# Supplementary material for: The venom gland transcriptome of the parasitoid wasp Nasonia vitripennis highlights the importance of novel genes in venom function
Source: BMC Genomics. 2016 Aug 8;17:571. doi: 10.1186/s12864-016-2924-7 (PMC4977848; doi:10.1186/s12864-016-2924-7)
Supplement: Additional file 1: — DESeq results from the VG and Ovary RNA-seq data for all Nasonia 2.0 gene models. (XLSX 3172 kb) [file 12864_2016_2924_MOESM1_ESM.xlsx]

## Sheet: Supplimental_File_1_rev3
Notes: Read counts have been normalised by DESeq. Length is the sum of the exonic regions in base-pairs as defined in Nasonia OGS2. A positive fold change represents more read counts in the venom gland than the ovary and vice versa.
Gene ID	Length	Average Read Counts	Ovary Read Count	Ovary Read Count/length in kb	Venom Gland Read Count	Venom Gland Read Count/length in kb	Fold Change	Log2 Fold Change	pval	Adj p-val
Nasvi2EG013868	461	1.0604e+06	64.8495	140.671	2.12074e+06	4.60031e+06	32702.5	14.9971	5.87e-131	2.33e-127
Nasvi2EG009648	447	639014	33.995	76.0514	1.27799e+06	2.85905e+06	37593.6	15.1982	1.24e-132	7.49e-129
Nasvi2EG009662	898	1.21306e+06	83.8429	93.3662	2.42604e+06	2.7016e+06	28935.5	14.8206	3.9e-129	7.75e-126
Nasvi2EG009647	665	768387	59.9578	90.1622	1.53671e+06	2.31085e+06	25629.9	14.6455	2.77e-127	2.5e-124
Nasvi2EG014072	448	462289	33.6199	75.0444	924544	2.06371e+06	27499.9	14.7471	2e-87	4.41e-85
Nasvi2EG021198	385	299820	24.0488	62.4645	599617	1.55745e+06	24933.3	14.6058	5.18e-57	6.16e-55
Nasvi2EG007167	3488	2.67229e+06	150.76	43.2225	5.34443e+06	1.53223e+06	35449.9	15.1135	8.87e-133	7.49e-129
Nasvi2EG003930	492	299789	23.9096	48.5967	599555	1.21861e+06	25075.9	14.614	8.3e-126	5.88e-123
Nasvi2EG009363	407	247721	22.0754	54.2393	495419	1.21725e+06	22442.1	14.4539	7.51e-124	5.14e-121
Nasvi2EG014069	571	278920	14.8467	26.0012	557826	976928	37572.4	15.1974	3.76e-109	1.2e-106
Nasvi2EG006243	2848	1.16734e+06	69.9631	24.5657	2.3346e+06	819734	33369.1	15.0262	1.51e-113	5.88e-111
Nasvi2EG012348	415	157070	9.3447	22.5174	314131	756942	33615.9	15.0369	7.47e-129	1.14e-125
Nasvi2EG011080	477	172378	9.51368	19.9448	344747	722741	36237	15.1452	1.41e-129	3.5e-126
Nasvi2EG009035	2924	974495	62.998	21.5451	1.94893e+06	666528	30936.4	14.917	1.81e-130	5.13e-127
Nasvi2EG036525	2795	922597	49.9677	17.8775	1.84514e+06	660159	36926.8	15.1724	2.42e-133	4.8e-129
Nasvi2EG005744	304	98256.8	6.34168	20.8608	196507	646406	30986.6	14.9194	3.15e-126	2.5e-123
Nasvi2EG008596	505	150351	12.4272	24.6084	300690	595426	24196	14.5625	1.18e-123	7.8e-121
Nasvi2EG009661	896	264747	18.6078	20.7676	529476	590933	28454.5	14.7964	1.45e-127	1.37e-124
Nasvi2EG012347	904	233191	17.4408	19.2929	466365	515890	26739.9	14.7067	6.52e-127	5.63e-124
Nasvi2EG004146	502	117347	7.68313	15.305	234687	467504	30545.7	14.8987	7.3e-126	5.36e-123
Nasvi2EG029760	754	151517	1347.07	1786.56	301688	400116	223.958	7.80709	0.153781	0.352073
Nasvi2EG002524	445	86081.7	4.87693	10.9594	172159	386873	35300.6	15.1074	8.18e-77	1.45e-74
Nasvi2EG001168	2981	574817	202.909	68.0675	1.14943e+06	385586	5664.76	12.4678	1.63e-94	3.96e-92
Nasvi2EG029763	1578	296876	2864.34	1815.17	590888	374454	206.291	7.68854	0.15834	0.360308
Nasvi2EG011776	702	115015	19.4877	27.7603	230010	327650	11802.8	13.5268	4.85e-47	3.91e-45
Nasvi2EG014575	563	87869	5.57316	9.89904	175733	312136	31531.9	14.9445	4.36e-102	1.22e-99
Nasvi2EG010760	179	27773.2	2.34634	13.108	55544	310302	23672.7	14.5309	3.17e-115	1.34e-112
Nasvi2EG016170	452	69316.3	3.77492	8.35159	138629	306701	36723.6	15.1644	3.57e-126	2.73e-123
Nasvi2EG000047	649	93843.2	27.2934	42.0545	187659	289151	6875.63	12.7473	1.23e-43	8.43e-42
Nasvi2EG010245	1183	152453	11.3217	9.57031	304895	257730	26930.2	14.7169	1.98e-86	4.26e-84
Nasvi2EG019091	647	79326.2	31.3299	48.4233	158621	245164	5062.94	12.3058	2.75e-14	4.4e-13
Nasvi2EG016617	888	105934	6.74654	7.59746	211862	238583	31403	14.9386	1.72e-126	1.42e-123
Nasvi2EG012744	348	42030.4	7588.28	21805.4	76472.6	219749	10.0777	3.3331	2.41e-12	3.29e-11
Nasvi2EG007763	1191	129592	7.23473	6.0745	259176	217612	35823.9	15.1286	2.64e-128	3.74e-125
Nasvi2EG010351	3188	314485	22.1611	6.95142	628947	197286	28380.7	14.7926	1.04e-127	1.09e-124
Nasvi2EG014218	1817	169675	10.1306	5.57547	339340	186758	33496.4	15.0317	6.25e-129	1.03e-125
Nasvi2EG004214	2452	224299	13.4731	5.49474	448584	182946	33294.8	15.023	2.94e-129	6.49e-126
Nasvi2EG004342	1763	160122	9.97379	5.65729	320235	181642	32107.6	14.9706	8.33e-128	9.19e-125
Nasvi2EG008781	2433	217067	20.3336	8.35742	434113	178427	21349.5	14.3819	1.26e-123	7.83e-121
Nasvi2EG009659	641	50115.9	3.75517	5.85831	100228	156362	26690.7	14.704	8.4e-121	4.51e-118
Nasvi2EG016543	635	49448	7.81857	12.3127	98888.2	155729	12647.9	13.6266	8.84e-113	3.31e-110
Nasvi2EG007615	2260	173458	10.0457	4.44498	346906	153498	34532.9	15.0757	5.68e-129	1.03e-125
Nasvi2EG021024	1810	135550	1333.85	736.931	269767	149042	202.247	7.65998	3.34e-52	3.33e-50
Nasvi2EG009991	3653	265448	15.5774	4.26427	530881	145328	34080.3	15.0567	1.03e-130	3.41e-127
Nasvi2EG016381	391	27957.7	2.0405	5.21867	55913.3	143001	27401.8	14.742	1.95e-116	9.23e-114
Nasvi2EG034404	4878	349015	3698.58	758.216	694332	142339	187.729	7.55251	0.166883	0.376639
Nasvi2EG020297	1497	106318	579.417	387.052	212056	141654	365.982	8.51563	4.65e-61	6.11e-59
Nasvi2EG020214	552	45559.5	13887.5	25158.5	77231.5	139912	5.56123	2.4754	2.12e-05	0.000137918
Nasvi2EG020493	7897	539275	29.9818	3.7966	1.07852e+06	136573	35972.5	15.1346	1.51e-132	7.49e-129
Nasvi2EG004145	535	36372.2	1.99267	3.72463	72742.3	135967	36504.9	15.1558	9.35e-41	5.63e-39
Nasvi2EG006840	520	36941.8	5467.9	10515.2	68415.7	131569	12.5122	3.64527	0.0359645	0.107745
Nasvi2EG022918	2462	161127	10.0533	4.08337	322244	130887	32053.7	14.9682	6.08e-128	7.1e-125
Nasvi2EG007434	1707	111704	6.09746	3.57204	223401	130874	36638.4	15.1611	3.2e-128	4.23e-125
Nasvi2EG004343	1653	105963	29.8166	18.0378	211896	128188	7106.64	12.795	3.86e-106	1.18e-103
Nasvi2EG033881	4332	277574	3350.4	773.408	551798	127377	164.696	7.36366	0.178475	0.397426
Nasvi2EG003313	1507	112103	32821.4	21779.3	191385	126998	5.83112	2.54377	4.14e-08	3.88e-07
Nasvi2EG014969	702	43352.9	6.07986	8.66077	86699.7	123504	14260.1	13.7997	4.95e-20	1.11e-18
Nasvi2EG020596	1484	87679.4	5.2461	3.53511	175354	118163	33425.5	15.0287	6.13e-84	1.26e-81
Nasvi2EG007380	551	38903.3	12811.2	23250.7	64995.5	117959	5.07335	2.34294	0.000239459	0.00127767
Nasvi2EG008779	3914	226516	15.6286	3.99299	453016	115742	28986.4	14.8231	1.22e-127	1.21e-124
Nasvi2EG005507	549	31640	1.85962	3.38729	63278.2	115261	34027.4	15.0544	6.7e-97	1.68e-94
Nasvi2EG010759	1453	78975.6	8.00111	5.50661	157943	108701	19740.2	14.2688	2.45e-115	1.06e-112
Nasvi2EG016036	391	24413.4	7548.68	19306.1	41278.1	105571	5.46825	2.45108	1.15e-07	1.03e-06
Nasvi2EG000667	1817	94682.4	8.28481	4.55961	189357	104214	22855.9	14.4803	1.88e-122	1.04e-119
Nasvi2EG003839	1022	64673.5	23211.2	22711.5	106136	103851	4.57261	2.19302	1.82e-06	1.39e-05
Nasvi2EG004628	581	28517.6	4.61891	7.94994	57030.6	98159.4	12347.2	13.5919	3.02e-67	4.58e-65
Nasvi2EG007165	493	24177.8	2.55058	5.17358	48353.1	98079.4	18957.7	14.2105	8.59e-113	3.28e-110
Nasvi2EG013493	275	15325	4704.2	17106.2	25945.9	94348.6	5.51547	2.46348	1.09e-07	9.76e-07
Nasvi2EG021382	953	44800.2	192.839	202.349	89407.6	93817	463.639	8.85686	5.65e-64	8.02e-62
Nasvi2EG004138	491	23031.3	2.03051	4.13545	46060.5	93809.6	22684.3	14.4694	1.02e-113	4.07e-111
Nasvi2EG007413	870	50284.8	19664.3	22602.7	80905.2	92994.5	4.11431	2.04065	7.73e-06	5.36e-05
Nasvi2EG000354	332	15176.2	2.24879	6.77345	30350.2	91416.2	13496.2	13.7203	8.7e-21	2.06e-19
Nasvi2EG016421	2742	124108	248.488	90.6227	247968	90433.2	997.909	9.96276	6.16e-67	9.19e-65
Nasvi2EG031153	502	26645.9	8174.61	16284.1	45117.3	89875	5.5192	2.46446	1.11e-07	9.93e-07
Nasvi2EG004547	301	16078.8	5647.67	18763	26509.9	88072.9	4.69396	2.2308	1.42e-06	1.1e-05
Nasvi2EG019818	1063	57917.7	24515	23062.1	91320.4	85908.2	3.72508	1.89727	2.63e-05	0.000168167
Nasvi2EG013635	497	21263.1	1.52067	3.05969	42524.7	85562.8	27964.5	14.7713	1.81e-115	8.19e-113
Nasvi2EG010236	1210	62508.6	25345	20946.3	99672.2	82373.7	3.93262	1.97549	1.33e-05	8.95e-05
Nasvi2EG004627	172	7036.55	1.32575	7.70787	14071.8	81812.6	10614.2	13.3737	4.78e-98	1.25e-95
Nasvi2EG004144	467	19094.7	2.29851	4.92187	38187	81771	16613.8	14.0201	2.69e-20	6.13e-19
Nasvi2EG037101	373	14412.4	2.36632	6.34403	28822.5	77272.1	12180.3	13.5723	2.76e-50	2.54e-48
Nasvi2EG003000	459	20368.4	5323.54	11598.1	35413.3	77153.1	6.65221	2.73383	5.93e-09	6.04e-08
Nasvi2EG019611	2696	101560	5.42674	2.01288	203115	75339.4	37428.6	15.1919	4.36e-128	5.42e-125
Nasvi2EG002390	1018	50469.3	26084.7	25623.4	74854	73530.5	2.86966	1.52088	0.000572083	0.00281142
Nasvi2EG005272	1349	63860	29052.3	21536.1	98667.7	73141.4	3.39622	1.76393	7.84e-05	0.000460223
Nasvi2EG004598	825	40329.5	20751.7	25153.6	59907.3	72614.9	2.88686	1.5295	0.000546477	0.00269559
Nasvi2EG030706	1663	59156.5	3.95604	2.37886	118309	71141.9	29905.9	14.8681	1.09e-122	6.35e-120
Nasvi2EG008045	636	29076.5	13030.1	20487.6	45123	70948.1	3.46297	1.79201	0.000443042	0.00223253
Nasvi2EG011214	442	21220.8	11192	25321.2	31249.6	70700.5	2.79214	1.48137	0.00713973	0.0268826
Nasvi2EG006871	559	24603.7	9739.66	17423.4	39467.8	70604.3	4.05228	2.01873	0.000213534	0.0011511
Nasvi2EG007035	604	26939.7	11245.5	18618.4	42633.9	70586	3.79119	1.92265	0.000132318	0.000741685
Nasvi2EG016382	224	7899.9	0.263961	1.1784	15799.5	70533.7	59855.6	15.8692	5.79e-106	1.71e-103
Nasvi2EG008745	526	18362.9	1.49664	2.84531	36724.4	69818.2	24537.9	14.5827	2.43e-18	4.96e-17
Nasvi2EG007926	752	33150.7	14289.5	19001.9	52012	69164.9	3.63989	1.86389	3.39e-05	0.000212632
Nasvi2EG013027	669	29961.4	13688.5	20461.1	46234.3	69109.5	3.3776	1.756	0.000222755	0.00119561
Nasvi2EG023147	609	26878.8	11821.1	19410.7	41936.6	68861.4	3.54761	1.82685	5.57e-05	0.000336681
Nasvi2EG020586	1372	45775.3	2.68339	1.95582	91548	66725.9	34116.6	15.0582	1.66e-122	9.42e-120
Nasvi2EG014660	712	23452.7	1.08773	1.52771	46904.3	65876.8	43121.4	15.3961	2.16e-29	8.02e-28
Nasvi2EG006698	622	26454.4	11966.9	19239.3	40942	65823.1	3.42128	1.77453	7.96e-05	0.000466491
Nasvi2EG013736	825	26824.5	44.3082	53.7069	53604.6	64975.3	1209.81	10.2406	3.18e-47	2.62e-45
Nasvi2EG009746	691	27764.9	10759	15570.2	44770.9	64791.4	4.16124	2.05701	6.34e-06	4.46e-05
Nasvi2EG020997	1092	34535.7	1.35169	1.23781	69070	63250.9	51099	15.641	1.26e-123	7.83e-121
Nasvi2EG012924	446	18263.1	8338.31	18695.8	28187.9	63201.7	3.38053	1.75725	9.81e-05	0.000566087
Nasvi2EG000176	578	21939.4	8240.51	14256.9	35638.3	61657.9	4.32477	2.11262	4.09e-06	2.96e-05
Nasvi2EG009041	634	19413.7	1.21673	1.91914	38826.2	61240	31910.2	14.9617	1.78e-114	7.37e-112
Nasvi2EG004626	274	8313.94	1.77059	6.46201	16626.1	60679.2	9390.15	13.1969	9.31e-99	2.46e-96
Nasvi2EG006443	300	10828.6	3614.35	12047.8	18042.9	60143.1	4.99203	2.31963	5.65e-07	4.64e-06
Nasvi2EG002726	832	30357.5	11399.4	13701.2	49315.7	59273.7	4.32616	2.11309	1.43e-05	9.59e-05
Nasvi2EG003365	645	25156.9	12211	18931.8	38102.9	59074.2	3.12038	1.64172	0.00105566	0.00488559
Nasvi2EG011275	729	27923.7	13388.1	18365	42459.4	58243.4	3.17144	1.66514	0.000926248	0.00433005
Nasvi2EG012887	1548	44760.2	2.18545	1.41179	89518.3	57828.3	40961.1	15.322	1.54e-123	9.25e-121
Nasvi2EG007721	613	24364.3	13385.9	21836.6	35342.7	57655.3	2.6403	1.4007	0.00570654	0.0221198
Nasvi2EG001061	890	30309.5	10819.2	12156.4	49799.7	55954.7	4.6029	2.20254	1.38e-06	1.07e-05
Nasvi2EG015597	585	20486	8258.97	14117.9	32712.9	55919.6	3.9609	1.98583	1.85e-05	0.000121297
Nasvi2EG000806	742	25249.2	9598.61	12936.1	40899.8	55121	4.26101	2.0912	5.2e-06	3.71e-05
Nasvi2EG013555	647	22853.6	10163.6	15708.8	35543.6	54936	3.49716	1.80618	8.34e-05	0.000487051
Nasvi2EG003283	1126	38492	15251.3	13544.7	61732.6	54824.7	4.04768	2.0171	0.00731016	0.0274722
Nasvi2EG005237	634	22992.5	11613.7	18318.2	34371.3	54213.4	2.95954	1.56537	0.00090095	0.00421675
Nasvi2EG000944	891	32186.3	16418.1	18426.6	47954.4	53820.9	2.92082	1.54637	0.00649132	0.024751
Nasvi2EG017566	612	20748.2	9246.46	15108.6	32249.9	52695.9	3.48781	1.80232	0.000263674	0.00139559
Nasvi2EG013973	971	34135.3	17657.8	18185.2	50612.8	52124.4	2.86632	1.5192	0.00109813	0.00506205
Nasvi2EG006080	841	28122.8	12654.2	15046.6	43591.4	51832.8	3.44481	1.78443	0.000483873	0.00241499
Nasvi2EG004259	767	24315.1	9060.94	11813.5	39569.4	51589.8	4.36702	2.12665	1.08e-05	7.32e-05
Nasvi2EG012737	506	16884.6	8188.28	16182.4	25581	50555.3	3.1241	1.64344	0.00204504	0.0088923
Nasvi2EG014370	891	29753.1	14476.4	16247.4	45029.8	50538.5	3.11056	1.63718	0.0276959	0.0864447
Nasvi2EG015445	3257	82908.9	1487.19	456.614	164331	50454.6	110.497	6.78787	4.05e-13	5.89e-12
Nasvi2EG004377	498	15615.2	6180.32	12410.3	25050	50301.2	4.05319	2.01906	2.63e-05	0.000168332
Nasvi2EG003675	659	20477.5	8004	12145.7	32951	50001.5	4.11681	2.04153	7.89e-06	5.45e-05
Nasvi2EG003225	717	21502.9	7238.67	10095.8	35767.1	49884.4	4.94112	2.30484	9.76e-07	7.75e-06
Nasvi2EG003046	757	24079.7	10406.7	13747.2	37752.8	49871.6	3.62775	1.85908	0.000182129	0.000994498
Nasvi2EG036397	254	7986.76	3511.16	13823.5	12462.4	49064.4	3.54935	1.82755	4.91e-05	0.00029945
Nasvi2EG002462	642	20160.9	9252.24	14411.6	31069.5	48394.9	3.35805	1.74763	0.00485556	0.0192612
Nasvi2EG010649	1143	37964.6	21310.1	18644	54619.1	47785.8	2.56307	1.35787	0.00199796	0.00870666
Nasvi2EG026553	1987	46398	7.65958	3.85485	92788.4	46697.7	12114	13.5644	1.12e-111	3.89e-109
Nasvi2EG013335	2529	73668.3	30505.7	12062.3	116831	46196.5	3.82981	1.93727	2.14e-05	0.000139129
Nasvi2EG002796	3230	74483	7.3004	2.26019	148959	46117.3	20404.2	14.3166	6.39e-120	3.34e-117
Nasvi2EG006904	5084	180000	130150	25600	229849	45210.3	1.76603	0.820508	0.109798	0.270395
Nasvi2EG020296	1623	35351.3	1161.55	715.682	69541	42847.2	59.8691	5.90374	3.07e-34	1.43e-32
Nasvi2EG033889	1313	27971.7	357.952	272.621	55585.5	42334.7	155.288	7.2788	0.183365	0.406021
Nasvi2EG006920	2428	51354.3	6.69344	2.75677	102702	42299	15343.7	13.9054	2.14e-115	9.42e-113
Nasvi2EG012738	492	11348.6	1970.01	4004.08	20727.1	42128.3	10.5214	3.39525	1.43e-12	1.99e-11
Nasvi2EG011585	1086	28403.3	11194.1	10307.6	45612.5	42000.4	4.0747	2.02669	0.000117378	0.000666688
Nasvi2EG011575	1854	54493.8	31867.9	17188.7	77119.6	41596.3	2.41998	1.27499	0.0163202	0.0551055
Nasvi2EG004808	1357	38203.1	20069.8	14789.8	56336.3	41515.3	2.80702	1.48904	0.00195081	0.008533
Nasvi2EG004922	666	18472.6	9379.07	14082.7	27566.1	41390.5	2.9391	1.55538	0.0060237	0.0231593
Nasvi2EG008272	783	20129.2	8074.49	10312.2	32183.9	41103.4	3.98588	1.9949	1.08e-05	7.36e-05
Nasvi2EG003138	697	17658.5	6746.19	9678.89	28570.9	40991.2	4.23512	2.0824	5.53e-06	3.92e-05
Nasvi2EG012227	633	13246.9	970.327	1532.9	25523.5	40321.5	26.304	4.71721	5.37e-23	1.43e-21
Nasvi2EG020609	393	7857.23	33.8184	86.052	15680.6	39899.9	463.672	8.85696	5.59e-25	1.62e-23
Nasvi2EG011315	2093	41612.7	3.44001	1.64358	83222	39762.1	24192.4	14.5623	1.17e-111	4.02e-109
Nasvi2EG016505	752	18439.2	7117.24	9464.42	29761.1	39575.9	4.18155	2.06404	4.57e-05	0.000280483
Nasvi2EG018215	1640	32314.6	3.26913	1.99337	64625.8	39406	19768.5	14.2709	1.96e-66	2.9e-64
Nasvi2EG003616	1729	49711.3	32987.7	19079.1	66434.9	38423.9	2.01393	1.01001	0.0663138	0.179275
Nasvi2EG002112	2237	43144	500.596	223.78	85787.5	38349.4	171.371	7.42098	1.85e-49	1.67e-47
Nasvi2EG022916	1470	28138	2.58032	1.75532	56273.3	38281.2	21808.7	14.4126	2.33e-81	4.45e-79
Nasvi2EG002446	872	20416.6	8012.3	9188.42	32821	37638.7	4.09632	2.03433	0.000794474	0.00377266
Nasvi2EG025552	1299	32676.2	16908.2	13016.4	48444.2	37293.5	2.86513	1.5186	0.00704148	0.0265631
Nasvi2EG007554	1765	44236.1	22736	12881.6	65736.1	37244.3	2.89127	1.53171	0.00114274	0.00525184
Nasvi2EG010926	1057	21145.8	3059.4	2894.42	39232.2	37116.5	12.8235	3.68072	2.1e-06	1.59e-05
Nasvi2EG009658	3462	64152.4	6.48853	1.87421	128298	37059	19773.1	14.2713	3.99e-119	2.03e-116
Nasvi2EG012587	1055	24754.3	10477.6	9931.34	39031.1	36996.3	3.7252	1.89732	0.000183541	0.00100138
Nasvi2EG012256	1516	33036.3	10254.5	6764.2	55818.2	36819.4	5.44327	2.44447	1.02e-07	9.2e-07
Nasvi2EG009956	704	16492.5	7633.76	10843.4	25351.3	36010.4	3.32095	1.73159	0.000222123	0.00119254
Nasvi2EG029117	1289	23110.1	3.0173	2.34081	46217.1	35855	15317.4	13.9029	4.37e-51	4.11e-49
Nasvi2EG019891	1113	27991.1	16487	14813.1	39495.2	35485.4	2.39553	1.26035	0.0137469	0.0475408
Nasvi2EG018623	2515	54630	20788.5	8265.8	88471.6	35177.6	4.2558	2.08943	0.100719	0.251595
Nasvi2EG000112	1957	33872.9	36.1074	18.4504	67709.8	34598.8	1875.23	10.8729	1.88e-85	3.97e-83
Nasvi2EG006396	719	12131.8	1.04395	1.45194	24262.5	33744.8	23241.1	14.5044	3.89e-19	8.27e-18
Nasvi2EG022914	1313	22136.4	1.91339	1.45727	44270.9	33717.3	23137.3	14.4979	4.4e-114	1.78e-111
Nasvi2EG037342	1860	34678.3	7301.84	3925.72	62054.8	33362.8	8.49852	3.08721	5.28e-05	0.000320799
Nasvi2EG003871	1149	26015.1	13707.4	11929.9	38322.8	33353.2	2.79576	1.48324	0.00425531	0.0172037
Nasvi2EG012602	1116	22959.7	8852.08	7931.97	37067.2	33214.4	4.1874	2.06606	0.000400816	0.00203889
Nasvi2EG008782	2509	40665.1	82.2655	32.7882	81247.9	32382.6	987.63	9.94783	8.94e-69	1.43e-66
Nasvi2EG006445	781	13676.7	2071.04	2651.78	25282.5	32371.9	12.2076	3.60971	3.14e-13	4.6e-12
Nasvi2EG010059	1241	25136.8	11450.4	9226.73	38823.3	31283.9	3.39058	1.76153	9.07e-05	0.000526603
Nasvi2EG001950	732	11340.7	13.2593	18.1139	22668.2	30967.4	1709.6	10.7394	2.25e-34	1.05e-32
Nasvi2EG015059	2584	39380.2	3.11014	1.20361	78757.3	30478.8	25322.7	14.6281	1.01e-118	5e-116
Nasvi2EG005290	3081	52416.9	15507.1	5033.13	89326.7	28992.8	5.76038	2.52616	0.242878	0.502428
Nasvi2EG007995	783	11286.1	0.269909	0.344711	22571.9	28827.5	83628	16.3517	4.92e-112	1.78e-109
Nasvi2EG006058	1279	18365.5	1.71087	1.33766	36729.3	28717.2	21468.2	14.3899	3.26e-111	1.1e-108
Nasvi2EG000509	3508	66964.6	35979.4	10256.4	97949.9	27921.9	2.72239	1.44487	0.00115391	0.00529707
Nasvi2EG007632	1657	29604.1	13158.7	7941.29	46049.4	27790.8	3.49954	1.80716	6.76e-05	0.000402698
Nasvi2EG018124	1946	36494.3	19005.2	9766.27	53983.4	27740.7	2.84046	1.50612	0.00073726	0.00352797
Nasvi2EG032201	1346	18693.5	101.848	75.6673	37285.1	27700.7	366.085	8.51604	2.85e-32	1.18e-30
Nasvi2EG006548	1618	29861.6	15220	9406.7	44503.2	27505.1	2.92399	1.54794	0.000531993	0.00262907
Nasvi2EG004172	585	8095.23	179.835	307.41	16010.6	27368.6	89.0295	6.47621	2.69e-39	1.51e-37
Nasvi2EG000341	814	22941.9	23836.7	29283.4	22047.2	27085	0.924927	-0.112588	0.755914	1
Nasvi2EG004152	1345	17901.6	23.5872	17.5369	35779.7	26602	1516.91	10.5669	1.05e-81	2.07e-79
Nasvi2EG014968	231	3032.25	0	0	6064.51	26253.3	Inf	Inf	6.59e-29	2.38e-27
Nasvi2EG012601	1425	19224.3	1610.5	1130.18	36838.1	25851.3	22.8737	4.51562	0.000465242	0.00233138
Nasvi2EG019619	3157	40587.5	2.13358	0.675824	81172.9	25712	38045.5	15.2154	1.2e-26	3.82e-25
Nasvi2EG004384	860	14088	6107.64	7101.91	22068.3	25660.9	3.61324	1.85329	8.59e-05	0.000500324
Nasvi2EG010364	2654	33478	4.56134	1.71866	66951.4	25226.6	14678	13.8414	3.01e-64	4.33e-62
Nasvi2EG002551	1558	21422.6	4342.54	2787.25	38502.8	24712.9	8.86642	3.14835	2.07e-11	2.62e-10
Nasvi2EG020295	1997	24587.6	1.79248	0.897586	49173.4	24623.6	27433.2	14.7436	2.78e-116	1.28e-113
Nasvi2EG000031	1313	24703.5	17199.3	13099.3	32207.6	24529.8	1.87261	0.905049	0.0773166	0.203102
Nasvi2EG000718	821	12405.7	4918.09	5990.36	19893.3	24230.5	4.04492	2.01611	0.00354085	0.0146032
Nasvi2EG021415	1960	23545.7	3.55308	1.81279	47087.8	24024.4	13252.7	13.694	1.15e-109	3.74e-107
Nasvi2EG007164	1617	19321.7	0.817818	0.505762	38642.5	23897.6	47250.7	15.528	8.49e-19	1.78e-17
Nasvi2EG004611	1976	23297	2.44536	1.23753	46591.6	23578.7	19053	14.2177	8.3e-112	2.94e-109
Nasvi2EG006854	582	8153.39	2594.4	4457.74	13712.4	23560.8	5.28537	2.402	2.77e-07	2.37e-06
Nasvi2EG005749	1460	16794.2	1.07773	0.738173	33587.2	23005	31164.7	14.9276	1.19e-61	1.58e-59
Nasvi2EG010318	415	4746.28	0.279902	0.674463	9492.28	22873	33912.8	15.0495	1.15e-97	2.93e-95
Nasvi2EG011454	563	6413.27	28.8979	51.3284	12797.6	22731.2	442.857	8.7907	9.57e-63	1.29e-60
Nasvi2EG013838	2437	28357.8	1732.26	710.816	54983.2	22561.9	31.7408	4.98827	3.98e-12	5.35e-11
Nasvi2EG011115	364	5019.49	1840.42	5056.1	8198.56	22523.5	4.45472	2.15534	3.06e-06	2.26e-05
Nasvi2EG007111	1869	20357.8	4.08695	2.1867	40711.5	21782.5	9961.34	13.2821	4.89e-106	1.47e-103
Nasvi2EG006161	1256	19288.9	11721.2	9332.13	26856.7	21382.7	2.2913	1.19616	0.182898	0.405229
Nasvi2EG011337	1304	15243.7	2652.01	2033.75	27835.4	21346.2	10.496	3.39176	4.26e-13	6.17e-12
Nasvi2EG000249	6682	79689.2	18018.5	2696.57	141360	21155.3	7.84526	2.97182	0.0809608	0.210786
Nasvi2EG008131	871	9918.89	1624.73	1865.36	18213	20910.5	11.2099	3.4867	5.14e-05	0.000312115
Nasvi2EG001167	675	7361.69	689.905	1022.08	14033.5	20790.3	20.3412	4.34633	1.89e-19	4.11e-18
Nasvi2EG011155	914	15117.3	11431.1	12506.7	18803.4	20572.7	1.64493	0.718029	0.0823386	0.213581
Nasvi2EG011463	1911	19622.3	1.77654	0.929638	39242.9	20535.3	22089.5	14.4311	2.5e-112	9.18e-110
Nasvi2EG010374	1127	12856.3	2998.69	2660.77	22714	20154.4	7.57463	2.92118	0.136065	0.319735
Nasvi2EG006280	909	9133.14	2.72146	2.99391	18263.5	20091.9	6710.94	12.7123	1.21e-19	2.65e-18
Nasvi2EG000319	810	15106.4	14598	18022.2	15614.7	19277.5	1.06965	0.0971387	0.795428	1
Nasvi2EG004824	2882	27425.8	9.55175	3.31428	54842.1	19029.2	5741.58	12.4872	6.61e-53	6.8e-51
Nasvi2EG006071	653	6178.68	0.682863	1.04573	12356.7	18922.9	18095.4	14.1433	3.36e-99	9.03e-97
Nasvi2EG011827	898	8407.56	9.28546	10.3402	16805.8	18714.7	1809.91	10.8217	7.81e-82	1.55e-79
Nasvi2EG027746	789	8520.48	3072.19	3893.77	13968.8	17704.4	4.54685	2.18487	0.126272	0.302832
Nasvi2EG000606	2491	28184.4	12579.8	5050.12	43788.9	17578.9	3.48088	1.79945	6.37e-05	0.00038134
Nasvi2EG008863	4265	46398.9	17909.9	4199.26	74888	17558.7	4.18138	2.06398	7.71e-06	5.35e-05
Nasvi2EG009418	465	4015.78	2.44536	5.25884	8029.11	17266.9	3283.4	11.681	3.39e-84	7e-82
Nasvi2EG003883	395	3384.78	0.952772	2.41208	6768.61	17135.7	7104.13	12.7944	4.36e-64	6.22e-62
Nasvi2EG012247	2894	31653.2	14205.5	4908.59	49100.9	16966.5	3.45648	1.7893	0.00650314	0.0247866
Nasvi2EG026035	2796	23608.1	68.9798	24.6709	47147.2	16862.4	683.493	9.41678	2.08e-70	3.42e-68
Nasvi2EG009693	390	3237.49	0.269909	0.692074	6474.71	16601.8	23988.5	14.5501	2.53e-92	5.83e-90
Nasvi2EG014035	1679	23812.5	20253.6	12062.9	27371.3	16302.2	1.35143	0.43449	0.367339	0.683326
Nasvi2EG024166	1128	9892.56	1481.57	1313.45	18303.5	16226.5	12.3542	3.62693	0.0125547	0.0440078
Nasvi2EG005285	874	7322.36	526.164	602.018	14118.6	16154	26.833	4.74594	8.63e-11	1.03e-09
Nasvi2EG010762	2667	21435.2	2.45345	0.91993	42868	16073.5	17472.5	14.0928	5.85e-111	1.94e-108
Nasvi2EG004609	2183	17429.6	0.823766	0.377355	34858.3	15968.1	42315.8	15.3689	3.81e-48	3.29e-46
Nasvi2EG016337	3180	25338.8	13.4385	4.22594	50664.2	15932.2	3770.08	11.8804	3.18e-95	7.9e-93
Nasvi2EG000415	1653	13981.3	1826.15	1104.75	26136.5	15811.5	14.3123	3.83919	0.00765596	0.0285771
Nasvi2EG000967	2422	19188.1	115.068	47.5095	38261.1	15797.3	332.509	8.37725	3.88e-12	5.21e-11
Nasvi2EG010431	8491	103440	74500.1	8774.01	132379	15590.6	1.7769	0.829364	0.0473211	0.135592
Nasvi2EG014052	797	6212.67	3.2037	4.0197	12422.1	15586.1	3877.43	11.9209	2.49e-14	3.99e-13
Nasvi2EG010761	124	961.337	0	0	1922.67	15505.4	Inf	Inf	1.49e-73	2.52e-71
Nasvi2EG006041	619	6090.62	2645.57	4273.94	9535.67	15405	3.6044	1.84976	4.31e-05	0.000265335
Nasvi2EG002110	1029	8385.19	1101.53	1070.48	15668.8	15227.3	14.2246	3.83032	0.00263251	0.0111489
Nasvi2EG000100	2303	17312.8	10.0852	4.37916	34615.5	15030.6	3432.31	11.745	7.85e-57	9.22e-55
Nasvi2EG009513	1879	13944.1	130.139	69.2599	27758	14772.8	213.294	7.7367	2.44e-08	2.35e-07
Nasvi2EG010691	760	9175.4	7188.9	9459.08	11161.9	14686.7	1.55266	0.634739	0.248343	0.510202
Nasvi2EG011405	1212	10118.2	2669.55	2202.6	17566.9	14494.1	6.58047	2.71819	0.0624932	0.170689
Nasvi2EG013336	430	4613.62	3091.71	7190.03	6135.53	14268.7	1.98451	0.988781	0.0264615	0.0830488
Nasvi2EG000061	2190	15626.8	11.5699	5.28308	31242.1	14265.8	2700.28	11.3989	8.15e-75	1.41e-72
Nasvi2EG004610	2972	21150.5	2.46725	0.830165	42298.5	14232.4	17144	14.0654	4.76e-54	5.16e-52
Nasvi2EG014071	925	6552.28	2.14167	2.31532	13102.4	14164.8	6117.86	12.5788	1.4e-40	8.3e-39
Nasvi2EG007275	468	3359.57	143.364	306.333	6575.77	14050.8	45.8678	5.51941	4.08e-06	2.96e-05
Nasvi2EG014261	1501	26062.1	31040.5	20679.9	21083.7	14046.4	0.679231	-0.558026	0.158307	0.360274
Nasvi2EG014104	3510	23869.4	311.122	88.6387	47427.7	13512.2	152.441	7.25211	2.81e-47	2.32e-45
Nasvi2EG011134	880	6305.55	850.478	966.452	11760.6	13364.3	13.8282	3.78955	0.00483068	0.0191817
Nasvi2EG010474	843	6562.22	1900.49	2254.43	11223.9	13314.3	5.90583	2.56214	2.43e-05	0.000156611
Nasvi2EG013614	871	6262.44	953.278	1094.46	11571.6	13285.4	12.1387	3.60155	3.97e-14	6.26e-13
Nasvi2EG002559	747	6097.19	2284.43	3058.14	9909.95	13266.3	4.33805	2.11705	0.00908071	0.0331535
Nasvi2EG010840	1407	10128.9	2043.31	1452.25	18214.5	12945.6	8.91422	3.15611	0.00419913	0.0170142
Nasvi2EG016413	514	3633.48	654.86	1274.05	6612.1	12864	10.097	3.33585	0.000413235	0.00209777
Nasvi2EG008783	2028	13022.4	2.99732	1.47797	26041.9	12841.2	8688.4	13.0849	3.77e-102	1.07e-99
Nasvi2EG003699	891	6557.99	1758.97	1974.15	11357	12746.4	6.45664	2.69078	0.0486111	0.138707
Nasvi2EG007462	436	3744.76	1958.26	4491.42	5531.26	12686.4	2.82457	1.49803	0.000796494	0.00378044
Nasvi2EG008475	3756	23985.6	398.379	106.065	47572.8	12665.8	119.416	6.89985	3.99e-35	1.92e-33
Nasvi2EG003804	1174	8151.07	1449.1	1234.33	14853	12651.6	10.2498	3.35753	3.07e-12	4.17e-11
Nasvi2EG014325	1770	11533.2	731.376	413.207	22335	12618.6	30.5383	4.93255	1.35e-24	3.83e-23
Nasvi2EG023753	8049	50352.3	830.208	103.144	99874.5	12408.3	120.301	6.9105	5.26e-44	3.68e-42
Nasvi2EG000271	453	3250.7	950.712	2098.7	5550.69	12253.2	5.83845	2.54559	0.0979351	0.246002
Nasvi2EG012157	1744	17917.7	14505.9	8317.62	21329.5	12230.2	1.4704	0.556209	0.279757	0.560123
Nasvi2EG011912	1134	7869.25	2047.32	1805.39	13691.2	12073.3	6.68737	2.74144	0.0172775	0.0579731
Nasvi2EG007342	1721	10272.8	1.07773	0.626225	20544.4	11937.5	19062.6	14.2185	1.49e-105	4.36e-103
Nasvi2EG009612	2231	26193.3	25789.1	11559.4	26597.5	11921.8	1.03135	0.0445283	0.839484	1
Nasvi2EG012043	1324	7828.15	63.9893	48.3302	15592.3	11776.7	243.671	7.92879	8.42e-55	9.34e-53
Nasvi2EG002693	492	5234.59	4716.97	9587.35	5752.2	11691.5	1.21947	0.286253	0.54271	0.893595
Nasvi2EG013831	1521	14495.2	11327.6	7447.48	17662.8	11612.6	1.55926	0.640866	0.622963	0.977808
Nasvi2EG018524	2577	27330.4	25897.8	10049.6	28763	11161.4	1.11064	0.151387	0.661291	1
Nasvi2EG009145	602	4195.43	1730.45	2874.5	6660.42	11063.8	3.84896	1.94447	2.15e-05	0.000140023
Nasvi2EG007161	2208	12214.9	1.05989	0.480022	24428.7	11063.7	23048.3	14.4924	1.42e-107	4.46e-105
Nasvi2EG014135	3856	23835.1	5099.08	1322.38	42571	11040.2	8.34876	3.06156	0.0536408	0.149942
Nasvi2EG002633	1349	9206.91	3526.42	2614.1	14887.4	11035.9	4.22167	2.07781	0.0707258	0.188837
Nasvi2EG019529	528	3269.36	750.27	1420.97	5788.44	10963	7.71515	2.94769	7.88e-07	6.33e-06
Nasvi2EG009955	1785	12308.6	5083.57	2847.94	19533.6	10943.2	3.8425	1.94204	0.192407	0.422392
Nasvi2EG019528	2263	13664.4	2589.22	1144.15	24739.5	10932.2	9.55482	3.25623	2.64e-05	0.000168678
Nasvi2EG007298	1475	19494.5	22906	15529.5	16083.1	10903.8	0.702134	-0.510182	0.282056	0.563657
Nasvi2EG002851	485	2627.06	23.2742	47.9881	5230.84	10785.2	224.748	7.81217	4e-15	6.75e-14
Nasvi2EG005065	2643	16199.2	4228.76	1599.99	28169.6	10658.2	6.66141	2.73583	6.91e-09	7.01e-08
Nasvi2EG014803	448	5327.36	5899.95	13169.5	4754.77	10613.3	0.8059	-0.311327	0.477114	0.813449
Nasvi2EG021047	3125	18116	3191.34	1021.23	33040.6	10573	10.3532	3.37201	0.000821221	0.00387989
Nasvi2EG007299	1462	15461.8	15733.9	10761.9	15189.7	10389.7	0.965414	-0.0507811	1	1
Nasvi2EG008223	524	4143.42	2878.69	5493.69	5408.15	10320.9	1.87868	0.909722	0.367887	0.684025
Nasvi2EG012108	907	5873.94	2443.2	2693.72	9304.67	10258.7	3.80839	1.92918	0.0344063	0.103815
Nasvi2EG003884	455	2319.1	0.414857	0.911773	4637.79	10192.9	11179.3	13.4485	9.05e-55	9.98e-53
Nasvi2EG002830	2534	57227.4	88639.3	34980	25815.5	10187.7	0.291243	-1.77971	1.09e-05	7.4e-05
Nasvi2EG014128	2422	14711.5	5029.67	2076.66	24393.4	10071.6	4.8499	2.27795	0.126464	0.303165
Nasvi2EG013885	5516	27310.1	6.68725	1.21234	54613.5	9900.93	8166.82	12.9956	9.02e-105	2.6e-102
Nasvi2EG031932	682	3370.48	0.414857	0.608294	6740.55	9883.5	16247.9	13.988	6.81e-33	2.91e-31
Nasvi2EG000717	407	2056.51	100.097	245.938	4012.92	9859.75	40.0904	5.32519	8.72e-26	2.65e-24
Nasvi2EG019463	668	3403.62	247.882	371.081	6559.36	9819.4	26.4616	4.72583	0.00497229	0.0196184
Nasvi2EG007624	1655	19358.4	22480.8	13583.6	16236	9810.25	0.722215	-0.469499	0.311833	0.607618
Nasvi2EG011053	1637	8001.26	23.7286	14.4952	15978.8	9761.03	673.398	9.39532	1.73e-68	2.7e-66
Nasvi2EG005321	1783	9186.55	1006.44	564.466	17366.7	9740.14	17.2555	4.10898	1.38e-17	2.69e-16
Nasvi2EG014139	4365	26621.4	10775.6	2468.64	42467.1	9729.01	3.94103	1.97857	0.340486	0.649752
Nasvi2EG004763	2597	25710.3	26245.8	10106.2	25174.8	9693.79	0.959193	-0.0601064	0.975661	1
Nasvi2EG013049	393	2814.12	1842.38	4687.99	3785.87	9633.26	2.05488	1.03905	0.0414848	0.121498
Nasvi2EG022747	2878	17463.7	7458.03	2591.39	27469.4	9544.62	3.6832	1.88096	0.0210771	0.0683808
Nasvi2EG003556	252	1361.74	356.3	1413.89	2367.18	9393.57	6.64378	2.732	0.000418082	0.00212021
Nasvi2EG003991	351	1653.47	11.3672	32.3851	3295.57	9389.09	289.92	8.17951	1.35e-10	1.58e-09
Nasvi2EG000157	2362	11195.3	234.8	99.4075	22155.7	9380.06	94.3597	6.5601	9.29e-21	2.19e-19
Nasvi2EG004349	786	4292.89	1266.8	1611.7	7318.97	9311.67	5.77754	2.53046	7.26e-08	6.62e-07
Nasvi2EG009186	1033	5045.63	579.246	560.742	9512.02	9208.15	16.4214	4.0375	0.00583271	0.0225385
Nasvi2EG010626	11166	52353.4	3710.36	332.291	100996	9044.99	27.2201	4.7666	1.52e-23	4.11e-22
Nasvi2EG012832	751	3393.5	0.81187	1.08105	6786.19	9036.21	8358.72	13.0291	4.19e-89	9.35e-87
Nasvi2EG007114	2161	9417.2	0.67287	0.31137	18833.7	8715.28	27990.1	14.7726	2.6e-106	8.07e-104
Nasvi2EG020506	682	3001.88	68.9619	101.117	5934.81	8702.06	86.0592	6.42726	4.73e-11	5.76e-10
Nasvi2EG009236	2855	12283.7	2.17545	0.76198	24565.2	8604.29	11292	13.463	1.12e-14	1.83e-13
Nasvi2EG012926	803	5157.27	3486.19	4341.45	6828.36	8503.57	1.95869	0.96989	0.022863	0.0731777
Nasvi2EG005790	937	3973.91	0.823766	0.879152	7947.01	8481.33	9647.17	13.2359	2.02e-26	6.37e-25
Nasvi2EG000895	5097	21638.8	360.89	70.8044	42916.8	8420.01	118.919	6.89384	1.09e-43	7.55e-42
Nasvi2EG003698	1096	5492.95	1830.7	1670.35	9155.19	8353.28	5.00093	2.3222	0.0929128	0.236045
Nasvi2EG003084	5439	25545.1	5793.54	1065.19	45296.7	8328.14	7.81849	2.96689	0.0194269	0.0638791
Nasvi2EG003184	374	1537.32	0.408909	1.09334	3074.23	8219.87	7518.13	12.8762	1.53e-78	2.82e-76
Nasvi2EG009778	401	1674.82	61.1049	152.381	3288.53	8200.84	53.8179	5.75001	1.99e-31	8e-30
Nasvi2EG008142	1343	5479.61	59.32	44.1698	10899.9	8116.08	183.747	7.52158	0.0130258	0.0453788
Nasvi2EG010264	1443	11993.4	12349.8	8558.45	11637	8064.48	0.942282	-0.0857688	0.896415	1
Nasvi2EG006411	846	6209.76	5640.71	6667.51	6778.81	8012.78	1.20177	0.265156	0.579546	0.932515
Nasvi2EG029070	761	4248.71	2432.7	3196.71	6064.72	7969.41	2.493	1.31788	0.00316643	0.0131823
Nasvi2EG005748	384	1526.57	0.134954	0.351444	3053	7950.52	22622.5	14.4655	8.37e-81	1.58e-78
Nasvi2EG013293	1870	9242.44	3673.88	1964.64	14811	7920.32	4.03144	2.01129	0.210585	0.452925
Nasvi2EG005132	1941	8912.83	2651.51	1366.05	15174.1	7817.69	5.72284	2.51673	0.0158691	0.0537197
Nasvi2EG011379	466	1818.94	5.5764	11.9665	3632.3	7794.63	651.37	9.34733	8.05e-30	3.05e-28
Nasvi2EG003316	350	1497.18	289.758	827.88	2704.61	7727.46	9.33404	3.2225	3.49e-11	4.3e-10
Nasvi2EG004374	1261	6147.84	2566.42	2035.22	9729.26	7715.51	3.79099	1.92257	0.0005433	0.00268259
Nasvi2EG008886	825	5406.09	4451.97	5396.32	6360.21	7709.35	1.42863	0.514632	0.209902	0.451798
Nasvi2EG006543	5083	19555.8	152.133	29.9297	38959.5	7664.66	256.089	8.0005	3.97e-42	2.54e-40
Nasvi2EG037351	906	3706.39	550.014	607.08	6862.76	7574.8	12.4774	3.64125	7.41e-09	7.49e-08
Nasvi2EG034574	273	2245.03	2429.68	8899.93	2060.38	7547.19	0.848006	-0.237854	0.353935	0.668287
Nasvi2EG005990	2148	9188.93	2220.91	1033.94	16157	7521.86	7.27492	2.86293	0.00379311	0.0155339
Nasvi2EG013145	331	1276.18	76.463	231.006	2475.9	7480.05	32.3803	5.01705	9.77e-25	2.81e-23
Nasvi2EG013160	1236	5009.84	797.114	644.914	9222.56	7461.62	11.5699	3.53231	0.0012037	0.00551032
Nasvi2EG014896	966	6027.72	4865.57	5036.82	7189.87	7442.93	1.4777	0.563356	0.177278	0.395361
Nasvi2EG016379	706	2615.09	0.134954	0.191154	5230.05	7408	38754.2	15.2421	2.11e-80	3.96e-78
Nasvi2EG016068	551	2240.53	400.848	727.491	4080.21	7405.1	10.179	3.34752	0.00711325	0.0267994
Nasvi2EG013844	1234	4566.81	1.36573	1.10675	9132.25	7400.53	6686.73	12.7071	2.4e-44	1.69e-42
Nasvi2EG027695	1755	9608.17	6242.58	3557.03	12973.8	7392.46	2.07827	1.05538	0.215258	0.460298
Nasvi2EG013079	649	2667.62	572.939	882.803	4762.3	7337.9	8.31204	3.0552	0.0312246	0.0957869
Nasvi2EG024904	842	4044.44	1936.04	2299.33	6152.84	7307.41	3.17806	1.66815	0.000381524	0.00194875
Nasvi2EG011942	316	1445.25	637.78	2018.29	2252.71	7128.84	3.53212	1.82053	0.00787399	0.0292973
Nasvi2EG013132	896	3953.99	1520.99	1697.54	6386.98	7128.33	4.19922	2.07012	6.58e-06	4.62e-05
Nasvi2EG019455	764	3487.78	1536.24	2010.79	5439.32	7119.52	3.54067	1.82402	0.00215492	0.00933941
Nasvi2EG013337	588	3044.84	1948.49	3313.75	4141.19	7042.84	2.12534	1.08769	0.053933	0.150603
Nasvi2EG035767	189	928.369	531.162	2810.38	1325.58	7013.63	2.49562	1.3194	0.0038266	0.0156549
Nasvi2EG002252	1688	7337.81	2940.87	1742.22	11734.8	6951.87	3.99024	1.99647	0.243503	0.503229
Nasvi2EG021388	3267	11270.3	20.1394	6.16448	22520.4	6893.31	1118.23	10.127	1.63e-76	2.86e-74
Nasvi2EG006551	874	5485.01	4963.09	5678.59	6006.93	6872.92	1.21032	0.275391	0.59065	0.940549
Nasvi2EG004641	490	2700.4	2037.52	4158.2	3363.28	6863.84	1.65067	0.723056	0.0883693	0.226473
Nasvi2EG006849	502	2375.58	1315.13	2619.77	3436.04	6844.7	2.61271	1.38555	0.00190305	0.00834065
Nasvi2EG004492	714	2522.36	164.766	230.764	4879.96	6834.68	29.6176	4.88838	0.000569272	0.00279969
Nasvi2EG005975	1454	6866.19	3868.87	2660.85	9863.5	6783.7	2.54945	1.35019	0.00248707	0.0105735
Nasvi2EG012542	1159	3912.62	0.408909	0.352812	7824.83	6751.37	19135.9	14.224	3.13e-93	7.39e-91
Nasvi2EG002458	602	5830.12	7607.58	12637.2	4052.66	6731.99	0.532713	-0.908569	0.0337309	0.102196
Nasvi2EG022191	477	1622.95	48.0345	100.701	3197.86	6704.11	66.5743	6.05689	3.55e-05	0.00022201
Nasvi2EG002839	1447	5111.74	536.025	370.439	9687.46	6694.86	18.0728	4.17575	2.23e-18	4.56e-17
Nasvi2EG007715	1068	3604.75	85.0136	79.6007	7124.49	6670.87	83.8041	6.38895	1.67e-20	3.87e-19
Nasvi2EG007344	1879	6234.66	0.553857	0.294761	12468.8	6635.85	22512.6	14.4584	4.28e-48	3.68e-46
Nasvi2EG004107	1303	4362.76	99.4071	76.291	8626.12	6620.2	86.7757	6.43922	1.82e-28	6.38e-27
Nasvi2EG013735	5544	28900.8	21156.6	3816.12	36645	6609.86	1.73209	0.792511	0.20118	0.437244
Nasvi2EG013566	1901	7493.41	2581.21	1357.82	12405.6	6525.84	4.80613	2.26488	0.264033	0.534474
Nasvi2EG012833	747	2424.2	0.258013	0.345399	4848.14	6490.15	18790.3	14.1977	2.15e-87	4.69e-85
Nasvi2EG011048	524	2105.81	834.249	1592.08	3377.37	6445.36	4.0484	2.01735	1.28e-05	8.62e-05
Nasvi2EG025198	310	1333.65	677.405	2185.18	1989.89	6419	2.93752	1.5546	0.000825333	0.0038959
Nasvi2EG009284	964	3416.68	676.002	701.247	6157.36	6387.3	9.10849	3.18721	2.87e-11	3.57e-10
Nasvi2EG004738	2019	9706.61	6525.62	3232.1	12887.6	6383.16	1.97493	0.981798	0.0412943	0.120994
Nasvi2EG005095	2012	7024.15	1294.86	643.566	12753.4	6338.69	9.84931	3.30002	0.0549151	0.153001
Nasvi2EG013162	1084	4590.77	2333.36	2152.54	6848.18	6317.51	2.9349	1.55331	0.0371756	0.110724
Nasvi2EG016366	1708	5388.61	4.28524	2.50892	10772.9	6307.34	2513.97	11.2957	1.15e-83	2.33e-81
Nasvi2EG003685	372	1815.88	1288.02	3462.41	2343.74	6300.37	1.81965	0.863661	0.0457888	0.13202
Nasvi2EG010283	1685	5306.23	0.549811	0.326297	10611.9	6297.87	19301	14.2364	1.11e-97	2.86e-95
Nasvi2EG028974	665	2286.6	410.063	616.636	4163.13	6260.35	10.1524	3.34375	4.59e-06	3.29e-05
Nasvi2EG007055	628	2535.7	1156.67	1841.83	3914.73	6233.64	3.38447	1.75893	0.000124917	0.000704974
Nasvi2EG007963	1034	4830.01	3290.13	3181.94	6369.9	6160.44	1.93606	0.953125	0.0810458	0.210972
Nasvi2EG007052	387	4460.74	6542.6	16905.9	2378.88	6146.97	0.363598	-1.45958	0.00068418	0.00330022
Nasvi2EG014962	1598	7283.38	4816.94	3014.36	9749.83	6101.27	2.02407	1.01726	0.0475106	0.136017
Nasvi2EG007113	319	972.327	0.553857	1.73623	1944.1	6094.36	3510.11	11.7773	2.49e-07	2.13e-06
Nasvi2EG003768	1139	4582.6	2328.41	2044.26	6836.79	6002.45	2.93625	1.55397	0.000716389	0.00343887
Nasvi2EG005463	1862	5559.4	1.21269	0.651282	11117.6	5970.78	9167.73	13.1623	5.32e-95	1.3e-92
Nasvi2EG018233	4960	14756.7	3.48336	0.702291	29510	5949.6	8471.7	13.0484	1.14e-20	2.68e-19
Nasvi2EG010049	964	4646.26	3572.8	3706.22	5719.71	5933.31	1.60091	0.678888	0.0970424	0.244162
Nasvi2EG005645	613	1814.37	0.263961	0.430605	3628.47	5919.2	13746.2	13.7467	1.4e-32	5.86e-31
Nasvi2EG014869	1341	4337.32	777.876	580.071	7896.76	5888.71	10.1517	3.34365	9.19e-13	1.3e-11
Nasvi2EG000864	1165	4792.35	2739.56	2351.55	6845.14	5875.66	2.49863	1.32114	0.00731676	0.0274919
Nasvi2EG004635	125	614.189	494.068	3952.54	734.309	5874.48	1.48625	0.571679	0.293337	0.58103
Nasvi2EG019914	2052	6776.76	1501.41	731.681	12052.1	5873.34	8.02719	3.00489	0.0654837	0.177568
Nasvi2EG019454	1223	3996.94	815.561	666.853	7178.33	5869.44	8.8017	3.13778	0.0459028	0.132243
Nasvi2EG009254	2492	14141.8	13730.4	5509.8	14553.2	5839.98	1.05992	0.0839616	0.696293	1
Nasvi2EG002129	326	1231.36	564.671	1732.12	1898.04	5822.21	3.36132	1.74903	0.000172939	0.000948228
Nasvi2EG011036	1780	5579.55	816.632	458.782	10342.5	5810.37	12.6648	3.66275	0.000400573	0.00203818
Nasvi2EG005436	2055	5951.07	42.7548	20.8053	11859.4	5770.99	277.381	8.11573	2.35e-55	2.65e-53
Nasvi2EG004887	804	3088.87	1558.2	1938.06	4619.54	5745.69	2.96466	1.56787	0.00522697	0.0204848
Nasvi2EG009606	3290	9702.14	506.125	153.837	18898.2	5744.12	37.3389	5.22261	9.26e-06	6.34e-05
Nasvi2EG012769	488	1685.53	570.034	1168.1	2801.02	5739.8	4.91378	2.29683	0.000310909	0.00161296
Nasvi2EG008746	1167	3342.82	0.813772	0.69732	6684.83	5728.22	8214.62	13.004	2.25e-89	5.09e-87
Nasvi2EG014521	3045	8844.65	446.618	146.673	17242.7	5662.62	38.6073	5.2708	0.00995266	0.0359142
Nasvi2EG013749	1666	5530.57	1799.16	1079.93	9261.98	5559.41	5.14796	2.364	0.0600519	0.165027
Nasvi2EG004105	715	2008.12	56.1693	78.5584	3960.08	5538.57	70.5026	6.1396	2.89e-12	3.92e-11
Nasvi2EG006842	4166	11677.3	303.876	72.9418	23050.8	5533.08	75.8561	6.24519	5.09e-07	4.2e-06
Nasvi2EG002466	1488	5781.73	3349.25	2250.84	8214.2	5520.3	2.45255	1.29428	0.00377098	0.0154597
Nasvi2EG012867	313	857.185	0.92089	2.94214	1713.45	5474.28	1860.65	10.8616	1.43e-10	1.67e-09
Nasvi2EG005896	670	1839.67	18.1277	27.0563	3661.22	5464.51	201.968	7.65798	2.37e-31	9.49e-30
Nasvi2EG007152	1923	5182.71	131.974	68.6294	10233.4	5321.6	77.5412	6.27689	1.15e-36	5.9e-35
Nasvi2EG016507	1587	7412.57	6382.29	4021.61	8442.86	5320.01	1.32286	0.403658	0.366273	0.682129
Nasvi2EG005745	583	1550.9	15.7549	27.0238	3086.04	5293.38	195.878	7.61382	4.48e-34	2.06e-32
Nasvi2EG018274	1205	7743.77	9143.93	7588.33	6343.61	5264.4	0.69375	-0.527511	0.215443	0.460579
Nasvi2EG015674	731	2845.6	1855.11	2537.77	3836.09	5247.73	2.06785	1.04813	0.302092	0.593364
Nasvi2EG001153	2005	5686.78	871.666	434.746	10501.9	5237.86	12.0481	3.59073	0.00658674	0.0250503
Nasvi2EG026503	823	2310.51	322.171	391.46	4298.84	5223.38	13.3433	3.73805	3.83e-15	6.48e-14
Nasvi2EG015698	1498	4110.77	426.558	284.751	7794.99	5203.6	18.2742	4.19174	0.00583916	0.0225546
Nasvi2EG026502	1412	4697.36	2101.87	1488.57	7292.86	5164.91	3.4697	1.79481	0.106661	0.263934
Nasvi2EG007817	7681	20393.7	1270.2	165.369	39517.2	5144.8	31.111	4.95935	8.49e-10	9.23e-09
Nasvi2EG002131	3381	9804.93	2239.99	662.523	17369.9	5137.5	7.75444	2.95502	0.0445661	0.129132
Nasvi2EG016178	6822	17436.7	0.67287	0.0986323	34872.6	5111.79	51826.7	15.6614	4.47e-117	2.16e-114
Nasvi2EG011310	1552	3961.52	91.3857	58.8825	7831.65	5046.17	85.6988	6.4212	1.69e-38	9.27e-37
Nasvi2EG011550	1994	6342.11	2622.28	1315.09	10061.9	5046.11	3.83709	1.94001	8.42e-05	0.000491413
Nasvi2EG000960	745	3034.23	2342.6	3144.44	3725.86	5001.16	1.59048	0.669462	0.14596	0.337986
Nasvi2EG011483	3009	12403.6	9794.6	3255.1	15012.6	4989.22	1.53274	0.616111	0.128531	0.307083
Nasvi2EG003990	333	840.129	18.9084	56.782	1661.35	4989.04	87.863	6.45718	1.56e-12	2.17e-11
Nasvi2EG004875	3780	9368.6	6.59012	1.74342	18730.6	4955.19	2842.22	11.4728	2.16e-57	2.59e-55
Nasvi2EG035097	601	1498.13	42.0294	69.9324	2954.22	4915.51	70.2894	6.13524	2.6e-05	0.0001666
Nasvi2EG014550	607	1887.8	795.285	1310.19	2980.32	4909.91	3.74748	1.90592	0.117891	0.286698
Nasvi2EG007282	2036	5394.25	793.617	389.792	9994.88	4909.08	12.5941	3.65467	1.31e-10	1.54e-09
Nasvi2EG005286	1053	2670.29	193.141	183.42	5147.44	4888.36	26.6512	4.73613	0.0127681	0.044622
Nasvi2EG004822	3310	8062.24	1.22863	0.371187	16123.2	4871.07	13123	13.6798	3.64e-100	9.9e-98
Nasvi2EG030198	1101	2678.8	0.543863	0.493972	5357.06	4865.63	9850.02	13.2659	2.73e-86	5.83e-84
Nasvi2EG014391	3287	8180.6	379.833	115.556	15981.4	4861.99	42.0748	5.39488	1.95e-28	6.81e-27
Nasvi2EG003352	732	2410.13	1278.1	1746.04	3542.16	4839.01	2.77141	1.47062	0.00120595	0.00551806
Nasvi2EG008574	3301	7980.61	1.22482	0.371046	15960	4834.9	13030.4	13.6696	3.12e-100	8.61e-98
Nasvi2EG021772	433	1456.62	832.243	1922.04	2080.99	4805.98	2.50046	1.32219	0.00366997	0.015095
Nasvi2EG006176	1672	4945.15	1868.75	1117.67	8021.55	4797.58	4.29248	2.10181	4.99e-06	3.57e-05
Nasvi2EG008578	6737	16115.7	0.946824	0.140541	32230.5	4784.11	34040.7	15.055	2.15e-18	4.39e-17
Nasvi2EG024170	2390	5700.55	4.37898	1.83221	11396.7	4768.5	2602.6	11.3457	1.76e-21	4.34e-20
Nasvi2EG005653	1055	2565.13	121.794	115.444	5008.46	4747.36	41.1225	5.36186	5.1e-28	1.75e-26
Nasvi2EG003966	3501	8326.94	212.176	60.6043	16441.7	4696.29	77.491	6.27596	7.34e-05	0.000433469
Nasvi2EG034076	469	1812.88	1427.65	3044.02	2198.11	4686.81	1.53968	0.622627	0.22341	0.473736
Nasvi2EG004481	784	2639.75	1611.81	2055.88	3667.69	4678.18	2.27551	1.18619	0.00682461	0.0258432
Nasvi2EG009226	597	1837.21	893.474	1496.61	2780.95	4658.21	3.11251	1.63808	0.000291927	0.00152846
Nasvi2EG007048	1775	4543.86	883.482	497.736	8204.24	4622.1	9.28625	3.2151	0.00962233	0.0348675
Nasvi2EG014315	1280	3599.89	1303.61	1018.45	5896.16	4606.38	4.52293	2.17726	3.02e-06	2.23e-05
Nasvi2EG009007	981	2593.63	702.316	715.918	4484.94	4571.8	6.38593	2.6749	0.00975971	0.0353078
Nasvi2EG007202	1058	3688.66	2582.65	2441.06	4794.67	4531.83	1.8565	0.892582	0.135357	0.318897
Nasvi2EG002147	1165	4437.75	3601.54	3091.45	5273.97	4527.01	1.46436	0.550275	0.190001	0.41863
Nasvi2EG035876	209	692.6	443.344	2121.26	941.856	4506.49	2.12444	1.08708	0.0239707	0.0761706
Nasvi2EG004171	893	2091.54	200.074	224.047	3983.01	4460.26	19.9077	4.31526	1.08e-19	2.39e-18
Nasvi2EG016218	477	1470.07	823.146	1725.67	2116.99	4438.14	2.57183	1.36279	0.00300044	0.0125597
Nasvi2EG004601	1078	2388.7	0.559805	0.519299	4776.85	4431.21	8533.07	13.0588	3.26e-84	6.82e-82
Nasvi2EG020476	762	2147.83	919.541	1206.75	3376.13	4430.61	3.67153	1.87638	5.72e-05	0.000345371
Nasvi2EG007799	660	4206.57	5499.36	8332.36	2913.79	4414.83	0.529842	-0.916367	0.026564	0.0833309
Nasvi2EG002084	1545	9848.71	12887.7	8341.58	6809.67	4407.55	0.528384	-0.920343	0.032061	0.0978689
Nasvi2EG011512	2650	7597.02	3518.41	1327.7	11675.6	4405.9	3.31843	1.7305	0.175396	0.392019
Nasvi2EG008080	504	1188.62	193.408	383.747	2183.84	4333.01	11.2913	3.49714	5.57e-05	0.00033665
Nasvi2EG006538	750	2582.31	1922.86	2563.82	3241.75	4322.34	1.6859	0.753519	0.0835619	0.215936
Nasvi2EG006475	533	1532.63	782.691	1468.46	2282.56	4282.48	2.9163	1.54414	0.000612308	0.00298766
Nasvi2EG009141	640	1751.18	764.76	1194.94	2737.59	4277.49	3.57967	1.83983	6.2e-05	0.000371255
Nasvi2EG012474	4000	10321.4	3551.95	887.987	17090.8	4272.69	4.81166	2.26654	9.48e-07	7.53e-06
Nasvi2EG016531	1838	3909.6	0.553857	0.301337	7818.65	4253.89	14116.7	13.7851	8.44e-94	2.02e-91
Nasvi2EG023745	1282	4192.97	2934.84	2289.26	5451.1	4252.02	1.85738	0.893266	0.0341967	0.103261
Nasvi2EG016846	1360	4686.15	3612.04	2655.91	5760.26	4235.49	1.59474	0.673322	0.114717	0.280319
Nasvi2EG025213	840	1772.27	0	0	3544.54	4219.69	Inf	Inf	8.16e-15	1.35e-13
Nasvi2EG006873	1129	2698.84	652.318	577.784	4745.37	4203.16	7.27463	2.86287	1.04e-09	1.12e-08
Nasvi2EG006701	643	2123.48	1566.29	2435.9	2680.68	4169.02	1.71149	0.77525	0.0636995	0.173483
Nasvi2EG004157	1486	5107.16	4021.45	2706.22	6192.88	4167.48	1.53996	0.622895	0.122691	0.296159
Nasvi2EG020143	8764	23230.8	10116.3	1154.3	36345.4	4147.12	3.59275	1.84509	0.201504	0.437661
Nasvi2EG002209	5339	11239.4	453.162	84.8777	22025.6	4125.42	48.6043	5.60301	1.35e-30	5.23e-29
Nasvi2EG000859	3711	8742.44	2209.98	595.521	15274.9	4116.11	6.91179	2.78906	0.000593555	0.00290543
Nasvi2EG007716	2102	4381.75	114.843	54.6351	8648.66	4114.49	75.3085	6.23474	4.91e-36	2.45e-34
Nasvi2EG013087	1895	6751.91	5727.22	3022.28	7776.6	4103.75	1.35783	0.441305	0.258326	0.525438
Nasvi2EG002237	1971	9089.25	10115.8	5132.3	8062.74	4090.68	0.797047	-0.327264	0.521878	0.867785
Nasvi2EG020640	616	2225.59	1931.45	3135.47	2519.73	4090.46	1.30458	0.383581	0.50544	0.848196
Nasvi2EG009543	484	1054.29	129.88	268.347	1978.7	4088.22	15.2348	3.9293	3.22e-11	3.98e-10
Nasvi2EG023023	1320	4299.08	3256.51	2467.05	5341.66	4046.71	1.6403	0.713962	0.0862686	0.221833
Nasvi2EG004288	368	791.125	95.8812	260.547	1486.37	4039.05	15.5022	3.9544	0.00263051	0.0111428
Nasvi2EG021453	436	1081.76	411.887	944.696	1751.64	4017.52	4.25272	2.08838	0.00197723	0.00862957
Nasvi2EG001312	1033	2109.27	89.4273	86.5705	4129.1	3997.2	46.1727	5.52897	3.68e-29	1.35e-27
Nasvi2EG014070	359	714.795	1.35573	3.77642	1428.24	3978.37	1053.48	10.0409	3.36e-47	2.75e-45
Nasvi2EG019532	1205	3021.98	1254.67	1041.22	4789.3	3974.52	3.81718	1.93251	2.57e-05	0.000164806
Nasvi2EG012229	1918	8930.26	10278.9	5359.15	7581.67	3952.9	0.737599	-0.439092	0.371726	0.688777
Nasvi2EG020723	1579	3104.28	5.81995	3.68584	6202.74	3928.27	1065.77	10.0577	1.16e-35	5.72e-34
Nasvi2EG019935	1108	4010.9	3672.07	3314.14	4349.73	3925.75	1.18455	0.244335	0.552961	0.906189
Nasvi2EG004583	1444	4348.29	3056.93	2116.98	5639.65	3905.57	1.84487	0.883523	0.216064	0.46136
Nasvi2EG018272	1472	5500.73	5256.28	3570.84	5745.17	3902.97	1.09301	0.128307	0.676923	1
Nasvi2EG003448	2164	5553.91	2681.64	1239.2	8426.19	3893.8	3.14218	1.65177	0.000167555	0.000921508
Nasvi2EG007300	711	1755.22	745.116	1047.98	2765.32	3889.33	3.71125	1.89191	0.0316889	0.0969717
Nasvi2EG016422	2456	4745.45	1.07179	0.436395	9489.83	3863.94	8854.23	13.1122	4.03e-93	9.41e-91
Nasvi2EG013839	701	1352.44	0.53387	0.761583	2704.34	3857.83	5065.54	12.3065	1.88e-57	2.28e-55
Nasvi2EG002137	1883	3832.69	409.38	217.408	7256	3853.42	17.7244	4.14766	4.91e-09	5.04e-08
Nasvi2EG008531	4664	12985.8	8108.04	1738.43	17863.6	3830.1	2.2032	1.1396	0.041173	0.120782
Nasvi2EG013131	1748	3741.01	800.925	458.195	6681.09	3822.13	8.34172	3.06034	0.0726323	0.193122
Nasvi2EG000351	361	702.259	30.1506	83.5196	1374.37	3807.11	45.5835	5.51044	0.0511563	0.144367
Nasvi2EG010204	2679	5060.78	0.408909	0.152635	10121.2	3777.96	24751.6	14.5952	5.53e-74	9.46e-72
Nasvi2EG002206	1059	3825.32	3656.52	3452.81	3994.12	3771.59	1.09233	0.127403	0.67565	1
Nasvi2EG017422	1238	5627.61	6598.69	5330.12	4656.53	3761.33	0.705675	-0.502925	0.362735	0.680525
Nasvi2EG008819	657	1612.06	756.667	1151.7	2467.46	3755.64	3.26096	1.7053	0.0175665	0.0588135
Nasvi2EG007331	1513	3461.83	1265.71	836.559	5657.95	3739.56	4.47016	2.16033	0.00766412	0.0286022
Nasvi2EG004795	3895	7998.55	1477.74	379.394	14519.4	3727.69	9.82538	3.29651	0.0352132	0.105864
Nasvi2EG033667	434	973.023	335.302	772.585	1610.74	3711.39	4.80386	2.26419	5.36e-06	3.81e-05
Nasvi2EG000550	533	1023.25	72.2476	135.549	1974.25	3704.04	27.3262	4.77221	3.92e-22	9.97e-21
Nasvi2EG008006	639	1184.3	10.2127	15.9824	2358.39	3690.75	230.926	7.85129	4.59e-26	1.42e-24
Nasvi2EG006501	1420	3006.55	795.687	560.343	5217.41	3674.24	6.55712	2.71306	0.0509813	0.144021
Nasvi2EG022917	564	1032.7	0.134954	0.239281	2065.26	3661.8	15303.4	13.9016	5.3e-34	2.43e-32
Nasvi2EG033426	1744	3541.57	697.47	399.926	6385.67	3661.51	9.15547	3.19463	9.72e-07	7.72e-06
Nasvi2EG012165	787	2856.95	2841.49	3610.54	2872.41	3649.82	1.01088	0.0156132	0.879152	1
Nasvi2EG009512	444	840.541	62.1339	139.941	1618.95	3646.28	26.0558	4.70353	4.89e-21	1.18e-19
Nasvi2EG006824	346	934.395	607.305	1755.22	1261.49	3645.91	2.07719	1.05463	0.10722	0.264934
Nasvi2EG016344	6191	12442.5	2459.35	397.245	22425.7	3622.31	9.11856	3.18881	5.43e-12	7.23e-11
Nasvi2EG016671	805	1572.91	236.364	293.62	2909.47	3614.24	12.3092	3.62167	0.00406279	0.0165191
Nasvi2EG007959	1040	3580.64	3425.01	3293.28	3736.26	3592.56	1.09088	0.125488	0.653446	1
Nasvi2EG003725	2566	5180.02	1144.85	446.16	9215.19	3591.27	8.04929	3.00886	0.0054286	0.0211664
Nasvi2EG013701	2162	6930.19	6115.68	2828.71	7744.7	3582.19	1.26637	0.340696	0.649423	1
Nasvi2EG015545	1385	2548.85	175.174	126.479	4922.52	3554.17	28.1008	4.81254	1.02e-23	2.78e-22
Nasvi2EG005585	722	1285.3	5.07522	7.02939	2565.53	3553.37	505.502	8.98157	4.04e-26	1.25e-24
Nasvi2EG005445	1118	2266.89	575.534	514.789	3958.24	3540.46	6.87751	2.78189	1.03e-05	7e-05
Nasvi2EG008384	1537	3362.64	1287.34	837.569	5437.94	3538.02	4.22416	2.07866	0.0255019	0.0804441
Nasvi2EG014837	651	1273.77	245.975	377.842	2301.56	3535.42	9.35689	3.22603	2.05e-11	2.6e-10
Nasvi2EG016877	1647	2914.43	11.5066	6.9864	5817.34	3532.08	505.566	8.98176	3.95e-53	4.11e-51
Nasvi2EG005731	1239	3454.74	2562.39	2068.11	4347.08	3508.54	1.69649	0.762553	0.0685792	0.18412
Nasvi2EG015149	4969	9004.86	576.091	115.937	17433.6	3508.48	30.2619	4.91943	6.22e-25	1.8e-23
Nasvi2EG010700	612	1823.5	1502.12	2454.44	2144.89	3504.72	1.42791	0.513909	0.421979	0.752196
Nasvi2EG011870	596	1652.25	1215.8	2039.94	2088.71	3504.54	1.71797	0.780702	0.249872	0.512654
Nasvi2EG008053	922	2598.49	1972.52	2139.39	3224.46	3497.25	1.63469	0.709021	0.106278	0.263166
Nasvi2EG008364	1298	3114.31	1693.79	1304.92	4534.83	3493.71	2.67732	1.42079	0.00146033	0.00657
Nasvi2EG003910	827	2494.34	2151.11	2601.1	2837.58	3431.17	1.31912	0.399578	0.342658	0.65239
Nasvi2EG000311	1509	4031.7	2888.25	1914.02	5175.15	3429.52	1.79179	0.841402	0.0415	0.121525
Nasvi2EG003911	1898	3986.16	1477.09	778.233	6495.24	3422.15	4.39733	2.13663	0.00695069	0.0262555
Nasvi2EG006550	1736	5244.09	4552.21	2622.24	5935.98	3419.34	1.30398	0.382921	0.464385	0.797018
Nasvi2EG024984	1635	3149.77	722.228	441.729	5577.31	3411.2	7.72237	2.94904	0.0157625	0.0534042
Nasvi2EG011025	792	1890.69	1102.77	1392.39	2678.62	3382.09	2.42899	1.28036	0.00588612	0.0226919
Nasvi2EG036115	1020	10954.4	18475.6	18113.3	3433.3	3365.98	0.185829	-2.42796	8.23e-09	8.29e-08
Nasvi2EG005736	329	578.864	53.9437	163.962	1103.79	3354.97	20.4618	4.35486	1.85e-07	1.61e-06
Nasvi2EG013384	1746	5167.86	4489.6	2571.36	5846.12	3348.29	1.30215	0.380891	0.32659	0.629073
Nasvi2EG003346	304	863.33	712.679	2344.34	1013.98	3335.46	1.42277	0.508707	0.29535	0.584285
Nasvi2EG017549	6961	12412.2	1686.26	242.245	23138.2	3323.97	13.7216	3.77837	0.0829776	0.214762
Nasvi2EG011795	1775	4409.57	2936.29	1654.25	5882.85	3314.28	2.0035	1.00252	0.182942	0.405236
Nasvi2EG022374	1511	3706.8	2415.09	1598.34	4998.5	3308.08	2.06969	1.04942	0.0210784	0.0683808
Nasvi2EG004926	555	3285.94	4742.26	8544.62	1829.61	3296.59	0.385809	-1.37404	0.000788658	0.00374773
Nasvi2EG011758	2222	8262.26	9217.6	4148.33	7306.93	3288.45	0.792715	-0.335126	0.396387	0.723599
Nasvi2EG004091	2623	4851.28	1114.57	424.921	8588	3274.11	7.70522	2.94584	6.19e-10	6.82e-09
Nasvi2EG004315	1863	4242.94	2452.97	1316.68	6032.91	3238.28	2.45943	1.29832	0.239081	0.496993
Nasvi2EG009559	2877	6246.08	3197.5	1111.4	9294.66	3230.68	2.90686	1.53946	0.0920824	0.234325
Nasvi2EG006755	1607	3236.33	1320.23	821.55	5152.43	3206.24	3.90267	1.96446	3.42e-05	0.000214377
Nasvi2EG037310	582	1200.98	537.011	922.699	1864.95	3204.38	3.47284	1.79611	0.000100795	0.000581063
Nasvi2EG013845	624	993.274	0.694759	1.1134	1985.85	3182.46	2858.33	11.481	5.11e-21	1.23e-19
Nasvi2EG019593	3801	6050.35	6.24836	1.64387	12094.4	3181.91	1935.62	10.9186	1.57e-81	3.03e-79
Nasvi2EG004248	597	1453.89	1012.41	1695.83	1895.37	3174.82	1.87214	0.904685	0.0437724	0.127185
Nasvi2EG001082	379	829.759	461.036	1216.45	1198.48	3162.22	2.59954	1.37825	0.0231481	0.0739504
Nasvi2EG007378	616	1304.32	671.716	1090.45	1936.93	3144.37	2.88356	1.52785	0.00377192	0.0154599
Nasvi2EG012575	1407	2734.03	1052.16	747.805	4415.9	3138.52	4.19698	2.06935	0.0834036	0.215611
Nasvi2EG010253	6769	16250.6	11261.7	1663.72	21239.4	3137.75	1.88598	0.915314	0.0471048	0.135069
Nasvi2EG003281	1167	3267.34	2887.92	2474.65	3646.76	3124.9	1.26276	0.336586	0.425819	0.756935
Nasvi2EG008526	4674	15701.4	16911.9	3618.29	14490.8	3100.31	0.856843	-0.222898	0.874688	1
Nasvi2EG011249	6181	11583.4	4032.24	652.361	19134.6	3095.71	4.74539	2.24653	0.00723364	0.0272001
Nasvi2EG031933	1409	2181.51	2.82834	2.00734	4360.19	3094.53	1541.61	10.5902	1.68e-10	1.96e-09
Nasvi2EG005900	1631	2565.5	102.343	62.7489	5028.65	3083.17	49.1351	5.61868	1.09e-30	4.25e-29
Nasvi2EG019540	517	925.91	259.276	501.501	1592.54	3080.36	6.14228	2.61877	0.00459671	0.0184221
Nasvi2EG000786	1521	8943.46	13213.4	8687.33	4673.48	3072.64	0.353692	-1.49943	0.000274158	0.00144533
Nasvi2EG007343	387	589.438	0.134954	0.348719	1178.74	3045.84	8734.36	13.0925	1.06e-63	1.48e-61
Nasvi2EG006525	1027	1853.89	586.775	571.349	3121.01	3038.96	5.31893	2.41114	4.59e-07	3.81e-06
Nasvi2EG013235	2426	11869.8	16471.2	6789.46	7268.31	2996.01	0.441273	-1.18026	0.00433603	0.0174833
Nasvi2EG017083	264	396.202	1.73276	6.56348	790.672	2994.97	456.308	8.83386	5.41e-07	4.44e-06
Nasvi2EG037299	1158	1708.76	0.269909	0.233082	3417.25	2951	12660.8	13.6281	1.9e-19	4.12e-18
Nasvi2EG016539	1126	2770.62	2219.75	1971.36	3321.49	2949.81	1.49633	0.581432	0.158505	0.360559
Nasvi2EG009740	536	1248.5	917.392	1711.55	1579.61	2947.03	1.72184	0.783954	0.0667186	0.180124
Nasvi2EG035257	1064	1795.31	457.203	429.702	3133.43	2944.95	6.85347	2.77683	5.43e-09	5.54e-08
Nasvi2EG001573	3759	5563.12	70.3146	18.7057	11055.9	2941.19	157.235	7.29678	0.00351388	0.0145041
Nasvi2EG021046	889	2416.9	2227.61	2505.74	2606.19	2931.59	1.16995	0.226446	0.620784	0.975159
Nasvi2EG002689	1606	3572.75	2438.73	1518.51	4706.78	2930.75	1.93002	0.948613	0.0243195	0.0771064
Nasvi2EG015022	1428	3308.5	2460.51	1723.05	4156.49	2910.71	1.68928	0.756408	0.143445	0.332979
Nasvi2EG020592	3178	4605.73	0.807824	0.254193	9210.66	2898.26	11401.8	13.477	9.77e-61	1.26e-58
Nasvi2EG003977	759	1353.55	508.297	669.692	2198.81	2896.98	4.32584	2.11298	0.0147342	0.0504018
Nasvi2EG012109	543	937.652	304.836	561.393	1570.47	2892.21	5.15184	2.36509	7.18e-07	5.78e-06
Nasvi2EG008786	3530	7897.04	5585.29	1582.24	10208.8	2892.01	1.8278	0.870107	0.284455	0.567617
Nasvi2EG004592	1109	3282.43	3362.71	3032.2	3202.15	2887.42	0.952252	-0.070584	1	1
Nasvi2EG013506	3088	6958.43	5098.26	1650.99	8818.59	2855.76	1.72972	0.790542	0.0568539	0.157519
Nasvi2EG000765	1955	5232.37	4915.83	2514.49	5548.92	2838.32	1.12879	0.174773	0.628513	0.983643
Nasvi2EG003382	2013	4278.48	2845.32	1413.47	5711.64	2837.38	2.00738	1.00531	0.179202	0.398865
Nasvi2EG017550	998	1541.72	257.482	257.998	2825.95	2831.62	10.9753	3.45619	0.112993	0.277198
Nasvi2EG006537	2691	6057.33	4501.44	1672.77	7613.23	2829.15	1.69129	0.758123	0.0695903	0.186256
Nasvi2EG000312	2651	8308.93	9198.62	3469.87	7419.24	2798.66	0.80656	-0.310147	0.563894	0.919628
Nasvi2EG016510	1258	6552.85	9595.03	7627.21	3510.66	2790.67	0.365884	-1.45054	0.000270358	0.0014272
Nasvi2EG004228	1629	2473.15	434.373	266.65	4511.92	2769.75	10.3872	3.37674	0.000256123	0.00135928
Nasvi2EG005127	1514	2321.66	455.615	300.935	4187.7	2765.99	9.19132	3.20027	0.0134507	0.0466464
Nasvi2EG033900	864	1572.31	779.102	901.738	2365.52	2737.87	3.03621	1.60227	0.00103943	0.00481833
Nasvi2EG002892	1634	2884.59	1322.12	809.129	4447.06	2721.58	3.36359	1.75	0.0018394	0.00808846
Nasvi2EG011431	1160	1590.24	28.4057	24.4877	3152.07	2717.3	110.966	6.79398	1.74e-06	1.33e-05
Nasvi2EG035236	202	323.46	100.329	496.678	546.592	2705.9	5.448	2.44573	1.72e-06	1.32e-05
Nasvi2EG001172	1848	4107.38	3229.73	1747.69	4985.03	2697.52	1.54348	0.626187	0.234545	0.489608
Nasvi2EG034573	674	1796.58	1779.16	2639.7	1814.01	2691.4	1.01959	0.0279821	0.93954	1
Nasvi2EG022753	2230	3091.72	190.256	85.3166	5993.19	2687.53	31.5007	4.97731	7.63e-21	1.82e-19
Nasvi2EG013324	388	766.542	491.538	1266.85	1041.55	2684.4	2.11895	1.08335	0.0185131	0.0613847
Nasvi2EG005980	2316	3104.46	0.269909	0.116541	6208.65	2680.77	23002.8	14.4895	3.36e-91	7.66e-89
Nasvi2EG034756	721	2153.19	2373.87	3292.47	1932.51	2680.32	0.814075	-0.296767	0.434387	0.765247
Nasvi2EG001104	2419	6568.34	6658.1	2752.42	6478.57	2678.2	0.973036	-0.0394348	0.9242	1
Nasvi2EG005659	2220	5399.96	4898.82	2206.68	5901.09	2658.15	1.20459	0.268546	0.433349	0.763892
Nasvi2EG013138	2687	4011.99	886.876	330.062	7137.1	2656.16	8.04746	3.00853	2.58e-10	2.94e-09
Nasvi2EG000501	700	1041.94	226.84	324.057	1857.03	2652.91	8.18654	3.03325	0.0092925	0.0338334
Nasvi2EG020274	840	1619.68	1028.52	1224.42	2210.84	2631.95	2.14954	1.10403	0.0126986	0.0444182
Nasvi2EG033217	848	1424.58	619.515	730.56	2229.64	2629.3	3.59901	1.8476	6.76e-05	0.000402677
Nasvi2EG016028	4096	8944.71	7126.98	1739.98	10762.4	2627.55	1.5101	0.594645	0.161918	0.367272
Nasvi2EG025473	502	969.262	620.092	1235.24	1318.43	2626.36	2.12619	1.08827	0.0405345	0.119208
Nasvi2EG006167	1198	2073	1000.16	834.857	3145.84	2625.91	3.14534	1.65322	0.0411938	0.120815
Nasvi2EG014305	1484	3697.84	3501.57	2359.55	3894.11	2624.06	1.1121	0.153291	0.728651	1
Nasvi2EG009660	370	497.227	25.6892	69.4303	968.765	2618.28	37.7109	5.23691	4.54e-25	1.33e-23
Nasvi2EG017701	758	1742.62	1502.2	1981.8	1983.04	2616.15	1.32009	0.400635	0.360908	0.677779
Nasvi2EG007450	2024	3137.18	980.732	484.551	5293.63	2615.43	5.39763	2.43233	0.000766603	0.0036543
Nasvi2EG007435	2597	3358.82	0.543863	0.20942	6717.1	2586.48	12350.7	13.5923	1.03e-25	3.12e-24
Nasvi2EG012112	1754	2879.18	1254.29	715.102	4504.07	2567.89	3.59094	1.84436	0.0311739	0.0956463
Nasvi2EG009643	1088	2140.05	1505.33	1383.58	2774.77	2550.34	1.84329	0.882285	0.430119	0.762599
Nasvi2EG012739	1473	3211.3	2667.7	1811.06	3754.91	2549.16	1.40755	0.493185	0.341939	0.651271
Nasvi2EG008597	2165	7402.65	9287.36	4289.77	5517.94	2548.7	0.594135	-0.751138	0.103742	0.257913
Nasvi2EG000858	709	1183.39	571.923	806.662	1794.86	2531.54	3.13829	1.64998	0.000383199	0.0019568
Nasvi2EG009055	2214	5578.81	5594.92	2527.06	5562.7	2512.51	0.994242	-0.00833055	0.934522	1
Nasvi2EG007556	2021	3161.02	1246.22	616.634	5075.83	2511.54	4.07299	2.02609	0.239133	0.497042
Nasvi2EG007604	3558	4450.28	31.3106	8.80006	8869.26	2492.76	283.267	8.14602	1.06e-50	9.86e-49
Nasvi2EG011378	725	902.242	0.434844	0.599784	1804.05	2488.34	4148.73	12.0185	1.04e-68	1.64e-66
Nasvi2EG016039	848	1220.63	343.512	405.085	2097.74	2473.75	6.10673	2.6104	0.0494997	0.140576
Nasvi2EG002008	2134	3839.89	2401.06	1125.14	5278.72	2473.63	2.1985	1.13652	0.0109346	0.0390248
Nasvi2EG007790	1385	2979.16	2559.12	1847.74	3399.2	2454.3	1.32827	0.409549	0.441332	0.770493
Nasvi2EG000500	3282	4403.24	776.239	236.514	8030.23	2446.75	10.345	3.37087	1.34e-06	1.04e-05
Nasvi2EG006302	1399	1805.17	193.118	138.04	3417.23	2442.62	17.6951	4.14527	1.38e-12	1.92e-11
Nasvi2EG016522	1020	1243.13	2.81454	2.75935	2483.45	2434.75	882.364	9.78523	4.35e-63	5.96e-61
Nasvi2EG030937	1764	2659.45	1044.53	592.138	4274.37	2423.11	4.09214	2.03286	1.32e-05	8.92e-05
Nasvi2EG037339	554	876.823	418.085	754.666	1335.56	2410.76	3.19447	1.67558	0.000576907	0.00283302
Nasvi2EG010046	308	410.613	78.7825	255.787	742.443	2410.53	9.42397	3.23633	0.00243002	0.0103643
Nasvi2EG018111	629	1160.84	805.8	1281.08	1515.88	2409.98	1.88121	0.911661	0.0268496	0.0841605
Nasvi2EG005788	328	395.878	1.87176	5.70658	789.885	2408.19	422.001	8.7211	2.21e-10	2.54e-09
Nasvi2EG005715	6607	8527.85	1232.05	186.477	15823.7	2394.98	12.8433	3.68295	3.76e-15	6.37e-14
Nasvi2EG001914	948	1167.88	87.1564	91.9371	2248.6	2371.94	25.7996	4.68928	2.43e-21	5.95e-20
Nasvi2EG006613	1110	2110.77	1596.07	1437.9	2625.47	2365.29	1.64496	0.718055	0.116248	0.283259
Nasvi2EG000384	415	491.737	2.16332	5.21281	981.311	2364.61	453.614	8.82532	0.00237717	0.0101738
Nasvi2EG017569	1676	3163.06	2365.24	1411.24	3960.88	2363.29	1.67462	0.743832	0.0771737	0.202861
Nasvi2EG036368	2050	2420.21	1.99077	0.971109	4838.42	2360.21	2430.43	11.247	1.43e-77	2.59e-75
Nasvi2EG002774	3809	4907.58	848.165	222.674	8966.99	2354.16	10.5722	3.40221	5.05e-05	0.000307163
Nasvi2EG003006	1964	2877.13	1143.01	581.979	4611.26	2347.89	4.03432	2.01233	3.58e-05	0.000223292
Nasvi2EG013739	1688	3654.92	3346.76	1982.68	3963.07	2347.79	1.18415	0.243855	0.585253	0.936912
Nasvi2EG010995	687	1530.52	1454.42	2117.06	1606.62	2338.6	1.10465	0.143585	0.744375	1
Nasvi2EG020606	932	1176.11	180.667	193.849	2171.56	2330	12.0197	3.58732	1.28e-13	1.94e-12
Nasvi2EG027618	388	811.466	720.11	1855.95	902.822	2326.86	1.25373	0.326224	0.430417	0.762953
Nasvi2EG020467	2654	4416.26	2670.85	1006.35	6161.67	2321.65	2.30701	1.20602	0.136236	0.319947
Nasvi2EG004256	3096	28809	50439.5	16291.8	7178.56	2318.66	0.14232	-2.81279	2.47e-11	3.1e-10
Nasvi2EG012947	893	1511.54	954.483	1068.85	2068.6	2316.46	2.16725	1.11586	0.011596	0.0410534
Nasvi2EG007334	1042	1988.22	1566.16	1503.03	2410.28	2313.12	1.53897	0.621966	0.136563	0.320184
Nasvi2EG012603	578	959.807	585.765	1013.43	1333.85	2307.7	2.27711	1.1872	0.00648742	0.0247409
Nasvi2EG008496	4667	10057.8	9366.48	2006.96	10749.1	2303.22	1.14762	0.19864	0.568584	0.923364
Nasvi2EG015020	491	866.959	603.957	1230.06	1129.96	2301.35	1.87093	0.903754	0.0388529	0.114978
Nasvi2EG014396	1997	2767.28	940.419	470.916	4594.15	2300.52	4.88521	2.28842	0.000214863	0.00115763
Nasvi2EG012131	1997	3910.39	3234.91	1619.89	4585.86	2296.38	1.41762	0.503467	0.235666	0.491533
Nasvi2EG021038	3403	7690.33	7573.6	2225.56	7807.05	2294.17	1.03083	0.0437997	0.926101	1
Nasvi2EG005103	1654	4133.9	4473.65	2704.75	3794.16	2293.93	0.848111	-0.237675	0.775638	1
Nasvi2EG014346	1518	2109.88	744.366	490.36	3475.4	2289.46	4.66894	2.2231	0.243308	0.503139
Nasvi2EG019668	2719	3548.34	913.463	335.956	6183.21	2274.08	6.76898	2.75894	0.0100182	0.0361178
Nasvi2EG013741	1411	1752.25	301.377	213.591	3203.11	2270.1	10.6283	3.40983	3.48e-11	4.29e-10
Nasvi2EG012707	5358	7840.71	3539.22	660.549	12142.2	2266.18	3.43075	1.77852	8.02e-05	0.000469447
Nasvi2EG003704	894	1315.71	614.366	687.21	2017.06	2256.22	3.28316	1.71508	0.0168997	0.0568496
Nasvi2EG020294	1828	2058.34	0.692857	0.379024	4115.99	2251.64	5940.61	12.5364	1.14e-81	2.21e-79
Nasvi2EG037340	1675	5720.37	7687.47	4589.53	3753.27	2240.76	0.488232	-1.03436	0.0258719	0.0814687
Nasvi2EG002506	971	1249.54	325.057	334.765	2174.02	2238.95	6.68813	2.7416	5.5e-09	5.61e-08
Nasvi2EG011128	1927	4561.69	4811.05	2496.65	4312.32	2237.84	0.896336	-0.157889	0.91483	1
Nasvi2EG006110	861	970.564	17.2003	19.9771	1923.93	2234.53	111.854	6.80548	0.000527605	0.00260833
Nasvi2EG020438	873	1564.96	1179.69	1351.3	1950.24	2233.95	1.65319	0.725249	0.0770929	0.202675
Nasvi2EG036959	5482	6132.58	58.4453	10.6613	12206.7	2226.69	208.857	7.70637	3.63e-51	3.43e-49
Nasvi2EG029552	818	1701.74	1598.03	1953.59	1805.44	2207.14	1.12979	0.176051	0.588473	0.93836
Nasvi2EG035524	300	504.709	347.405	1158.02	662.013	2206.71	1.90559	0.930239	0.0494774	0.140533
Nasvi2EG004688	621	825.781	283.052	455.8	1368.51	2203.72	4.83484	2.27347	3.44e-06	2.52e-05
Nasvi2EG009126	1716	3031.11	2287.39	1332.98	3774.83	2199.79	1.65028	0.722712	0.0829953	0.21478
Nasvi2EG005465	3061	3468.76	204.166	66.6993	6733.36	2199.72	32.9797	5.04351	1.79e-11	2.27e-10
Nasvi2EG003578	5342	8022.37	4304.64	805.811	11740.1	2197.7	2.72731	1.44748	0.0811268	0.211104
Nasvi2EG004640	1875	3694.59	3269.37	1743.66	4119.81	2197.23	1.26012	0.333565	0.413868	0.746859
Nasvi2EG008135	632	1003.06	620.283	981.46	1385.83	2192.78	2.2342	1.15976	0.297265	0.586787
Nasvi2EG013816	1108	2583.27	2737.69	2470.84	2428.86	2192.11	0.887191	-0.172683	0.877822	1
Nasvi2EG012726	682	1487.85	1481.8	2172.72	1493.91	2190.48	1.00817	0.0117412	0.935715	1
Nasvi2EG007720	1300	1609.73	376.46	289.585	2843.01	2186.93	7.55196	2.91685	6.31e-10	6.94e-09
Nasvi2EG008515	857	1327.23	781.909	912.379	1872.55	2185.01	2.39485	1.25993	0.00385797	0.0157638
Nasvi2EG007701	3098	4035.83	1303.36	420.711	6768.3	2184.73	5.19295	2.37655	0.0005732	0.00281621
Nasvi2EG010668	333	1032.49	1339.47	4022.44	725.51	2178.71	0.541639	-0.884598	0.0627281	0.171146
Nasvi2EG010320	538	1040.28	910.385	1692.17	1170.17	2175.05	1.28536	0.362174	0.339565	0.648492
Nasvi2EG014084	2326	4998.11	4938.31	2123.09	5057.9	2174.51	1.02422	0.0345217	0.875213	1
Nasvi2EG016029	3014	4437.01	2339.42	776.186	6534.6	2168.08	2.79325	1.48194	0.00936995	0.0340766
Nasvi2EG019541	1211	1598.29	571.205	471.68	2625.38	2167.94	4.59622	2.20045	1.73e-06	1.32e-05
Nasvi2EG003183	394	426.637	0	0	853.274	2165.67	Inf	Inf	1.43e-35	6.99e-34
Nasvi2EG028026	644	710.898	27.4358	42.6021	1394.36	2165.15	50.8227	5.6674	1.28e-28	4.54e-27
Nasvi2EG024747	2118	3702.7	2820.31	1331.59	4585.09	2164.82	1.62574	0.701093	0.0834879	0.215773
Nasvi2EG009776	2884	3488.32	744.993	258.32	6231.65	2160.76	8.3647	3.06431	9.18e-09	9.21e-08
Nasvi2EG012176	1502	5449.76	7671.18	5107.31	3228.33	2149.36	0.420839	-1.24866	0.00152647	0.00683194
Nasvi2EG008360	2431	8166.61	11111	4570.56	5222.18	2148.16	0.469999	-1.08927	0.0116542	0.04123
Nasvi2EG010473	953	2378.04	2719.34	2853.45	2036.74	2137.18	0.748982	-0.416997	0.560963	0.916353
Nasvi2EG013943	2514	3112.13	855.839	340.429	5368.42	2135.41	6.2727	2.64909	5.96e-09	6.06e-08
Nasvi2EG014480	964	1582.11	1113.74	1155.33	2050.48	2127.05	1.84107	0.880548	0.0418016	0.122317
Nasvi2EG006412	1124	1383.48	376.642	335.091	2390.31	2126.61	6.34638	2.66593	0.00673459	0.0255413
Nasvi2EG028971	825	1091.5	441.772	535.481	1741.22	2110.57	3.94144	1.97872	9.74e-06	6.65e-05
Nasvi2EG023752	5886	6672.48	951.402	161.638	12393.6	2105.6	13.0266	3.70339	1.36e-10	1.59e-09
Nasvi2EG021020	1492	2602.45	2063.7	1383.18	3141.2	2105.36	1.52212	0.606081	0.293731	0.58143
Nasvi2EG018994	3216	3830.45	936.479	291.194	6724.42	2090.93	7.18053	2.84409	1.44e-09	1.54e-08
Nasvi2EG035203	840	1415.38	1075.66	1280.54	1755.1	2089.41	1.63165	0.706336	0.0936841	0.237579
Nasvi2EG029116	1513	2510.26	1877.87	1241.15	3142.65	2077.1	1.67352	0.74289	0.0881213	0.225895
Nasvi2EG022273	1766	2321	998.807	565.576	3643.19	2062.96	3.64755	1.86693	0.00751124	0.0281162
Nasvi2EG008487	524	721.691	363.59	693.873	1079.79	2060.67	2.96981	1.57037	0.0118438	0.0418261
Nasvi2EG001128	862	930.614	85.6102	99.3158	1775.62	2059.88	20.7407	4.37439	7.91e-05	0.000463895
Nasvi2EG037317	851	1434.19	1117.72	1313.42	1750.67	2057.19	1.56628	0.647344	0.124056	0.298763
Nasvi2EG018266	2081	4222.36	4165.3	2001.59	4279.42	2056.43	1.0274	0.038996	0.825275	1
Nasvi2EG014009	1667	2074.06	720.969	432.495	3427.15	2055.88	4.75353	2.249	5.27e-06	3.75e-05
Nasvi2EG021805	225	232.006	1.76869	7.86083	462.243	2054.41	261.348	8.02983	4.61e-38	2.5e-36
Nasvi2EG003577	1088	1875.98	1536.6	1412.32	2215.35	2036.17	1.44172	0.52779	0.346292	0.657421
Nasvi2EG017418	601	3305.55	5388.78	8966.35	1222.32	2033.81	0.226826	-2.14034	4.13e-07	3.45e-06
Nasvi2EG001072	539	576.004	59.0204	109.5	1092.99	2027.81	18.5188	4.21092	4.69e-17	8.91e-16
Nasvi2EG012727	1783	3482.3	3360.92	1884.98	3603.68	2021.13	1.07223	0.100616	0.695237	1
Nasvi2EG005658	2267	4611.26	4640.93	2047.17	4581.6	2021	0.987216	-0.018563	0.986935	1
Nasvi2EG010931	1051	1604	1090.24	1037.33	2117.77	2015	1.94249	0.957904	0.203762	0.441198
Nasvi2EG002964	3223	3271.74	60.2746	18.7014	6483.2	2011.54	107.561	6.74901	2.32e-32	9.62e-31
Nasvi2EG025481	2376	3575.15	2380.19	1001.76	4770.1	2007.62	2.00408	1.00294	0.0250226	0.0790954
Nasvi2EG005131	1129	1572.22	887.55	786.138	2256.88	1999.01	2.54282	1.34643	0.00235254	0.0100836
Nasvi2EG007389	806	963.609	316.711	392.942	1610.51	1998.15	5.0851	2.34628	1.17e-06	9.19e-06
Nasvi2EG019951	768	1284.68	1036.26	1349.29	1533.1	1996.23	1.47946	0.565074	0.174427	0.390206
Nasvi2EG007340	1097	1103.94	26.2565	23.9348	2181.63	1988.72	83.0891	6.37659	0.000144946	0.000806547
Nasvi2EG001699	2667	3297.18	1296.59	486.162	5297.76	1986.41	4.0859	2.03065	2.44e-05	0.000156971
Nasvi2EG020292	1158	2294.72	2298.51	1984.9	2290.94	1978.36	0.996705	-0.00476102	0.852058	1
Nasvi2EG001336	535	1692.83	2331.12	4357.24	1054.54	1971.1	0.452374	-1.14441	0.00403342	0.0164097
Nasvi2EG034849	1590	3638.78	4155.38	2613.44	3122.19	1963.64	0.751362	-0.412419	0.386397	0.709842
Nasvi2EG020128	1318	2532.25	2478.43	1880.45	2586.07	1962.12	1.04343	0.0613326	0.816016	1
Nasvi2EG000141	1147	1777.42	1310.44	1142.5	2244.39	1956.75	1.7127	0.776272	0.402111	0.730823
Nasvi2EG003062	1868	1833.17	29.6918	15.895	3636.66	1946.82	122.48	6.93641	1.01e-42	6.7e-41
Nasvi2EG006738	4119	4616.29	1217.44	295.566	8015.15	1945.9	6.58362	2.71888	0.0377218	0.112045
Nasvi2EG010682	870	2204.14	2722.95	3129.82	1685.34	1937.17	0.61894	-0.692129	0.255159	0.520559
Nasvi2EG009302	1046	4918.01	7812.79	7469.21	2023.24	1934.26	0.258965	-1.94917	3.43e-06	2.51e-05
Nasvi2EG037316	4420	7623.15	6697.73	1515.32	8548.57	1934.07	1.27634	0.352012	0.346327	0.657421
Nasvi2EG003561	1281	2382.78	2290.77	1788.26	2474.8	1931.93	1.08034	0.111481	0.720522	1
Nasvi2EG018527	2094	2561.07	1077.11	514.381	4045.03	1931.73	3.75544	1.90898	0.0693734	0.185876
Nasvi2EG023157	3988	8241.49	8788.58	2203.76	7694.4	1929.39	0.8755	-0.191822	0.605141	0.957405
Nasvi2EG034572	776	1039.61	585.26	754.201	1493.97	1925.22	2.55266	1.352	0.00416406	0.0168893
Nasvi2EG012884	540	519.788	0	0	1039.58	1925.14	Inf	Inf	7.25e-21	1.73e-19
Nasvi2EG014611	1209	1454.04	584.713	483.634	2323.38	1921.73	3.97353	1.99042	0.245349	0.505675
Nasvi2EG004798	4948	23319.6	37136.1	7505.27	9503.1	1920.59	0.255899	-1.96635	1.68e-06	1.29e-05
Nasvi2EG010689	2509	4144.64	3478.86	1386.55	4810.41	1917.26	1.38275	0.467543	0.277669	0.557077
Nasvi2EG000132	1286	1444.67	423.795	329.545	2465.55	1917.22	5.81778	2.54047	0.00494042	0.0195159
Nasvi2EG003187	818	1134.32	701.65	857.763	1566.98	1915.63	2.23328	1.15917	0.0494582	0.140518
Nasvi2EG030946	1056	2218.21	2413.79	2285.78	2022.63	1915.37	0.837951	-0.255063	0.642431	0.998498
Nasvi2EG002151	4075	4747.62	1732.11	425.059	7763.12	1905.06	4.48188	2.1641	0.00348656	0.0144003
Nasvi2EG013797	1956	3363.93	3010.57	1539.15	3717.29	1900.46	1.23475	0.304214	0.51627	0.860381
Nasvi2EG012625	1762	1675.84	6.23456	3.53834	3345.44	1898.66	536.596	9.06769	2.64e-29	9.72e-28
Nasvi2EG004451	1554	2009.04	1068.2	687.385	2949.88	1898.25	2.76155	1.46548	0.000714215	0.00342927
Nasvi2EG018634	2257	2449.53	616.549	273.172	4282.51	1897.43	6.94593	2.79617	2.25e-09	2.36e-08
Nasvi2EG005147	915	2023.6	2314.56	2529.57	1732.64	1893.59	0.748582	-0.417767	0.393825	0.719719
Nasvi2EG000165	1597	2029.95	1037.24	649.494	3022.65	1892.71	2.91412	1.54306	0.0214452	0.0693667
Nasvi2EG003258	4075	4390.15	1085.49	266.378	7694.81	1888.3	7.08878	2.82554	0.0448659	0.129793
Nasvi2EG013435	1402	1814.64	983.965	701.83	2645.31	1886.81	2.68842	1.42676	0.00173952	0.00769358
Nasvi2EG013911	3907	14740.8	22122.1	5662.16	7359.47	1883.66	0.332675	-1.58781	8.73e-05	0.000508208
Nasvi2EG004665	715	855.556	367.562	514.073	1343.55	1879.09	3.6553	1.86999	0.0671756	0.181259
Nasvi2EG007034	1441	2401.4	2107.46	1462.5	2695.34	1870.47	1.27895	0.354963	0.517506	0.862104
Nasvi2EG015050	1163	1444.77	714.897	614.701	2174.65	1869.86	3.0419	1.60497	0.00077997	0.00371445
Nasvi2EG001077	3975	5411.67	3391.71	853.259	7431.64	1869.59	2.19112	1.13167	0.286703	0.570991
Nasvi2EG011215	1857	2330.86	1191.21	641.47	3470.51	1868.88	2.91343	1.54272	0.0843957	0.217722
Nasvi2EG007885	3940	4131.57	905.392	229.795	7357.76	1867.45	8.1266	3.02265	1.71e-08	1.67e-07
Nasvi2EG009406	469	591.165	308.21	657.164	874.121	1863.8	2.83612	1.50392	0.00285832	0.0120028
Nasvi2EG031606	155	196.125	103.447	667.399	288.804	1863.25	2.79181	1.4812	0.0032853	0.0136371
Nasvi2EG002834	764	758.393	93.5718	122.476	1423.21	1862.85	15.2099	3.92693	0.00839025	0.0309398
Nasvi2EG014953	4368	6410.16	4685.02	1072.58	8135.29	1862.47	1.73645	0.796138	0.368575	0.684926
Nasvi2EG000216	3135	3026.59	218.515	69.7019	5834.66	1861.14	26.7014	4.73884	7.82e-23	2.07e-21
Nasvi2EG009017	4930	5314.37	1557.02	315.826	9071.72	1840.11	5.82633	2.54259	0.000949477	0.00442822
Nasvi2EG007538	1498	2207.82	1667.28	1113	2748.37	1834.69	1.64841	0.721079	0.140504	0.327158
Nasvi2EG000118	179	344.198	360.136	2011.93	328.26	1833.85	0.911488	-0.133704	0.885212	1
Nasvi2EG010708	1871	1717.5	5.94129	3.17546	3429.06	1832.74	577.158	9.17282	1.76e-62	2.36e-60
Nasvi2EG006233	1220	1625.02	1026.16	841.113	2223.89	1822.86	2.1672	1.11583	0.00962396	0.0348675
Nasvi2EG002980	1446	1634.36	634.582	438.854	2634.13	1821.67	4.15097	2.05345	7.62e-06	5.29e-05
Nasvi2EG030297	1995	1817.87	2.82263	1.41485	3632.92	1821.01	1287.07	10.3299	1.47e-67	2.27e-65
Nasvi2EG014154	1663	2504.87	1992.02	1197.85	3017.72	1814.63	1.51491	0.599231	0.131264	0.311437
Nasvi2EG001020	1045	1479.72	1064.05	1018.23	1895.39	1813.77	1.78131	0.832935	0.102505	0.255446
Nasvi2EG007939	648	1072.57	969.899	1496.76	1175.24	1813.64	1.21172	0.277051	0.540616	0.890606
Nasvi2EG010561	1503	1765.81	809.777	538.774	2721.84	1810.94	3.36122	1.74898	0.000112203	0.000640136
Nasvi2EG008007	2979	2696.87	15.2591	5.12221	5378.49	1805.47	352.478	8.46139	9.63e-29	3.43e-27
Nasvi2EG036430	765	975.543	569.952	745.036	1381.13	1805.4	2.42324	1.27694	0.00708507	0.0267123
Nasvi2EG023069	656	660.191	139.296	212.341	1181.09	1800.44	8.47898	3.08389	0.00581793	0.0224901
Nasvi2EG007653	1234	2525.26	2830	2293.36	2220.51	1799.44	0.78463	-0.349915	0.468488	0.802568
Nasvi2EG008329	1890	1824	263.6	139.471	3384.41	1790.69	12.8392	3.68248	6.72e-15	1.12e-13
Nasvi2EG002566	4481	4529.59	1039.63	232.009	8019.55	1789.68	7.71382	2.94745	0.0950996	0.240361
Nasvi2EG009645	604	537.84	0.537915	0.890588	1075.14	1780.04	1998.72	10.9649	7.97e-59	1e-56
Nasvi2EG002174	1438	1720.73	881.858	613.253	2559.6	1779.97	2.90251	1.5373	0.000998602	0.00463447
Nasvi2EG034578	1055	1446.97	1021.61	968.355	1872.33	1774.72	1.83271	0.873982	0.0673244	0.181537
Nasvi2EG002443	1883	6875.72	10416.2	5531.69	3335.26	1771.25	0.3202	-1.64295	4.9e-05	0.000298957
Nasvi2EG002864	1255	2236.66	2250.6	1793.31	2222.72	1771.09	0.987608	-0.0179895	0.861501	1
Nasvi2EG003432	2368	3117.06	2044.39	863.341	4189.73	1769.31	2.04938	1.03519	0.155692	0.355579
Nasvi2EG015048	1655	1644.63	365.082	220.593	2924.18	1766.87	8.00964	3.00174	5.51e-05	0.000333735
Nasvi2EG012162	835	1423.05	1373.32	1644.69	1472.77	1763.8	1.07242	0.10087	0.978526	1
Nasvi2EG006843	2866	2615.33	191.727	66.8972	5038.93	1758.18	26.2818	4.71599	1.38e-05	9.26e-05
Nasvi2EG003969	359	336.262	41.8895	116.684	630.635	1756.64	15.0547	3.91214	4.76e-13	6.88e-12
Nasvi2EG002010	955	1503.29	1331.39	1394.12	1675.19	1754.13	1.25823	0.331395	0.484691	0.823187
Nasvi2EG019636	3410	5251.1	4529.36	1328.26	5972.85	1751.57	1.31869	0.399111	0.395734	0.722606
Nasvi2EG017090	555	751.471	536.352	966.401	966.59	1741.6	1.80215	0.849723	0.177262	0.395361
Nasvi2EG008316	651	886.41	639.263	981.971	1133.56	1741.25	1.77322	0.826374	0.0748485	0.19776
Nasvi2EG002523	767	665.316	1.22673	1.59938	1329.4	1733.25	1083.7	10.0818	4.71e-28	1.62e-26
Nasvi2EG007537	2921	3568.45	2077.74	711.31	5059.16	1732	2.43494	1.28389	0.166051	0.375188
Nasvi2EG020637	1316	5180.77	8082.56	6141.76	2278.99	1731.75	0.281964	-1.82642	1.2e-05	8.09e-05
Nasvi2EG001581	842	770.993	84.4477	100.294	1457.54	1731.04	17.2597	4.10933	8.01e-15	1.33e-13
Nasvi2EG007954	3435	3158.32	374.815	109.117	5941.82	1729.79	15.8527	3.98665	6.33e-17	1.2e-15
Nasvi2EG033544	710	1112.81	1000.74	1409.5	1224.89	1725.19	1.22398	0.291575	0.49728	0.838827
Nasvi2EG007361	4137	3965.22	795.759	192.352	7134.68	1724.6	8.96588	3.16445	3.51e-11	4.32e-10
Nasvi2EG009276	5126	6303.25	3791.2	739.602	8815.29	1719.72	2.3252	1.21735	0.0625284	0.170762
Nasvi2EG021454	2245	3057.65	2254.58	1004.27	3860.71	1719.69	1.71239	0.776008	0.161718	0.366858
Nasvi2EG014941	2714	4419.21	4176.09	1538.72	4662.34	1717.88	1.11644	0.158901	0.618819	0.972932
Nasvi2EG004945	2488	5355.65	6437.35	2587.36	4273.95	1717.82	0.663929	-0.590899	0.150413	0.346199
Nasvi2EG019870	10430	9421.48	954.13	91.4794	17888.8	1715.13	18.7488	4.22873	1.06e-18	2.2e-17
Nasvi2EG017598	1947	6230.46	9126.69	4687.57	3334.23	1712.5	0.365328	-1.45274	0.000478183	0.0023914
Nasvi2EG028764	1060	1791.56	1769.41	1669.25	1813.71	1711.04	1.02503	0.0356724	0.832035	1
Nasvi2EG036109	6766	6757.81	1946.79	287.731	11568.8	1709.85	5.94252	2.57108	6.44e-05	0.000385372
Nasvi2EG008914	1279	3672.25	5163.01	4036.75	2181.5	1705.63	0.422525	-1.24289	0.00164993	0.00733489
Nasvi2EG008913	753	1816.58	2349.84	3120.63	1283.32	1704.28	0.546133	-0.872677	0.0275427	0.0860072
Nasvi2EG012052	1000	1216.37	730.891	730.891	1701.84	1701.84	2.32845	1.21937	0.00612741	0.0235079
Nasvi2EG003895	1270	4219.22	6278.6	4943.78	2159.84	1700.66	0.344001	-1.53952	0.000210861	0.00113793
Nasvi2EG010500	1393	2505.75	2644.56	1898.46	2366.95	1699.17	0.895024	-0.160001	0.980016	1
Nasvi2EG005633	698	610.528	36.7829	52.6976	1184.27	1696.67	32.1963	5.00882	2.48e-11	3.11e-10
Nasvi2EG018256	1089	936.112	29.699	27.2718	1842.53	1691.94	62.0401	5.95513	4.96e-32	2.03e-30
Nasvi2EG012222	1168	4573.39	7179.03	6146.43	1967.75	1684.72	0.274097	-1.86724	8.02e-06	5.54e-05
Nasvi2EG018234	1338	1638.27	1025.74	766.619	2250.81	1682.22	2.19434	1.13378	0.0702448	0.187704
Nasvi2EG003564	2063	3089.68	2709.62	1313.44	3469.74	1681.89	1.28053	0.356736	0.347764	0.659204
Nasvi2EG003331	2632	3041.09	1656.88	629.513	4425.31	1681.35	2.67087	1.41731	0.00264197	0.0111842
Nasvi2EG005663	2417	2735.21	1421.9	588.289	4048.53	1675.02	2.84727	1.50958	0.153993	0.352394
Nasvi2EG024618	1551	2034.29	1472.43	949.342	2596.15	1673.85	1.76317	0.818173	0.0497256	0.141071
Nasvi2EG005999	1452	2817.87	3213.68	2213.28	2422.06	1668.08	0.75367	-0.407995	0.513704	0.858124
Nasvi2EG001031	243	248.262	91.5205	376.628	405.004	1666.68	4.42528	2.14577	5.79e-05	0.000349121
Nasvi2EG000602	1195	2799.08	3609.58	3020.57	1988.58	1664.08	0.550916	-0.860096	0.127228	0.304555
Nasvi2EG013634	3247	2718.63	45.1794	13.9142	5392.09	1660.64	119.348	6.89903	1.17e-42	7.68e-41
Nasvi2EG017292	1644	1759.94	793.459	482.639	2726.42	1658.41	3.43612	1.78078	0.000137216	0.000767187
Nasvi2EG002090	348	596.944	617.46	1774.31	576.428	1656.4	0.933547	-0.0992052	0.772809	1
Nasvi2EG015635	2124	5360.94	7203.86	3391.65	3518.02	1656.32	0.488352	-1.03401	0.0151872	0.051711
Nasvi2EG016456	511	421.257	0.414857	0.811853	842.1	1647.95	2029.86	10.9872	6.42e-19	1.35e-17
Nasvi2EG030442	3304	4166.36	2894.79	876.148	5437.93	1645.86	1.87852	0.909598	0.0292109	0.0905704
Nasvi2EG004155	1280	1098.17	90.7918	70.9311	2105.55	1644.96	23.1909	4.53549	1.57e-12	2.18e-11
Nasvi2EG017945	709	732.443	301.54	425.303	1163.35	1640.83	3.85802	1.94786	0.00129843	0.00589775
Nasvi2EG035650	418	507.213	328.624	786.183	685.801	1640.67	2.08688	1.06135	0.0462247	0.133084
Nasvi2EG005444	3423	3543.77	1477.42	431.615	5610.11	1638.95	3.79724	1.92495	0.00534959	0.0209025
Nasvi2EG006655	1225	1004.33	1.53256	1.25107	2007.12	1638.47	1309.65	10.355	2.06e-65	3.01e-63
Nasvi2EG016527	849	760.869	130.82	154.087	1390.92	1638.3	10.6323	3.41039	5.24e-12	7e-11
Nasvi2EG005578	3708	3046.64	18.9354	5.10664	6074.35	1638.17	320.793	8.3255	0.000327681	0.00169333
Nasvi2EG006078	1728	2471.46	2123.44	1228.84	2819.48	1631.64	1.32778	0.409021	0.373178	0.690491
Nasvi2EG007411	1679	3023.94	3311.05	1972.04	2736.83	1630.04	0.826574	-0.274784	0.765119	1
Nasvi2EG003021	1852	2542.42	2066.9	1116.04	3017.93	1629.55	1.46013	0.546095	0.1685	0.379556
Nasvi2EG033145	641	523.121	1.7606	2.74664	1044.48	1629.45	593.254	9.21251	1.17e-52	1.19e-50
Nasvi2EG018304	1067	3554.62	5371.14	5033.87	1738.1	1628.96	0.3236	-1.62772	0.000101702	0.000585954
Nasvi2EG001266	414	534.292	396.623	958.026	671.962	1623.1	1.69421	0.760612	0.196865	0.430174
Nasvi2EG035165	261	211.552	0	0	423.103	1621.09	Inf	Inf	7.33e-47	5.87e-45
Nasvi2EG021442	818	1158.1	990.366	1210.72	1325.84	1620.83	1.33873	0.420868	0.326323	0.628656
Nasvi2EG001102	449	484	240.597	535.85	727.404	1620.05	3.02333	1.59614	0.00277414	0.0116814
Nasvi2EG002066	9053	9072.23	3484.69	384.922	14659.8	1619.33	4.2069	2.07276	0.0672805	0.181468
Nasvi2EG029565	769	1269.54	1294.7	1683.62	1244.38	1618.18	0.961136	-0.0571878	0.983119	1
Nasvi2EG004257	409	503.151	345.051	843.645	661.252	1616.75	1.91639	0.938391	0.086437	0.22218
Nasvi2EG011046	2136	1832.25	217.463	101.809	3447.03	1613.78	15.8511	3.98651	8.04e-06	5.55e-05
Nasvi2EG013744	3028	2908.55	934.249	308.537	4882.85	1612.57	5.2265	2.38584	0.0567307	0.157243
Nasvi2EG028786	760	834.069	443.106	583.034	1225.03	1611.88	2.76465	1.4671	0.0013786	0.00623052
Nasvi2EG006555	1543	1357.14	231.969	150.336	2482.32	1608.76	10.7011	3.41968	0.00231381	0.00993905
Nasvi2EG002211	3448	5252.64	4959.03	1438.23	5546.26	1608.54	1.11842	0.161458	0.649757	1
Nasvi2EG024738	541	612.48	356.163	658.341	868.797	1605.91	2.43933	1.28648	0.0125421	0.0439716
Nasvi2EG030216	699	1110.32	1098.34	1571.31	1122.29	1605.56	1.0218	0.0311159	0.895054	1
Nasvi2EG036371	281	432.092	414.332	1474.49	449.853	1600.9	1.08573	0.118667	0.769849	1
Nasvi2EG004108	765	666.395	108.811	142.236	1223.98	1599.97	11.2487	3.49169	0.000124033	0.000700384
Nasvi2EG013636	563	489.941	79.2537	140.77	900.628	1599.69	11.3639	3.50638	0.00548432	0.0213627
Nasvi2EG005254	2755	2955.57	1505.68	546.528	4405.46	1599.08	2.92589	1.54888	0.000436867	0.00220645
Nasvi2EG013094	2284	2545.24	1459.47	638.996	3631.01	1589.76	2.4879	1.31493	0.0320216	0.0977786
Nasvi2EG013801	11620	9639.33	833.627	71.7407	18445	1587.35	22.1262	4.46769	1.59e-11	2.03e-10
Nasvi2EG023748	2936	2490.58	322.211	109.745	4658.95	1586.83	14.4593	3.85393	4.28e-15	7.2e-14
Nasvi2EG003341	1648	3380.34	4147.25	2516.54	2613.43	1585.82	0.630158	-0.666214	0.202504	0.439161
Nasvi2EG008806	1709	3281.03	3857.86	2257.38	2704.2	1582.33	0.700958	-0.512599	0.483258	0.821526
Nasvi2EG009370	778	897.266	566.472	728.113	1228.06	1578.48	2.16791	1.11631	0.0133179	0.0462425
Nasvi2EG004769	1080	1798.13	1891.87	1751.73	1704.39	1578.14	0.9009	-0.150561	0.712226	1
Nasvi2EG012641	1785	1691.96	579.689	324.756	2804.23	1571	4.83748	2.27425	0.0140186	0.0483538
Nasvi2EG002000	476	741.87	737.356	1549.07	746.384	1568.03	1.01224	0.0175568	0.987046	1
Nasvi2EG010196	1802	2100.44	1376.54	763.895	2824.34	1567.34	2.05177	1.03687	0.0212979	0.0689359
Nasvi2EG004026	2863	2719.29	951.825	332.457	4486.75	1567.15	4.71384	2.2369	5.29e-07	4.35e-06
Nasvi2EG016362	1802	1404.71	2.29447	1.27329	2807.12	1557.78	1223.43	10.2567	1.67e-13	2.51e-12
Nasvi2EG011413	1001	2348.45	3140.25	3137.11	1556.64	1555.09	0.495706	-1.01244	0.0175288	0.0587094
Nasvi2EG013840	1223	948.875	0.134954	0.110347	1897.62	1551.61	14061.2	13.7794	2.25e-47	1.88e-45
Nasvi2EG002448	2090	3452.99	3664.91	1753.55	3241.07	1550.75	0.884351	-0.17731	0.884582	1
Nasvi2EG008143	825	701.616	124.42	150.812	1278.81	1550.08	10.2782	3.36151	0.0953785	0.240933
Nasvi2EG022369	654	777.846	542.861	830.062	1012.83	1548.67	1.86573	0.899739	0.0487768	0.13906
Nasvi2EG008130	1831	1739.94	649.172	354.545	2830.7	1545.99	4.36048	2.12449	0.000454862	0.00228802
Nasvi2EG034491	319	309.096	125.682	393.987	492.51	1543.92	3.91871	1.97038	0.0113047	0.0401437
Nasvi2EG016372	2679	2067.26	0.688811	0.257115	4133.83	1543.05	6001.39	12.5511	2.85e-33	1.24e-31
Nasvi2EG037345	661	1001.55	988.12	1494.89	1014.97	1535.51	1.02718	0.0386833	0.796044	1
Nasvi2EG018270	1044	876.224	150.507	144.164	1601.94	1534.43	10.6436	3.41192	6.49e-12	8.58e-11
Nasvi2EG006105	2139	2133.36	993.285	464.369	3273.44	1530.36	3.29557	1.72053	0.367856	0.684025
Nasvi2EG007969	631	723.854	482.14	764.088	965.568	1530.22	2.00267	1.00193	0.278702	0.558529
Nasvi2EG004355	639	604.546	232.049	363.143	977.043	1529.02	4.21051	2.07399	2.26e-05	0.00014666
Nasvi2EG010844	637	772.97	574.379	901.693	971.562	1525.22	1.6915	0.758304	0.126621	0.303463
Nasvi2EG006127	2572	2182.57	447.711	174.071	3917.43	1523.11	8.74993	3.12927	4.22e-11	5.15e-10
Nasvi2EG002580	775	856.089	533.952	688.97	1178.23	1520.29	2.20662	1.14184	0.00976613	0.0353246
Nasvi2EG013125	1066	1285.01	950.303	891.466	1619.73	1519.44	1.70443	0.76929	0.173249	0.387963
Nasvi2EG004437	412	814.218	1004.59	2438.33	623.845	1514.19	0.620994	-0.687349	0.138827	0.323886
Nasvi2EG013620	666	645.097	282.224	423.759	1007.97	1513.47	3.57153	1.83654	5.59e-05	0.000338151
Nasvi2EG034880	764	585.966	16.2753	21.3028	1155.66	1512.64	71.0068	6.14988	2.36e-12	3.23e-11
Nasvi2EG014299	858	787.853	277.906	323.899	1297.8	1512.59	4.66994	2.2234	7.3e-05	0.000430946
Nasvi2EG011625	867	1541.46	1775.98	2048.41	1306.94	1507.43	0.735901	-0.442417	0.440892	0.770194
Nasvi2EG010548	1364	1578.09	1100.67	806.943	2055.52	1506.98	1.86752	0.901121	0.129921	0.309287
Nasvi2EG001600	1393	2525.03	2952.26	2119.35	2097.8	1505.96	0.710573	-0.492945	0.345685	0.656582
Nasvi2EG019417	2235	1679.33	5.59572	2.50368	3353.05	1500.25	599.218	9.22694	6.21e-62	8.28e-60
Nasvi2EG013233	504	916.771	1077.98	2138.85	755.562	1499.13	0.700905	-0.512709	0.236387	0.492728
Nasvi2EG005014	2623	2084.03	238.759	91.0251	3929.31	1498.02	16.4572	4.04065	0.00129694	0.00589366
Nasvi2EG009385	558	600.033	364.373	652.997	835.694	1497.66	2.29352	1.19756	0.0280097	0.0872594
Nasvi2EG008927	1067	1236.88	878.019	822.886	1595.74	1495.54	1.81743	0.861902	0.0425723	0.124207
Nasvi2EG012005	871	1247.26	1195.96	1373.09	1298.55	1490.88	1.08578	0.118733	0.695077	1
Nasvi2EG006415	2387	8832.21	14108.3	5910.47	3556.12	1489.79	0.252059	-1.98817	1.72e-06	1.32e-05
Nasvi2EG008792	3529	4035.3	2831.02	802.216	5239.57	1484.72	1.85077	0.888126	0.0347501	0.104677
Nasvi2EG013731	5224	11206.7	14659.2	2806.13	7754.13	1484.33	0.528959	-0.918773	0.0255121	0.0804634
Nasvi2EG006754	979	948.589	447.387	456.984	1449.79	1480.89	3.24057	1.69625	0.000314191	0.00162871
Nasvi2EG009078	2821	2328.81	491.091	174.084	4166.53	1476.97	8.48423	3.08478	0.0232385	0.0741883
Nasvi2EG010847	922	1269.07	1178.19	1277.87	1359.94	1474.99	1.15426	0.206963	0.700429	1
Nasvi2EG015826	1448	1089.52	44.5621	30.7749	2134.47	1474.08	47.8988	5.58192	2.4e-11	3.02e-10
Nasvi2EG010638	924	1040.09	719.621	778.811	1360.56	1472.47	1.89067	0.918895	0.292244	0.579236
Nasvi2EG022303	701	943.554	855.685	1220.66	1031.42	1471.36	1.20538	0.269484	0.484098	0.822532
Nasvi2EG013032	2269	3104.06	2871.13	1265.37	3336.99	1470.69	1.16226	0.216928	0.968215	1
Nasvi2EG000025	10176	9869.27	4778.35	469.57	14960.2	1470.14	3.13083	1.64654	0.00564992	0.0219475
Nasvi2EG001099	610	559.406	222.892	365.397	895.92	1468.72	4.01952	2.00702	7.6e-05	0.00044773
Nasvi2EG016021	2328	3440.06	3468.13	1489.75	3411.98	1465.63	0.98381	-0.0235478	0.908773	1
Nasvi2EG001271	3159	2720.97	818.234	259.017	4623.71	1463.66	5.65084	2.49846	2.05e-07	1.78e-06
Nasvi2EG002994	730	921.049	779.187	1067.38	1062.91	1456.04	1.36413	0.44798	0.310031	0.605365
Nasvi2EG003099	5461	5704.31	3467.56	634.968	7941.06	1454.14	2.2901	1.19541	0.00519666	0.0203862
Nasvi2EG016878	1887	1369.25	0.966811	0.512354	2737.53	1450.73	2831.51	11.4674	4.2e-29	1.53e-27
Nasvi2EG012234	793	846.654	545.666	688.103	1147.64	1447.22	2.1032	1.07258	0.0123301	0.0432893
Nasvi2EG005937	1074	2123.31	2695.17	2509.47	1551.45	1444.55	0.575639	-0.796764	0.0575842	0.159297
Nasvi2EG012403	5181	4288.32	1095.12	211.373	7481.51	1444.03	6.83167	2.77224	2.46e-07	2.11e-06
Nasvi2EG011883	602	579.623	296.083	491.832	863.162	1433.82	2.91528	1.54363	0.00205115	0.00891303
Nasvi2EG011236	2117	2590.83	2149.97	1015.57	3031.7	1432.07	1.41011	0.495812	0.349122	0.6614
Nasvi2EG021226	1747	1255.51	22.2551	12.739	2488.76	1424.59	111.829	6.80515	3.63e-12	4.89e-11
Nasvi2EG019892	1282	1619.89	1421.55	1108.85	1818.23	1418.27	1.27905	0.35507	0.372691	0.689942
Nasvi2EG010178	2505	2103.02	653.573	260.907	3552.46	1418.15	5.43545	2.4424	1.29e-07	1.14e-06
Nasvi2EG010329	1090	1033.68	521.59	478.523	1545.78	1418.14	2.96358	1.56734	0.000606843	0.00296318
Nasvi2EG004602	878	622.888	0.682863	0.777749	1245.09	1418.1	1823.34	10.8324	1.46e-19	3.18e-18
Nasvi2EG002507	671	896.625	842.75	1255.96	950.499	1416.54	1.12785	0.173581	0.680418	1
Nasvi2EG001089	2241	2271.73	1374.7	613.433	3168.75	1413.99	2.30504	1.20479	0.164184	0.371599
Nasvi2EG003444	122	89.7054	6.94698	56.9425	172.464	1413.64	24.8257	4.63376	1.85e-13	2.76e-12
Nasvi2EG001076	650	677.069	442.109	680.168	912.029	1403.12	2.06291	1.04468	0.0183817	0.0610693
Nasvi2EG004325	2408	1923.99	475.177	197.332	3372.81	1400.67	7.09801	2.82741	2.73e-05	0.000174049
Nasvi2EG010395	2307	3142.06	3054.46	1324	3229.67	1399.94	1.05736	0.0804659	0.727751	1
Nasvi2EG005957	3159	4116.02	3816.59	1208.16	4415.45	1397.74	1.15691	0.210275	0.605238	0.957481
Nasvi2EG009009	1015	1279.37	1141.83	1124.95	1416.92	1395.98	1.24092	0.311407	0.462413	0.794939
Nasvi2EG037334	1842	2022.11	1472.85	799.592	2571.37	1395.97	1.74585	0.803926	0.0528481	0.148199
Nasvi2EG008393	464	439.855	234.414	505.202	645.297	1390.73	2.75281	1.46091	0.0457885	0.13202
Nasvi2EG013820	6575	8541.19	7971.13	1212.34	9111.24	1385.74	1.14303	0.192863	0.576106	0.92841
Nasvi2EG036992	2267	2832.05	2531.26	1116.57	3132.83	1381.93	1.23766	0.307612	0.557324	0.911462
Nasvi2EG012163	503	739.575	784.826	1560.29	694.325	1380.37	0.884686	-0.176762	0.573606	0.927089
Nasvi2EG002768	1885	2197.24	1794.63	952.059	2599.85	1379.23	1.44868	0.53474	0.177358	0.395469
Nasvi2EG017061	536	985.384	1234.13	2302.49	736.634	1374.32	0.596884	-0.744477	0.125651	0.301639
Nasvi2EG004180	2134	4168.51	5411.5	2535.85	2925.52	1370.91	0.540612	-0.887334	0.0318665	0.0974098
Nasvi2EG012669	2967	2734.86	1417.26	477.675	4052.47	1365.85	2.85936	1.51569	0.0115093	0.0407974
Nasvi2EG005630	618	528.794	215.122	348.094	842.466	1363.21	3.91623	1.96946	0.0971303	0.24429
Nasvi2EG019933	1800	1539.32	625.007	347.226	2453.63	1363.13	3.92577	1.97298	0.00443825	0.0178591
Nasvi2EG000861	477	737.607	828.03	1735.91	647.183	1356.78	0.781593	-0.35551	0.523369	0.869683
Nasvi2EG009408	983	665.564	0.553857	0.563435	1330.57	1353.58	2402.38	11.2302	2.83e-63	3.9e-61
Nasvi2EG010193	1664	1671.69	1094.85	657.965	2248.53	1351.28	2.05373	1.03825	0.018282	0.0607788
Nasvi2EG015854	1589	1305.26	468.511	294.846	2142.01	1348.02	4.57194	2.19281	2.03e-06	1.54e-05
Nasvi2EG006736	935	809.755	360.152	385.189	1259.36	1346.91	3.49675	1.80601	0.0145806	0.0499701
Nasvi2EG014476	1803	1705.2	982.309	544.819	2428.09	1346.7	2.47182	1.30558	0.118882	0.288825
Nasvi2EG035208	544	535.813	340.067	625.123	731.559	1344.78	2.15122	1.10515	0.0177821	0.0594052
Nasvi2EG010507	4321	9633.51	13464.8	3116.14	5802.18	1342.79	0.430913	-1.21453	0.00389912	0.0159155
Nasvi2EG007698	596	792.903	787.593	1321.46	798.212	1339.28	1.01348	0.0193231	0.953358	1
Nasvi2EG018113	738	830.749	673.384	912.444	988.115	1338.91	1.46739	0.55325	0.206176	0.445518
Nasvi2EG005063	412	490.815	431.39	1047.06	550.239	1335.53	1.2755	0.351063	0.39755	0.725255
Nasvi2EG011242	5850	4597.1	1383.13	236.433	7811.07	1335.23	5.64737	2.49758	0.0412095	0.120817
Nasvi2EG010565	834	810.556	508.198	609.35	1112.91	1334.43	2.18992	1.13088	0.0561291	0.155771
Nasvi2EG013106	4031	3314.35	1257.38	311.927	5371.33	1332.51	4.27185	2.09486	8.6e-05	0.000501092
Nasvi2EG008528	4480	5334.72	4700.04	1049.12	5969.39	1332.45	1.27007	0.344909	0.567697	0.922357
Nasvi2EG010081	4084	4551.62	3675.51	899.978	5427.74	1329.02	1.47673	0.562405	0.171649	0.385424
Nasvi2EG012308	757	682.248	362.898	479.39	1001.6	1323.11	2.76	1.46467	0.044222	0.128304
Nasvi2EG007097	1504	2006.92	2025.14	1346.5	1988.7	1322.28	0.98201	-0.0261901	0.957439	1
Nasvi2EG006225	1753	1169.03	22.9618	13.0986	2315.1	1320.65	100.824	6.6557	2.89e-07	2.45e-06
Nasvi2EG021006	1394	2461.79	3083.42	2211.93	1840.15	1320.05	0.596787	-0.744713	0.106101	0.262791
Nasvi2EG006990	4775	3715.72	1133.08	237.295	6298.35	1319.03	5.5586	2.47472	8.92e-08	8.06e-07
Nasvi2EG012449	1945	1323.81	93.6737	48.1613	2553.95	1313.09	27.2643	4.76894	1.52e-20	3.53e-19
Nasvi2EG010243	554	520.998	314.999	568.59	726.997	1312.27	2.30794	1.2066	0.0158293	0.0535941
Nasvi2EG013945	7094	8192.6	7084.59	998.673	9300.62	1311.05	1.3128	0.392643	0.251925	0.5158
Nasvi2EG000378	492	326.418	8.0694	16.4012	644.766	1310.5	79.9026	6.32017	5.75e-18	1.15e-16
Nasvi2EG008988	628	428.446	35.0103	55.7489	821.882	1308.73	23.4754	4.55308	7.25e-09	7.36e-08
Nasvi2EG014456	1360	1984.55	2191.58	1611.46	1777.52	1307	0.811068	-0.302106	0.448804	0.777942
Nasvi2EG004149	545	374.13	38.7298	71.0639	709.53	1301.89	18.32	4.19535	0.00836906	0.0308846
Nasvi2EG021416	970	1269.88	1279.77	1319.35	1260	1298.97	0.984551	-0.0224622	0.897344	1
Nasvi2EG012174	821	1141.77	1217.18	1482.56	1066.35	1298.84	0.876081	-0.190864	0.859224	1
Nasvi2EG013452	5264	5226.64	3620.16	687.72	6833.13	1298.09	1.88752	0.916495	0.0374195	0.1113
Nasvi2EG014952	456	713.45	836.701	1834.87	590.199	1294.3	0.705389	-0.503509	0.240907	0.499057
Nasvi2EG009366	1357	1044.13	336.424	247.917	1751.84	1290.97	5.20724	2.38052	0.00155668	0.00695932
Nasvi2EG010674	353	453.025	450.489	1276.17	455.561	1290.54	1.01126	0.0161552	0.947704	1
Nasvi2EG005407	1957	1866.73	1208.59	617.572	2524.88	1290.18	2.08911	1.06289	0.217016	0.462996
Nasvi2EG018122	608	547.422	310.765	511.126	784.079	1289.6	2.52306	1.33518	0.00781159	0.0290978
Nasvi2EG011417	1648	2741.44	3359.2	2038.35	2123.68	1288.64	0.632199	-0.66155	0.146417	0.338965
Nasvi2EG004085	1453	1020.16	169.763	116.836	1870.56	1287.38	11.0187	3.46188	2.37e-13	3.51e-12
Nasvi2EG003429	2894	2832.26	1944.04	671.747	3720.48	1285.58	1.91379	0.936432	0.271086	0.54575
Nasvi2EG004280	3509	3916.41	3331.69	949.471	4501.13	1282.74	1.351	0.434031	0.409799	0.741605
Nasvi2EG012310	1427	1288.28	746.267	522.962	1830.3	1282.62	2.4526	1.29431	0.00840305	0.0309755
Nasvi2EG011933	726	570.18	209.461	288.514	930.899	1282.23	4.44426	2.15194	1.49e-05	9.97e-05
Nasvi2EG005422	1819	1849.02	1368	752.061	2330.05	1280.95	1.70325	0.768293	0.070978	0.189459
Nasvi2EG012216	2706	3169.56	2892.91	1069.07	3446.2	1273.54	1.19126	0.252486	0.546232	0.897903
Nasvi2EG003816	1255	1523.44	1452.24	1157.17	1594.64	1270.63	1.09805	0.134948	0.725889	1
Nasvi2EG007324	1122	1161.27	900.677	802.743	1421.86	1267.26	1.57866	0.658701	0.150014	0.34536
Nasvi2EG016020	1427	903.835	0	0	1807.67	1266.76	Inf	Inf	1.08e-72	1.8e-70
Nasvi2EG004595	921	2282.74	3400.03	3691.68	1165.44	1265.4	0.342772	-1.54468	0.000181445	0.000991305
Nasvi2EG009294	1570	1296.14	606.282	386.167	1986.01	1264.97	3.27572	1.71181	0.00505389	0.019885
Nasvi2EG003384	3452	3420.97	2477.5	717.7	4364.44	1264.32	1.76163	0.81691	0.0536661	0.149942
Nasvi2EG016437	1063	1279.61	1217.06	1144.93	1342.15	1262.6	1.10277	0.141136	0.68551	1
Nasvi2EG006239	901	568.008	0.134954	0.149783	1135.88	1260.69	8416.78	13.0391	2.52e-09	2.64e-08
Nasvi2EG001341	1811	1588.26	900.466	497.22	2276.06	1256.79	2.52764	1.33779	0.249947	0.512755
Nasvi2EG010180	4312	3413.41	1414	327.922	5412.83	1255.29	3.82803	1.9366	3.77e-05	0.000234974
Nasvi2EG000133	1410	2241.53	2717.78	1927.5	1765.29	1251.98	0.649535	-0.62252	0.189412	0.417472
Nasvi2EG004966	3624	5359.54	6183.11	1706.16	4535.97	1251.65	0.733606	-0.446922	0.436316	0.766931
Nasvi2EG009957	1117	1341.64	1290.04	1154.92	1393.24	1247.3	1.07999	0.111022	0.71198	1
Nasvi2EG028068	1290	1755.94	1903.16	1475.32	1608.71	1247.06	0.845283	-0.242493	0.586552	0.937901
Nasvi2EG007270	4207	2852.16	470.97	111.949	5233.35	1243.96	11.1118	3.47403	7.09e-13	1.01e-11
Nasvi2EG013385	762	862.892	780.002	1023.62	945.782	1241.18	1.21254	0.278031	0.523046	0.869364
Nasvi2EG019077	4266	2770.98	251.65	58.9897	5290.31	1240.11	21.0225	4.39386	0.000165134	0.000909449
Nasvi2EG013905	403	2038.79	3578.59	8879.88	498.994	1238.2	0.139439	-2.8423	7.51e-12	9.86e-11
Nasvi2EG000826	811	762.635	521.761	643.355	1003.51	1237.37	1.92331	0.943592	0.0319331	0.0975684
Nasvi2EG018620	532	554.213	450.179	846.202	658.246	1237.3	1.46219	0.548127	0.486088	0.825065
Nasvi2EG015028	3393	3078.91	1961.56	578.121	4196.25	1236.74	2.13924	1.0971	0.0299992	0.0925282
Nasvi2EG004651	975	1238.13	1270.61	1303.19	1205.65	1236.57	0.94888	-0.0757024	0.873577	1
Nasvi2EG023772	1541	4981.54	8061.71	5231.48	1901.37	1233.86	0.235852	-2.08404	4.97e-07	4.11e-06
Nasvi2EG011311	1751	1651.4	1144.86	653.83	2157.95	1232.41	1.88491	0.914496	0.0645398	0.175435
Nasvi2EG011477	644	1024.91	1257.04	1951.92	792.785	1231.03	0.630677	-0.665027	0.157552	0.358884
Nasvi2EG000948	1378	1904.89	2123.42	1540.95	1686.36	1223.77	0.794171	-0.332479	0.458014	0.789908
Nasvi2EG009984	1625	1922.85	1860.07	1144.66	1985.64	1221.93	1.06751	0.0942455	0.581119	0.934317
Nasvi2EG025958	661	462.064	117.995	178.509	806.134	1219.57	6.83196	2.7723	1.72e-08	1.68e-07
Nasvi2EG026499	1507	5822.05	9807.36	6507.87	1836.75	1218.81	0.187283	-2.41671	5.28e-09	5.4e-08
Nasvi2EG021430	1406	1472.81	1231.97	876.222	1713.64	1218.81	1.39098	0.476102	0.440358	0.769705
Nasvi2EG003220	1567	969.153	28.9361	18.4659	1909.37	1218.49	65.9857	6.04408	1.36e-07	1.2e-06
Nasvi2EG000062	3525	2913.35	1533.53	435.044	4293.17	1217.92	2.79953	1.48518	0.00118329	0.00542438
Nasvi2EG004324	2186	1515.86	369.771	169.154	2661.94	1217.72	7.1989	2.84778	1.71e-08	1.68e-07
Nasvi2EG030062	179	176.6	135.386	756.346	217.815	1216.84	1.60884	0.686022	0.212445	0.455698
Nasvi2EG005090	1375	842.507	12.3499	8.98176	1672.66	1216.48	135.439	7.0815	2.17e-41	1.33e-39
Nasvi2EG002878	860	1085.01	1124.26	1307.28	1045.76	1216	0.930177	-0.104423	0.743882	1
Nasvi2EG008063	1832	1644.77	1070.13	584.134	2219.41	1211.47	2.07396	1.05239	0.0130678	0.0454854
Nasvi2EG023148	1435	984.78	231.704	161.466	1737.86	1211.05	7.50035	2.90696	0.0765414	0.201439
Nasvi2EG011461	3063	2309.98	917.351	299.494	3702.61	1208.82	4.0362	2.013	9.98e-06	6.81e-05
Nasvi2EG003190	2991	1830.95	50.9063	17.0198	3610.99	1207.28	70.934	6.1484	0.00606169	0.0232918
Nasvi2EG006066	712	511.285	165.047	231.808	857.522	1204.38	5.19561	2.37729	4.92e-07	4.07e-06
Nasvi2EG016536	1695	1114.19	190.71	112.513	2037.67	1202.17	10.6847	3.41747	1.62e-07	1.42e-06
Nasvi2EG011880	617	661.243	583.81	946.207	738.675	1197.2	1.26527	0.339441	0.481166	0.818811
Nasvi2EG004183	964	618.628	83.4114	86.5264	1153.84	1196.93	13.8332	3.79006	0.00116848	0.0053602
Nasvi2EG003837	1788	1363.12	586.752	328.161	2139.48	1196.58	3.64631	1.86644	5.84e-05	0.000352081
Nasvi2EG037335	1652	1441.76	908.146	549.725	1975.38	1195.75	2.17518	1.12114	0.0102098	0.0366928
Nasvi2EG011886	2094	1667.58	831.683	397.175	2503.48	1195.55	3.01013	1.58983	0.000483132	0.00241295
Nasvi2EG017588	617	710.044	684.61	1109.58	735.478	1192.02	1.0743	0.1034	0.864545	1
Nasvi2EG017072	538	338.688	36.4291	67.7122	640.947	1191.35	17.5943	4.13704	9.71e-16	1.71e-14
Nasvi2EG003467	878	828.54	611.089	696.001	1045.99	1191.33	1.71168	0.775415	0.441813	0.77094
Nasvi2EG013232	3426	3279.86	2479.15	723.628	4080.56	1191.06	1.64595	0.718922	0.0744219	0.196852
Nasvi2EG022240	2001	2546.09	2713.23	1355.94	2378.96	1188.88	0.876797	-0.189685	0.734162	1
Nasvi2EG005970	3271	6547.2	9226.61	2820.73	3867.79	1182.45	0.419199	-1.25429	0.0041782	0.0169432
Nasvi2EG005033	1470	2211.29	2687.72	1828.38	1734.86	1180.18	0.645477	-0.631562	0.132241	0.313344
Nasvi2EG037295	752	762.156	636.942	846.997	887.371	1180.01	1.39317	0.478376	0.255625	0.521279
Nasvi2EG002293	1844	1365.75	556.064	301.553	2175.43	1179.74	3.9122	1.96798	0.0134485	0.0466464
Nasvi2EG012932	404	267.868	59.7272	147.84	476.008	1178.24	7.9697	2.99453	0.00938706	0.0341213
Nasvi2EG005955	1905	2568.52	2899.49	1522.04	2237.55	1174.57	0.771707	-0.373876	0.406649	0.737585
Nasvi2EG011429	1074	791.254	321.783	299.612	1260.72	1173.86	3.91793	1.97009	0.148054	0.341918
Nasvi2EG002579	2288	3534.81	4385.69	1916.82	2683.92	1173.04	0.611971	-0.708466	0.131095	0.311212
Nasvi2EG013851	1462	1209	705.136	482.309	1712.87	1171.59	2.42913	1.28044	0.0111417	0.0396856
Nasvi2EG037012	1223	1058.28	692.28	566.051	1424.29	1164.59	2.05739	1.04081	0.0195931	0.0643295
Nasvi2EG009901	958	939.993	766.477	800.081	1113.51	1162.33	1.45276	0.538798	0.215076	0.459993
Nasvi2EG003401	1531	946.758	115.056	75.1506	1778.46	1161.63	15.4574	3.95023	4.18e-14	6.58e-13
Nasvi2EG007986	3622	2991.03	1780.18	491.491	4201.87	1160.1	2.36036	1.23901	0.152683	0.349961
Nasvi2EG007272	1590	1152.94	463.757	291.671	1842.13	1158.57	3.97218	1.98993	0.0526087	0.147715
Nasvi2EG005082	2196	2958.77	3377.3	1537.93	2540.24	1156.76	0.75215	-0.410909	0.367134	0.683153
Nasvi2EG016007	2656	2687.46	2303.7	867.357	3071.22	1156.33	1.33317	0.414857	0.296744	0.585991
Nasvi2EG027144	977	910.926	693.193	709.511	1128.66	1155.23	1.6282	0.703281	0.148374	0.342457
Nasvi2EG004245	764	789.356	696.716	911.931	881.997	1154.45	1.26594	0.340204	0.470461	0.804941
Nasvi2EG000597	718	545.049	262.193	365.171	827.905	1153.07	3.15762	1.65884	0.000423903	0.00214589
Nasvi2EG008352	990	2006.1	2870.71	2899.71	1141.49	1153.02	0.397632	-1.33049	0.00200499	0.00873152
Nasvi2EG010430	2708	2060.86	1002.15	370.069	3119.58	1151.99	3.1129	1.63826	0.000327273	0.0016921
Nasvi2EG003639	1660	1248.1	584.969	352.391	1911.24	1151.35	3.26724	1.70807	0.0922227	0.234592
Nasvi2EG014062	1311	914.687	322.674	246.128	1506.7	1149.28	4.66942	2.22324	0.000379662	0.00194074
Nasvi2EG007051	592	588.676	497.562	840.476	679.789	1148.29	1.36624	0.450211	0.288872	0.574044
Nasvi2EG006858	1925	1520.08	830.656	431.51	2209.5	1147.79	2.65994	1.4114	0.0292986	0.0907622
Nasvi2EG012266	1838	1846.1	1583.82	861.706	2108.39	1147.11	1.33121	0.412739	0.282601	0.564519
Nasvi2EG007455	1474	1662.06	1634.09	1108.61	1690.02	1146.55	1.03422	0.0485464	0.832375	1
Nasvi2EG012198	666	444.85	127.955	192.125	761.744	1143.76	5.9532	2.57366	4.74e-05	0.000289641
Nasvi2EG004718	1361	909.942	266.23	195.613	1553.65	1141.55	5.83577	2.54492	0.000161619	0.000891083
Nasvi2EG004072	1986	1310.01	352.969	177.729	2267.05	1141.52	6.42281	2.68321	0.000126315	0.000711651
Nasvi2EG006267	3048	2757.51	2039.16	669.015	3475.87	1140.38	1.70456	0.769402	0.0806016	0.210066
Nasvi2EG000897	6116	6000.92	5028.38	822.168	6973.45	1140.2	1.38682	0.471779	0.20855	0.449522
Nasvi2EG014236	712	1267.16	1722.96	2419.89	811.364	1139.56	0.470911	-1.08647	0.0114443	0.0405958
Nasvi2EG003249	340	196.662	7.19899	21.1735	386.126	1135.66	53.6361	5.74513	2.59e-11	3.24e-10
Nasvi2EG015823	1168	666.037	9.4049	8.05214	1322.67	1132.42	140.636	7.13582	2.41e-05	0.000155641
Nasvi2EG019441	571	393.612	141.713	248.184	645.51	1130.49	4.55504	2.18746	0.218093	0.464745
Nasvi2EG023391	1574	1522.92	1266.6	804.699	1779.25	1130.4	1.40475	0.490316	0.249601	0.512152
Nasvi2EG009113	1559	1113.54	471.719	302.578	1755.35	1125.95	3.72119	1.89576	0.0960717	0.242383
Nasvi2EG001222	2055	1385.84	458.713	223.218	2312.97	1125.53	5.04231	2.33408	0.00707138	0.0266658
Nasvi2EG003575	723	665.602	517.544	715.829	813.66	1125.39	1.57215	0.652743	0.13036	0.310073
Nasvi2EG025142	993	1396.49	1675.59	1687.4	1117.4	1125.28	0.66687	-0.584524	0.208076	0.448695
Nasvi2EG010328	1518	1216.38	726.488	478.583	1706.28	1124.03	2.34866	1.23184	0.0071806	0.0270212
Nasvi2EG007759	1712	1402.58	882.166	515.284	1922.99	1123.24	2.17985	1.12423	0.0248775	0.078687
Nasvi2EG008711	2524	3896.1	4957.63	1964.19	2834.57	1123.05	0.571759	-0.806521	0.0637643	0.173612
Nasvi2EG012295	926	782.636	525.94	567.969	1039.33	1122.39	1.97615	0.982689	0.0211335	0.0685483
Nasvi2EG008594	6226	4851.75	2724.62	437.62	6978.88	1120.93	2.56142	1.35694	0.00215783	0.00934794
Nasvi2EG024642	530	486.508	378.974	715.045	594.043	1120.84	1.5675	0.648468	0.133682	0.315817
Nasvi2EG010564	1068	1254.51	1313.43	1229.8	1195.59	1119.47	0.910283	-0.135613	0.891678	1
Nasvi2EG011047	3388	2462.19	1157.79	341.734	3766.58	1111.74	3.25324	1.70188	0.130126	0.309664
Nasvi2EG003368	1851	1117.01	177.916	96.1188	2056.1	1110.8	11.5566	3.53064	2.1e-13	3.12e-12
Nasvi2EG015143	1731	2002.96	2084.03	1203.95	1921.9	1110.28	0.922201	-0.116847	0.794665	1
Nasvi2EG019902	2445	3883.73	5064.72	2071.46	2702.75	1105.42	0.533642	-0.906055	0.0218708	0.0705708
Nasvi2EG013936	1487	1071.01	499.196	335.707	1642.83	1104.79	3.29094	1.7185	0.000393017	0.00200333
Nasvi2EG011052	836	461.745	0.924935	1.10638	922.564	1103.55	997.437	9.96208	4.51e-42	2.88e-40
Nasvi2EG015866	544	305.79	12.9531	23.8108	598.628	1100.42	46.2151	5.53029	1.59e-24	4.51e-23
Nasvi2EG000444	896	659.801	334.237	373.033	985.365	1099.74	2.9481	1.55979	0.000645367	0.00313202
Nasvi2EG020543	3749	3080.68	2039.28	543.952	4122.08	1099.51	2.02134	1.01532	0.0302217	0.0931278
Nasvi2EG009386	1455	1301.18	1003.96	690.008	1598.4	1098.55	1.59209	0.670921	0.154374	0.353126
Nasvi2EG028731	1643	1286.95	771.405	469.51	1802.5	1097.08	2.33664	1.22444	0.00589411	0.0227183
Nasvi2EG003962	568	446.299	269.491	474.456	623.107	1097.02	2.31216	1.20924	0.00782875	0.0291563
Nasvi2EG003115	519	774.126	979.487	1887.26	568.765	1095.89	0.580676	-0.784194	0.0738444	0.195716
Nasvi2EG003567	1256	775.616	175.762	139.938	1375.47	1095.12	7.82576	2.96823	1.17e-09	1.26e-08
Nasvi2EG005073	1410	1519.63	1497.05	1061.73	1542.21	1093.76	1.03017	0.0428773	0.865271	1
Nasvi2EG010375	826	628.521	353.943	428.502	903.099	1093.34	2.55154	1.35137	0.00418231	0.0169564
Nasvi2EG001608	8317	6562.98	4052.44	487.248	9073.52	1090.96	2.23903	1.16287	0.424029	0.754767
Nasvi2EG003579	986	866.353	657.751	667.09	1074.95	1090.22	1.63429	0.708662	0.0899497	0.2299
Nasvi2EG013763	885	486.719	8.76416	9.903	964.673	1090.03	110.07	6.78228	1.98e-06	1.5e-05
Nasvi2EG006757	837	826.856	741.963	886.455	911.749	1089.31	1.22883	0.29729	0.459528	0.791968
Nasvi2EG013992	700	446.402	130.71	186.729	762.093	1088.7	5.83041	2.5436	6.58e-06	4.62e-05
Nasvi2EG014594	2636	2108.62	1348.46	511.554	2868.79	1088.31	2.12746	1.08913	0.0180687	0.0601906
Nasvi2EG005793	739	871.719	943.586	1276.84	799.851	1082.34	0.847671	-0.238424	0.649918	1
Nasvi2EG032837	309	265.138	195.995	634.287	334.281	1081.82	1.70556	0.770248	0.123374	0.297627
Nasvi2EG013038	2584	1864.04	938.67	363.262	2789.4	1079.49	2.97166	1.57127	0.000911445	0.00426386
Nasvi2EG009197	599	577.913	510.995	853.081	644.83	1076.51	1.26191	0.335609	0.502487	0.844454
Nasvi2EG004591	574	1093.55	1569.48	2734.28	617.622	1076	0.393521	-1.34549	0.00222762	0.00960303
Nasvi2EG005985	488	433.041	342.258	701.348	523.825	1073.41	1.5305	0.614	0.15728	0.358513
Nasvi2EG006059	959	912.856	797.016	831.091	1028.7	1072.68	1.29068	0.368137	0.372702	0.689942
Nasvi2EG003571	1866	1286.02	576.401	308.896	1995.65	1069.48	3.46226	1.79171	8.61e-05	0.00050173
Nasvi2EG014380	895	715.327	474.029	529.641	956.625	1068.86	2.01807	1.01298	0.0190429	0.0629082
Nasvi2EG016662	977	810.207	576.843	590.423	1043.57	1068.14	1.80911	0.855276	0.0490147	0.139578
Nasvi2EG007654	1212	1964.37	2635.3	2174.34	1293.45	1067.2	0.490816	-1.02675	0.0195753	0.0642925
Nasvi2EG026505	1932	1214.65	368.286	190.624	2061.01	1066.77	5.59621	2.48445	1.76e-07	1.53e-06
Nasvi2EG017420	2264	2957.01	3499.45	1545.69	2414.57	1066.51	0.689986	-0.535362	0.261759	0.530736
Nasvi2EG000437	3127	3064.22	2811.42	899.08	3317.02	1060.77	1.17984	0.238587	0.499887	0.841316
Nasvi2EG002419	1749	1221.55	589.077	336.808	1854.01	1060.04	3.14732	1.65412	0.000412371	0.00209445
Nasvi2EG010912	1815	1445.32	972.335	535.722	1918.3	1056.92	1.97288	0.980306	0.0237008	0.0754458
Nasvi2EG030445	1381	1191.31	924.131	669.175	1458.49	1056.11	1.57823	0.658306	0.116005	0.282805
Nasvi2EG009336	1522	1550.15	1495.99	982.91	1604.32	1054.09	1.07241	0.100861	0.853737	1
Nasvi2EG019698	854	628.215	356.772	417.766	899.657	1053.46	2.52165	1.33437	0.00330364	0.0137047
Nasvi2EG023174	1686	978.567	181.074	107.398	1776.06	1053.42	9.8085	3.29403	4.82e-12	6.45e-11
Nasvi2EG012615	9378	6610.3	3347.31	356.933	9873.29	1052.81	2.94962	1.56053	0.0383763	0.11372
Nasvi2EG008944	1120	830.372	481.678	430.07	1179.07	1052.74	2.44783	1.2915	0.00648307	0.0247291
Nasvi2EG014068	1443	1156.28	795.369	551.191	1517.18	1051.41	1.90752	0.931701	0.269213	0.54299
Nasvi2EG007016	2694	2574.45	2317.48	860.238	2831.41	1051.01	1.22176	0.288965	0.4101	0.742015
Nasvi2EG017615	2818	3460.2	3961.41	1405.75	2958.99	1050.03	0.746952	-0.420912	0.289523	0.574935
Nasvi2EG018751	322	323.61	310.078	962.976	337.141	1047.02	1.08728	0.12072	0.779097	1
Nasvi2EG002837	2006	1793.45	1489.11	742.328	2097.78	1045.76	1.40875	0.494416	0.213277	0.457048
Nasvi2EG011509	336	355.779	361.406	1075.61	350.152	1042.12	0.968861	-0.0456385	1	1
Nasvi2EG005608	432	268.668	87.2636	201.999	450.072	1041.83	5.15761	2.3667	2.83e-06	2.1e-05
Nasvi2EG003927	854	1456.04	2022.47	2368.24	889.603	1041.69	0.439859	-1.18489	0.00544336	0.0212156
Nasvi2EG000446	1454	1177.85	842.169	579.208	1513.53	1040.94	1.79718	0.845734	0.0442878	0.128457
Nasvi2EG002119	1067	1189.54	1269.51	1189.79	1109.58	1039.9	0.874023	-0.194258	0.830184	1
Nasvi2EG012248	1058	1255.13	1413.38	1335.9	1096.89	1036.75	0.776071	-0.36574	0.421068	0.750911
Nasvi2EG013069	1013	653.694	257.558	254.253	1049.83	1036.36	4.07609	2.02719	0.014693	0.0502869
Nasvi2EG005114	1309	1026.91	697.671	532.98	1356.15	1036.02	1.94382	0.958897	0.16789	0.378439
Nasvi2EG004920	2360	2108.87	1773.95	751.676	2443.79	1035.5	1.37759	0.462149	0.235074	0.490455
Nasvi2EG037195	674	487.532	278.263	412.853	696.802	1033.83	2.50411	1.3243	0.00490643	0.0194203
Nasvi2EG011163	996	774.798	520.083	522.172	1029.51	1033.65	1.97951	0.985145	0.0518108	0.145763
Nasvi2EG011103	1192	815.792	400.153	335.699	1231.43	1033.08	3.0774	1.62171	0.0745001	0.196957
Nasvi2EG003415	1602	2189.67	2724.76	1700.85	1654.58	1032.82	0.607238	-0.719666	0.102112	0.254594
Nasvi2EG013980	904	1104.6	1276.34	1411.88	932.864	1031.93	0.730891	-0.452272	0.286207	0.570346
Nasvi2EG006584	1115	742.196	334.509	300.008	1149.88	1031.28	3.43752	1.78137	0.000130584	0.000733207
Nasvi2EG006160	1198	1291.7	1349.95	1126.84	1233.45	1029.59	0.913698	-0.130211	0.808532	1
Nasvi2EG006166	1668	928.586	139.877	83.8591	1717.3	1029.55	12.2772	3.61791	4.16e-14	6.56e-13
Nasvi2EG010905	2259	1274.68	228.131	100.988	2321.23	1027.55	10.175	3.34696	7.85e-06	5.43e-05
Nasvi2EG018128	1990	1992.46	1941.73	975.744	2043.19	1026.73	1.05225	0.0734806	0.784016	1
Nasvi2EG006229	2993	2039.42	1008.91	337.09	3069.93	1025.7	3.04281	1.60541	0.0674415	0.18173
Nasvi2EG009264	16009	8210.69	16.7389	1.04559	16404.6	1024.71	980.031	9.93668	3.84e-13	5.59e-12
Nasvi2EG002723	3510	2041.09	489.411	139.433	3592.77	1023.58	7.341	2.87598	1.39e-09	1.49e-08
Nasvi2EG020281	2113	1665.63	1168.63	553.066	2162.63	1023.49	1.85057	0.887969	0.269833	0.543939
Nasvi2EG009938	1069	745.26	396.919	371.299	1093.6	1023.01	2.75523	1.46217	0.00195446	0.00854524
Nasvi2EG013512	654	412.891	156.857	239.842	668.925	1022.82	4.26456	2.0924	2.9e-05	0.000183887
Nasvi2EG019365	4047	3332.03	2526.84	624.375	4137.22	1022.29	1.63731	0.711324	0.132875	0.31451
Nasvi2EG020904	486	250.304	3.98007	8.18944	496.628	1021.87	124.779	6.96323	0.20131	0.437431
Nasvi2EG014098	1290	1307.64	1297.75	1006.01	1317.54	1021.35	1.01524	0.0218265	0.938082	1
Nasvi2EG037322	1673	1373.58	1042.77	623.291	1704.4	1018.77	1.6345	0.708846	0.0903345	0.230764
Nasvi2EG012155	1654	1175.63	667.649	403.657	1683.62	1017.91	2.52171	1.3344	0.0211836	0.0686459
Nasvi2EG009451	972	691.64	394.156	405.511	989.124	1017.62	2.50947	1.32738	0.00483413	0.0191915
Nasvi2EG001086	1716	1076.41	409.659	238.729	1743.17	1015.83	4.25517	2.08922	9.93e-06	6.77e-05
Nasvi2EG013423	4296	3682.88	3003.27	699.085	4362.49	1015.48	1.45258	0.53862	0.327129	0.629543
Nasvi2EG037309	2018	2126.35	2203.67	1092.01	2049.02	1015.37	0.929822	-0.104974	0.88221	1
Nasvi2EG001010	2003	1339.79	646.978	323.004	2032.6	1014.78	3.14168	1.65154	0.000293408	0.0015354
Nasvi2EG009634	1529	1304.31	1059.06	692.648	1549.55	1013.44	1.46314	0.549069	0.213426	0.457301
Nasvi2EG005620	590	301.976	6.71318	11.3783	597.239	1012.27	88.9651	6.47517	5.34e-31	2.11e-29
Nasvi2EG012676	1089	772.992	444.533	408.203	1101.45	1011.43	2.47777	1.30904	0.0117027	0.0413795
Nasvi2EG014563	884	1142.94	1393.84	1576.74	892.042	1009.1	0.639988	-0.643882	0.786717	1
Nasvi2EG012910	2471	1387.62	286.417	115.911	2488.81	1007.21	8.68948	3.11927	5.44e-09	5.55e-08
Nasvi2EG011905	1156	669.15	174.13	150.631	1164.17	1007.07	6.68564	2.74107	4.79e-06	3.43e-05
Nasvi2EG006155	853	629.964	402.384	471.727	857.545	1005.33	2.13116	1.09164	0.0181836	0.0605327
Nasvi2EG019893	1730	1813.95	1888.76	1091.77	1739.15	1005.29	0.920786	-0.119063	0.645672	0.999779
Nasvi2EG013979	1771	1845.66	1911.58	1079.38	1779.75	1004.94	0.931034	-0.103095	0.766412	1
Nasvi2EG011931	2814	1520.27	215.997	76.7582	2824.55	1003.75	13.0768	3.70893	3.4e-14	5.39e-13
Nasvi2EG021233	658	724.633	791.42	1202.77	657.847	999.767	0.831223	-0.266692	0.652965	1
Nasvi2EG011245	2768	2471.96	2176.71	786.382	2767.22	999.718	1.27129	0.346291	0.344676	0.655415
Nasvi2EG007539	1157	715.508	281.247	243.083	1149.77	993.751	4.08812	2.03144	3.42e-05	0.00021405
Nasvi2EG013950	1252	772.818	302.783	241.839	1242.85	992.694	4.10476	2.0373	0.000661472	0.0032008
Nasvi2EG014980	739	749.642	766.218	1036.83	733.066	991.971	0.956733	-0.0638118	1	1
Nasvi2EG012088	3293	4720.35	6174.83	1875.14	3265.88	991.763	0.528901	-0.91893	0.0455973	0.131564
Nasvi2EG004906	2287	1578.93	890.803	389.507	2267.07	991.283	2.54497	1.34765	0.0796541	0.208141
Nasvi2EG018635	4476	3140.28	1845.52	412.314	4435.05	990.851	2.40315	1.26493	0.00444988	0.0178914
Nasvi2EG006164	571	431.647	297.539	521.085	565.755	990.814	1.90144	0.927095	0.258256	0.525403
Nasvi2EG011514	495	535.118	579.808	1171.33	490.429	990.765	0.845847	-0.241532	0.571185	0.923783
Nasvi2EG026653	1218	1319.79	1434.67	1177.89	1204.92	989.258	0.839854	-0.251789	0.364056	0.68171
Nasvi2EG013242	5546	2869.27	254.281	45.8494	5484.26	988.867	21.5677	4.4308	2.28e-20	5.22e-19
Nasvi2EG002132	989	1082.8	1187.67	1200.88	977.936	988.813	0.82341	-0.280316	0.607054	0.959728
Nasvi2EG010467	859	1159.82	1472.98	1714.76	846.661	985.635	0.574794	-0.798884	0.0591866	0.163026
Nasvi2EG005358	525	422.166	327.217	623.27	517.115	984.982	1.58034	0.660239	0.181285	0.40269
Nasvi2EG015889	563	522.964	492.414	874.625	553.513	983.15	1.12408	0.168747	0.642805	0.998689
Nasvi2EG000875	3962	2597.38	1313.16	331.438	3881.6	979.708	2.95593	1.56361	0.0357991	0.107349
Nasvi2EG007050	4081	3219.82	2442.13	598.414	3997.51	979.542	1.6369	0.710962	0.095785	0.241856
Nasvi2EG010928	1911	2052.84	2236.74	1170.45	1868.94	977.992	0.835566	-0.259175	0.652995	1
Nasvi2EG006747	2650	2585.66	2581.27	974.063	2590.05	977.377	1.0034	0.0049002	0.966994	1
Nasvi2EG005369	2427	2592.46	2818.12	1161.16	2366.8	975.195	0.839848	-0.2518	0.839199	1
Nasvi2EG011097	837	771.273	727.004	868.583	815.542	974.363	1.12179	0.165796	0.72653	1
Nasvi2EG008504	422	207.322	3.68613	8.7349	410.958	973.834	111.488	6.80074	4.57e-05	0.000280362
Nasvi2EG014313	1680	1542.86	1450.85	863.6	1634.88	973.141	1.12684	0.172287	0.706685	1
Nasvi2EG006762	1516	1150.48	826.54	545.211	1474.42	972.572	1.78384	0.83499	0.0524509	0.147376
Nasvi2EG000507	890	710.461	555.53	624.191	865.392	972.351	1.55778	0.63949	0.140747	0.327595
Nasvi2EG000189	351	171.199	1.22458	3.48884	341.173	972.002	278.603	8.12207	0.0131004	0.0455909
Nasvi2EG010406	7127	4170.68	1422.08	199.534	6919.28	970.854	4.86561	2.28262	0.000766362	0.00365402
Nasvi2EG035684	589	516.259	461.073	782.806	571.444	970.194	1.23938	0.309619	0.613738	0.967614
Nasvi2EG001986	1564	1439.99	1362.79	871.349	1517.2	970.075	1.1133	0.154844	0.603489	0.955432
Nasvi2EG009362	3288	1600.75	14.7398	4.48291	3186.77	969.211	216.202	7.75623	4.76e-49	4.22e-47
Nasvi2EG003563	1254	982.618	750.627	598.586	1214.61	968.587	1.61813	0.694323	0.350221	0.662993
Nasvi2EG006390	2709	1334.69	51.4203	18.9813	2617.97	966.396	50.9131	5.66996	0.00278166	0.0117106
Nasvi2EG000669	955	460.914	0.129007	0.135085	921.7	965.131	7144.59	12.8026	6.03e-34	2.74e-32
Nasvi2EG012070	1913	1003.02	160.548	83.9248	1845.49	964.712	11.495	3.52293	6.55e-13	9.38e-12
Nasvi2EG013659	642	431.95	244.995	381.612	618.905	964.027	2.52619	1.33697	0.00905536	0.0330792
Nasvi2EG001417	3331	1643.67	82.7511	24.8427	3204.59	962.051	38.7257	5.27522	2.05e-06	1.56e-05
Nasvi2EG012040	3721	3524.35	3470.91	932.791	3577.79	961.512	1.03079	0.0437513	0.879139	1
Nasvi2EG006768	2417	1933.26	1543.79	638.72	2322.74	961.003	1.50458	0.589358	0.139054	0.32434
Nasvi2EG007193	2238	1610.48	1071.41	478.735	2149.56	960.481	2.00629	1.00453	0.119503	0.289943
Nasvi2EG013846	453	341.211	248.111	547.707	434.312	958.745	1.75047	0.807744	0.110173	0.271167
Nasvi2EG026447	1339	789.479	298.028	222.575	1280.93	956.632	4.29803	2.10367	5.81e-05	0.00035013
Nasvi2EG000805	534	387.147	263.714	493.847	510.579	956.141	1.93611	0.953158	0.0553782	0.154066
Nasvi2EG014823	459	563.116	687.77	1498.41	438.462	955.254	0.637512	-0.649475	0.153207	0.350959
Nasvi2EG002581	445	294.913	164.92	370.607	424.905	954.843	2.57643	1.36538	0.00597144	0.0229806
Nasvi2EG002907	3970	2277.07	767.847	193.412	3786.28	953.724	4.93104	2.30189	1.62e-06	1.25e-05
Nasvi2EG000504	1244	983.836	784.596	630.704	1183.08	951.026	1.50788	0.592522	0.228726	0.480086
Nasvi2EG000066	1419	920.011	494.096	348.2	1345.92	948.502	2.72401	1.44573	0.00239613	0.0102461
Nasvi2EG001339	4313	7785.57	11488.1	2663.59	4083.08	946.691	0.355419	-1.49241	0.000294144	0.00153845
Nasvi2EG005000	829	581.477	378.611	456.709	784.343	946.131	2.07163	1.05077	0.0316684	0.0969387
Nasvi2EG014012	2948	4266.78	5745	1948.78	2788.55	945.913	0.485387	-1.04279	0.0122302	0.0430073
Nasvi2EG004170	4786	2759.33	1000.72	209.093	4517.95	943.992	4.51469	2.17463	4.12e-06	2.98e-05
Nasvi2EG036726	680	700.394	759.057	1116.26	641.731	943.722	0.845432	-0.24224	0.761017	1
Nasvi2EG004804	2230	1559.14	1017.07	456.084	2101.21	942.247	2.06595	1.04681	0.0188428	0.0624027
Nasvi2EG007741	4716	5448.57	6459.46	1369.69	4437.67	940.982	0.687003	-0.541611	0.220894	0.469654
Nasvi2EG025601	269	132.319	12.0088	44.6425	252.629	939.14	21.0369	4.39485	5.85e-14	9.09e-13
Nasvi2EG011104	1332	674.111	98.0607	73.6191	1250.16	938.559	12.7489	3.6723	0.00421907	0.0170741
Nasvi2EG002697	445	361.013	304.698	684.714	417.329	937.819	1.36965	0.453808	0.482942	0.821216
Nasvi2EG018624	907	1693.27	2536.48	2796.56	850.068	937.231	0.335138	-1.57717	0.000118024	0.000669497
Nasvi2EG008036	1736	3101.13	4575.56	2635.69	1626.7	937.04	0.35552	-1.492	0.000336079	0.00173447
Nasvi2EG010930	1040	977.347	980.211	942.511	974.484	937.004	0.994157	-0.00845424	0.934203	1
Nasvi2EG022296	3717	3105.3	2728.24	733.991	3482.36	936.873	1.27641	0.352092	0.359385	0.675684
Nasvi2EG013710	2813	2000.07	1373.64	488.32	2626.5	933.701	1.91207	0.935134	0.0294304	0.0910851
Nasvi2EG010927	2753	2050.43	1532.18	556.548	2568.68	933.049	1.67649	0.745448	0.179727	0.399898
Nasvi2EG007910	1252	786.329	406.877	324.982	1165.78	931.134	2.86519	1.51863	0.19469	0.426359
Nasvi2EG004123	811	652.404	549.789	677.914	755.019	930.973	1.37329	0.457637	0.378977	0.699212
Nasvi2EG003293	1607	1441.14	1388.29	863.904	1493.98	929.67	1.07613	0.105847	0.736232	1
Nasvi2EG016138	6963	4682.76	2894.27	415.664	6471.25	929.376	2.23588	1.16085	0.0391416	0.115643
Nasvi2EG003677	2228	1614.13	1158.15	519.815	2070.12	929.137	1.78744	0.837893	0.384712	0.707163
Nasvi2EG010888	1990	2291.32	2735.55	1374.65	1847.09	928.184	0.675215	-0.566582	0.255697	0.52132
Nasvi2EG015484	2997	2346.82	1912.09	638	2781.55	928.111	1.45472	0.54074	0.274603	0.55165
Nasvi2EG013051	2772	1406.62	255.444	92.1514	2557.8	922.726	10.0132	3.32382	6.24e-12	8.25e-11
Nasvi2EG007825	4232	2600.22	1298.49	306.826	3901.96	922.013	3.005	1.58736	0.000897634	0.00420222
Nasvi2EG021271	1894	1477.44	1208.81	638.229	1746.08	921.902	1.44447	0.53054	0.225267	0.475841
Nasvi2EG002427	1711	1036.52	497.363	290.685	1575.67	920.907	3.16805	1.6636	0.0608727	0.167021
Nasvi2EG004380	800	720.054	703.395	879.244	736.712	920.891	1.04737	0.0667657	0.771194	1
Nasvi2EG002861	4795	2920.88	1441.26	300.575	4400.5	917.726	3.05324	1.61034	0.00029891	0.00155844
Nasvi2EG002968	916	742.812	646.442	705.723	839.183	916.138	1.29816	0.376464	0.365683	0.682129
Nasvi2EG008154	1741	1360.43	1126.17	646.854	1594.68	915.959	1.41602	0.501843	0.277605	0.557006
Nasvi2EG028079	747	632.815	582.558	779.863	683.072	914.421	1.17254	0.229638	0.517652	0.862203
Nasvi2EG002806	895	740.301	662.605	740.34	817.998	913.964	1.23452	0.303949	0.513648	0.858124
Nasvi2EG007065	1166	828.096	590.929	506.8	1065.26	913.605	1.80269	0.850155	0.125723	0.301717
Nasvi2EG001249	1834	1169.03	663.108	361.564	1674.95	913.276	2.52591	1.3368	0.00326236	0.0135532
Nasvi2EG026339	1062	1092.06	1214.52	1143.61	969.599	912.993	0.798342	-0.324921	0.430781	0.763273
Nasvi2EG011971	3703	2282.31	1184	319.742	3380.61	912.938	2.85524	1.51361	0.022789	0.0729526
Nasvi2EG007911	208	138.946	88.4793	425.381	189.414	910.643	2.14077	1.09813	0.289303	0.574699
Nasvi2EG013872	6195	3103.36	565.788	91.3297	5640.93	910.562	9.97005	3.3176	8.47e-13	1.2e-11
Nasvi2EG013802	1253	605.243	70.0532	55.9084	1140.43	910.162	16.2795	4.02499	2.4e-05	0.000154616
Nasvi2EG022621	1572	957.302	483.929	307.843	1430.68	910.099	2.95638	1.56383	0.0379971	0.112798
Nasvi2EG013562	1112	758.742	507.865	456.713	1009.62	907.931	1.98797	0.991293	0.0345934	0.10432
Nasvi2EG001121	792	464.417	210.823	266.191	718.011	906.58	3.40575	1.76797	0.000459821	0.00230888
Nasvi2EG026495	1841	1448.6	1229.66	667.929	1667.54	905.781	1.3561	0.439468	0.458085	0.789961
Nasvi2EG003311	2375	1579.68	1012.08	426.141	2147.28	904.116	2.12164	1.08518	0.0112445	0.0399802
Nasvi2EG013099	2615	1235.66	107.383	41.0644	2363.93	903.99	22.0139	4.46035	3.21e-05	0.000202168
Nasvi2EG008346	620	541.242	522.812	843.245	559.672	902.696	1.0705	0.0982896	0.709363	1
Nasvi2EG006751	1122	1214.18	1415.81	1261.86	1012.55	902.449	0.715173	-0.483636	0.298234	0.587765
Nasvi2EG008892	1036	624.088	314.359	303.435	933.817	901.368	2.97054	1.57073	0.00089344	0.00418555
Nasvi2EG003198	1013	739.811	568.69	561.392	910.931	899.241	1.6018	0.679698	0.110395	0.27163
Nasvi2EG003526	2582	1796.55	1271.26	492.354	2321.83	899.238	1.8264	0.869005	0.345808	0.656751
Nasvi2EG008320	813	562.963	395.813	486.855	730.114	898.049	1.84459	0.883303	0.0784634	0.205529
Nasvi2EG010276	715	353.488	65.4962	91.6031	641.479	897.173	9.79414	3.29192	0.00829748	0.0306832
Nasvi2EG014097	3840	3685.36	3931.71	1023.88	3439	895.574	0.874684	-0.193166	0.785219	1
Nasvi2EG003024	1206	1652.3	2225.03	1844.97	1079.58	895.172	0.485196	-1.04336	0.0199982	0.0654864
Nasvi2EG006905	530	437.713	402.14	758.754	473.287	892.994	1.17692	0.235018	0.467831	0.801962
Nasvi2EG013644	408	281.543	199.568	489.137	363.518	890.977	1.82153	0.865149	0.0604392	0.165947
Nasvi2EG001570	648	407.119	236.941	365.649	577.297	890.89	2.43646	1.28479	0.006258	0.023958
Nasvi2EG013743	2762	1561.72	667.211	241.568	2456.23	889.296	3.68134	1.88023	0.0350182	0.105389
Nasvi2EG037045	2274	2056.39	2090.54	919.325	2022.24	889.289	0.967329	-0.0479219	1	1
Nasvi2EG013714	1902	1861.48	2032.77	1068.75	1690.19	888.639	0.831472	-0.266261	0.581676	0.9349
Nasvi2EG002127	2594	1298.84	294.296	113.452	2303.39	887.968	7.82679	2.96842	6.54e-10	7.17e-09
Nasvi2EG025942	664	507.589	426.773	642.73	588.406	886.154	1.37873	0.463344	0.301307	0.592117
Nasvi2EG012658	1172	1096.44	1156.53	986.799	1036.35	884.258	0.896087	-0.158289	0.815889	1
Nasvi2EG023473	4730	2114.98	47.9167	10.1304	4182.04	884.152	87.2772	6.44753	2.24e-36	1.13e-34
Nasvi2EG012206	1794	1490.69	1399.34	780.012	1582.03	881.847	1.13056	0.177033	0.743092	1
Nasvi2EG000095	2268	4866.26	7732.89	3409.56	1999.62	881.668	0.258587	-1.95128	3.53e-06	2.58e-05
Nasvi2EG035892	724	463.651	289.693	400.128	637.609	880.676	2.20098	1.13815	0.0137585	0.0475724
Nasvi2EG022226	861	650.429	543.095	630.773	757.763	880.097	1.39527	0.480542	0.364818	0.682129
Nasvi2EG009765	1768	778.518	1.71872	0.972127	1555.32	879.704	904.928	9.82166	2.09e-59	2.64e-57
Nasvi2EG005714	5932	4258.82	3302.65	556.752	5214.99	879.128	1.57903	0.659039	0.0756506	0.199438
Nasvi2EG037318	745	674.552	694.305	931.953	654.8	878.926	0.943102	-0.0845144	0.859931	1
Nasvi2EG020442	684	490.23	379.662	555.062	600.798	878.36	1.58245	0.662163	0.128598	0.307124
Nasvi2EG009112	261	148.086	67.5456	258.795	228.626	875.961	3.38476	1.75905	0.0209619	0.0681794
Nasvi2EG022033	326	250.414	215.284	660.381	285.544	875.9	1.32636	0.407469	0.360663	0.677447
Nasvi2EG035100	194	94.9599	20.0895	103.554	169.83	875.414	8.45371	3.07958	0.0801211	0.209058
Nasvi2EG012714	3471	2686.79	2338.7	673.782	3034.89	874.355	1.29768	0.375937	0.427497	0.75917
Nasvi2EG005931	675	303.589	17.3453	25.6967	589.833	873.827	34.0054	5.08769	4.68e-08	4.36e-07
Nasvi2EG006405	2905	1801.56	1066.43	367.103	2536.68	873.212	2.37866	1.25015	0.177786	0.396247
Nasvi2EG019886	3118	1765.4	810.88	260.064	2719.92	872.327	3.35428	1.746	0.000200577	0.00108449
Nasvi2EG002262	2691	5555.99	8767.48	3258.07	2344.5	871.239	0.267409	-1.90288	2.95e-06	2.17e-05
Nasvi2EG000310	3160	3441.87	4146.42	1312.16	2737.33	866.244	0.660167	-0.599097	0.214416	0.458729
Nasvi2EG014393	2186	1626.43	1360.57	622.402	1892.29	865.639	1.3908	0.475918	0.434035	0.764761
Nasvi2EG010404	2278	1323.19	677.733	297.512	1968.66	864.204	2.90477	1.53842	0.0601634	0.165304
Nasvi2EG015051	1753	886.566	258.454	147.435	1514.68	864.049	5.86053	2.55103	1.3e-07	1.15e-06
Nasvi2EG008040	3719	1842.03	470.833	126.602	3213.23	864.004	6.82457	2.77074	0.025277	0.0798027
Nasvi2EG037303	2586	1190.5	154.851	59.8806	2226.14	860.843	14.376	3.84559	0.000487946	0.00243409
Nasvi2EG032941	434	213.885	54.4582	125.48	373.312	860.166	6.85502	2.77716	1.08e-07	9.68e-07
Nasvi2EG005107	1132	616.799	262.542	231.928	971.056	857.823	3.69866	1.887	0.0296194	0.0915703
Nasvi2EG010634	628	338.859	139.462	222.073	538.255	857.094	3.85951	1.94842	0.000103047	0.000592672
Nasvi2EG009115	2282	1428.97	902.097	395.31	1955.85	857.078	2.16812	1.11644	0.0122585	0.0430763
Nasvi2EG012271	1251	951.513	831.054	664.312	1071.97	856.892	1.28989	0.367252	0.615454	0.969318
Nasvi2EG019635	378	292.448	261.218	691.053	323.678	856.29	1.23911	0.309303	0.698427	1
Nasvi2EG020588	1290	551.952	0	0	1103.9	855.739	Inf	Inf	5.8e-64	8.17e-62
Nasvi2EG002440	2596	5649.34	9079.89	3497.65	2218.78	854.692	0.244362	-2.03291	7.78e-07	6.25e-06
Nasvi2EG012333	4551	4140.44	4398.35	966.459	3882.52	853.114	0.882721	-0.17997	0.767668	1
Nasvi2EG024721	2173	927.307	1.47475	0.678668	1853.14	852.802	1256.58	10.2953	1.06e-16	1.97e-15
Nasvi2EG007332	3379	1847.9	814.798	241.136	2881	852.619	3.53585	1.82206	6.94e-05	0.000411984
Nasvi2EG016542	686	530.868	478.195	697.077	583.541	850.643	1.2203	0.287236	0.497352	0.838878
Nasvi2EG008842	205	103.399	32.7342	159.679	174.064	849.093	5.3175	2.41075	2.7e-05	0.00017223
Nasvi2EG011162	1653	945.494	488.687	295.636	1402.3	848.337	2.86953	1.52082	0.000821355	0.00387989
Nasvi2EG008070	2880	3437.1	4431.25	1538.63	2442.96	848.249	0.551302	-0.859085	0.0562281	0.156002
Nasvi2EG006426	736	881.226	1138.21	1546.48	624.24	848.152	0.548439	-0.866597	0.0481881	0.137758
Nasvi2EG026473	1810	1097.8	660.641	364.995	1534.95	848.04	2.32343	1.21626	0.00647248	0.0246934
Nasvi2EG012746	6462	5030.57	4581.58	709.003	5479.55	847.966	1.196	0.258214	0.72147	1
Nasvi2EG020522	4031	3408.03	3398.77	843.158	3417.29	847.752	1.00545	0.00783878	0.833355	1
Nasvi2EG003981	3979	7026.29	10680.2	2684.15	3372.36	847.54	0.315757	-1.66311	9.92e-05	0.000572316
Nasvi2EG011515	5712	3835.41	2838.78	496.985	4832.05	845.946	1.70216	0.767364	0.405155	0.735098
Nasvi2EG005500	926	573.579	363.837	392.913	783.321	845.919	2.15294	1.10631	0.0209648	0.0681794
Nasvi2EG012985	739	312.562	0	0	625.124	845.905	Inf	Inf	6.81e-54	7.35e-52
Nasvi2EG024987	5270	6688.77	8919.61	1692.53	4457.92	845.904	0.499788	-1.00061	0.0220565	0.0710663
Nasvi2EG003620	2661	2381.57	2513.03	944.392	2250.11	845.59	0.89538	-0.159428	0.897005	1
Nasvi2EG034757	244	201.14	196.379	804.832	205.901	843.857	1.04849	0.0683121	0.851085	1
Nasvi2EG005363	2950	1348.48	212.239	71.9455	2484.73	842.28	11.7072	3.54932	1.36e-10	1.59e-09
Nasvi2EG012620	1127	1669.89	2391.39	2121.91	948.391	841.518	0.396585	-1.3343	0.00197623	0.00862709
Nasvi2EG001426	5297	5035.38	5613.46	1059.74	4457.31	841.478	0.79404	-0.332717	0.483768	0.822112
Nasvi2EG010109	1535	770.866	250.375	163.11	1291.36	841.275	5.1577	2.36673	0.0252234	0.0796668
Nasvi2EG001204	2074	1243.07	741.635	357.587	1744.5	841.13	2.35224	1.23403	0.00529455	0.0207047
Nasvi2EG024739	929	538.968	296.708	319.384	781.229	840.935	2.63299	1.3967	0.00396282	0.0161457
Nasvi2EG027223	976	837.612	854.587	875.601	820.637	840.817	0.960274	-0.0584824	0.904445	1
Nasvi2EG008587	6867	3276.08	778.513	113.37	5773.65	840.782	7.41625	2.89069	0.000887164	0.00415909
Nasvi2EG014437	2702	5243.43	8217.02	3041.09	2269.83	840.057	0.276236	-1.85603	9.77e-06	6.67e-05
Nasvi2EG014532	1687	708.248	0.537915	0.318859	1415.96	839.335	2632.3	11.3621	6.33e-11	7.64e-10
Nasvi2EG009377	750	403.087	176.847	235.796	629.328	839.104	3.5586	1.83131	0.000188495	0.00102503
Nasvi2EG006830	3043	1288.09	23.2111	7.62771	2552.96	838.963	109.989	6.78121	2.19e-40	1.28e-38
Nasvi2EG009423	755	880.746	1129.2	1495.63	632.293	837.474	0.559948	-0.836635	0.0552805	0.153846
Nasvi2EG010325	1944	1356.46	1084.9	558.074	1628.02	837.458	1.50062	0.58556	0.274375	0.551313
Nasvi2EG001107	2698	1495.16	735.647	272.664	2254.67	835.681	3.06488	1.61583	0.000600514	0.0029366
Nasvi2EG010039	2509	3043.73	3995.84	1592.6	2091.62	833.645	0.523448	-0.933882	0.020492	0.0668608
Nasvi2EG002716	1795	1006.25	517.188	288.127	1495.3	833.038	2.89122	1.53168	0.0153941	0.0522898
Nasvi2EG003396	4981	3215.45	2283.77	458.497	4147.12	832.588	1.81591	0.86069	0.247345	0.508521
Nasvi2EG019418	415	174.788	4.39278	10.585	345.184	831.768	78.5797	6.29609	1.09e-26	3.47e-25
Nasvi2EG003096	711	482.221	373.317	525.059	591.126	831.4	1.58344	0.663063	0.259799	0.52762
Nasvi2EG010687	9811	11298	14441.2	1471.94	8154.76	831.186	0.564687	-0.824476	0.0408895	0.120074
Nasvi2EG010635	699	500.624	420.786	601.982	580.462	830.418	1.37947	0.464117	0.277028	0.555985
Nasvi2EG010189	2866	5116	7855.01	2740.76	2376.98	829.373	0.302607	-1.72448	2.98e-05	0.000188952
Nasvi2EG005480	1777	745.239	18.3293	10.3147	1472.15	828.446	80.3168	6.32763	0.000134979	0.000755531
Nasvi2EG012127	1387	743.311	337.912	243.628	1148.71	828.198	3.39943	1.76529	0.000625424	0.00304566
Nasvi2EG005195	3036	1769.24	1034.62	340.784	2503.86	824.723	2.42008	1.27505	0.13636	0.320035
Nasvi2EG007443	843	617.258	539.848	640.389	694.669	824.043	1.28679	0.363771	0.412993	0.746026
Nasvi2EG004942	925	665.587	568.984	615.118	762.189	823.988	1.33956	0.421761	0.299548	0.589769
Nasvi2EG021646	910	374.572	0	0	749.143	823.234	Inf	Inf	8.98e-13	1.27e-11
Nasvi2EG024534	2966	4657.66	6874.34	2317.71	2440.99	822.989	0.355087	-1.49376	0.000347294	0.00178678
Nasvi2EG019945	1854	915.259	307.961	166.106	1522.56	821.227	4.94398	2.30567	2.74e-06	2.03e-05
Nasvi2EG010242	1840	1091.07	678.141	368.555	1504	817.39	2.21782	1.14914	0.0681092	0.183131
Nasvi2EG004834	8669	5018.14	2950.72	340.376	7085.57	817.345	2.4013	1.26382	0.121521	0.293906
Nasvi2EG005901	548	729.128	1010.59	1844.15	447.664	816.905	0.442972	-1.17471	0.00808017	0.0299914
Nasvi2EG004755	1740	1936.05	2453.11	1409.83	1419	815.517	0.578449	-0.789738	0.0622293	0.170203
Nasvi2EG005213	2273	2951.05	4050.22	1781.88	1851.89	814.732	0.45723	-1.12901	0.00314964	0.0131261
Nasvi2EG005984	1963	941.966	285.382	145.381	1598.55	814.34	5.60144	2.4858	0.0498762	0.1414
Nasvi2EG011248	1068	600.437	331.302	310.208	869.573	814.207	2.62471	1.39216	0.00478259	0.0190326
Nasvi2EG002722	334	137.716	3.53713	10.5902	271.896	814.058	76.8689	6.26433	2.85e-24	7.98e-23
Nasvi2EG007672	381	284.538	259.137	680.149	309.939	813.489	1.19605	0.258274	0.653035	1
Nasvi2EG024142	7575	4762.2	3365.69	444.316	6158.7	813.029	1.82984	0.871721	0.0329824	0.100357
Nasvi2EG009404	2758	1355.21	476.393	172.731	2234.03	810.018	4.68947	2.22942	0.000212167	0.00114466
Nasvi2EG005276	3566	3285.81	3686.89	1033.9	2884.73	808.955	0.78243	-0.353967	0.488854	0.828698
Nasvi2EG013793	4259	2378.34	1316.17	309.032	3440.52	807.824	2.61405	1.38629	0.0146889	0.0502818
Nasvi2EG004541	1586	1227.76	1174.36	740.455	1281.16	807.793	1.09094	0.125574	0.692722	1
Nasvi2EG011225	9509	4007.04	338.13	35.5589	7675.95	807.23	22.7012	4.5047	1.92e-16	3.53e-15
Nasvi2EG005317	793	609.112	578.561	729.585	639.663	806.637	1.10561	0.144844	0.740127	1
Nasvi2EG008592	522	337.095	253.676	485.969	420.514	805.583	1.65768	0.729169	0.48257	0.820778
Nasvi2EG014003	761	486.183	359.385	472.254	612.98	805.493	1.70564	0.77031	0.0927505	0.235723
Nasvi2EG003309	3201	3546.3	4515.28	1410.58	2577.32	805.162	0.5708	-0.808942	0.0802089	0.20926
Nasvi2EG007735	9605	8692.65	9654.49	1005.15	7730.81	804.874	0.800748	-0.32058	0.543894	0.894899
Nasvi2EG009270	4734	2392.67	976.311	206.234	3809.03	804.612	3.90145	1.96401	3.88e-05	0.000240992
Nasvi2EG002564	1306	534.109	21.0448	16.1139	1047.17	801.817	49.7593	5.63689	1.47e-27	4.95e-26
Nasvi2EG007990	1066	568.078	282.853	265.34	853.304	800.472	3.01678	1.59301	0.00117483	0.00538807
Nasvi2EG008245	1166	1105.46	1277.94	1096	932.974	800.149	0.730061	-0.453911	0.327718	0.630416
Nasvi2EG010656	890	675.276	638.455	717.366	712.097	800.109	1.11534	0.157488	0.672034	1
Nasvi2EG008834	1283	1202.65	1379.05	1074.86	1026.25	799.885	0.744175	-0.426286	0.344939	0.655853
Nasvi2EG000983	565	443.931	436.083	771.828	451.78	799.61	1.03599	0.0510167	0.87865	1
Nasvi2EG007322	4473	4522	5469.19	1222.71	3574.8	799.195	0.653625	-0.613465	0.163596	0.370357
Nasvi2EG003566	1769	1169.42	926.063	523.495	1412.77	798.626	1.52556	0.609343	0.338055	0.646728
Nasvi2EG010627	7457	3164.32	373.309	50.0616	5955.32	798.622	15.9528	3.99574	0.00163224	0.00726438
Nasvi2EG009806	1833	731.028	0.404863	0.220875	1461.65	797.409	3610.23	11.8179	1.32e-65	1.94e-63
Nasvi2EG003859	582	451.434	438.821	753.988	464.047	797.331	1.05749	0.0806372	0.797548	1
Nasvi2EG020444	1406	684.849	252.006	179.236	1117.69	794.945	4.43519	2.14899	1.04e-05	7.09e-05
Nasvi2EG012186	1032	621.104	422.104	409.016	820.103	794.674	1.94289	0.958205	0.0368036	0.109748
Nasvi2EG000855	1247	937.574	884.325	709.162	990.823	794.565	1.12043	0.164051	0.778998	1
Nasvi2EG009304	2169	3722.45	5729.37	2641.48	1715.54	790.935	0.299429	-1.73971	2.34e-05	0.000151429
Nasvi2EG013434	6874	3524.34	1612.04	234.512	5436.65	790.901	3.37253	1.75383	7.39e-05	0.000436141
Nasvi2EG020610	550	1825.85	3216.72	5848.59	434.981	790.875	0.135225	-2.88657	2.72e-10	3.09e-09
Nasvi2EG004182	1060	1138.47	1439.86	1358.35	837.079	789.697	0.581363	-0.782488	0.0767472	0.201873
Nasvi2EG008485	839	634.124	607.172	723.686	661.075	787.933	1.08878	0.122708	0.746456	1
Nasvi2EG001538	846	635.809	606.576	716.993	665.041	786.101	1.09639	0.132755	0.744	1
Nasvi2EG012199	10117	7208.86	6470.04	639.522	7947.68	785.577	1.22838	0.29676	0.650575	1
Nasvi2EG003308	1527	659.074	119.041	77.9573	1199.11	785.27	10.0731	3.33243	0.00414721	0.0168313
Nasvi2EG005001	797	483.961	342.439	429.66	625.484	784.798	1.82655	0.869125	0.0922883	0.234699
Nasvi2EG022096	636	272.957	47.3686	74.4789	498.546	783.877	10.5248	3.39572	2.95e-11	3.68e-10
Nasvi2EG013257	3046	4888.02	7390.5	2426.3	2385.54	783.171	0.322784	-1.63136	3.5e-05	0.000219291
Nasvi2EG004413	2763	6123.49	10089	3651.45	2158.02	781.041	0.213899	-2.225	6.18e-08	5.69e-07
Nasvi2EG013139	683	321.413	109.826	160.799	533	780.381	4.85315	2.27892	0.0016357	0.00727815
Nasvi2EG002426	1275	823.356	651.784	511.203	994.929	780.336	1.52647	0.6102	0.153891	0.352242
Nasvi2EG035159	511	216.327	34.4314	67.3805	398.223	779.302	11.5657	3.53178	4.95e-11	6.03e-10
Nasvi2EG010429	2133	1579.22	1496.19	701.448	1662.25	779.299	1.11099	0.151842	0.652409	1
Nasvi2EG027375	3305	2280	1985.2	600.666	2574.81	779.065	1.297	0.375182	0.361644	0.678903
Nasvi2EG020631	2615	1081.39	126.225	48.2697	2036.56	778.798	16.1343	4.01206	0.000482198	0.00240965
Nasvi2EG027750	708	468.552	386.16	545.424	550.945	778.171	1.42673	0.512709	0.286241	0.570356
Nasvi2EG008848	1236	702.334	444.074	359.283	960.593	777.179	2.16314	1.11313	0.0290515	0.0901938
Nasvi2EG000438	2314	1327.88	860.48	371.858	1795.27	775.831	2.08636	1.06099	0.033274	0.101121
Nasvi2EG009221	8676	4347.15	1972.64	227.367	6721.66	774.742	3.40745	1.76869	0.0916291	0.233561
Nasvi2EG000365	2445	1627.45	1363.8	557.789	1891.11	773.46	1.38665	0.471607	0.279919	0.560192
Nasvi2EG031524	487	616.827	858.032	1761.87	375.622	771.297	0.437771	-1.19175	0.00539122	0.0210372
Nasvi2EG019915	6440	3636.74	2311.28	358.895	4962.19	770.526	2.14694	1.10228	0.142664	0.331476
Nasvi2EG003752	1916	1746.47	2019	1053.76	1473.95	769.283	0.730038	-0.453956	0.300255	0.590552
Nasvi2EG007333	784	332.731	62.3858	79.5737	603.076	769.23	9.66688	3.27305	1.95e-09	2.05e-08
Nasvi2EG003938	2145	1500.94	1353.64	631.069	1648.24	768.41	1.21763	0.284078	0.521177	0.866765
Nasvi2EG003975	516	609.706	824.111	1597.11	395.3	766.085	0.479668	-1.05989	0.0192294	0.0633765
Nasvi2EG015454	3680	1448.16	81.5388	22.1573	2814.79	764.889	34.5209	5.1094	1.72e-25	5.16e-24
Nasvi2EG014237	1402	1420.05	1769.44	1262.08	1070.67	763.674	0.605092	-0.724773	0.126629	0.303463
Nasvi2EG001269	2512	972.67	28.3217	11.2745	1917.02	763.144	67.6873	6.08081	1.8e-33	7.97e-32
Nasvi2EG008457	2416	2066.33	2294.67	949.782	1837.99	760.756	0.80098	-0.320162	0.576913	0.929559
Nasvi2EG006083	819	418.982	214.932	262.433	623.032	760.723	2.89873	1.53542	0.00288808	0.0121175
Nasvi2EG011250	765	414.793	249.503	326.148	580.084	758.28	2.32496	1.2172	0.00844538	0.0311085
Nasvi2EG004999	683	263.167	8.59451	12.5835	517.739	758.037	60.2407	5.91267	2.81e-26	8.77e-25
Nasvi2EG008197b	405	293.642	280.584	692.801	306.7	757.285	1.09308	0.128396	0.706064	1
Nasvi2EG018246	1392	769.678	485.657	348.891	1053.7	756.968	2.16964	1.11745	0.0561136	0.15575
Nasvi2EG013649	2992	1757.28	1261.03	421.468	2253.53	753.184	1.78705	0.837578	0.202231	0.438713
Nasvi2EG000633	2074	1149.13	737.495	355.59	1560.77	752.543	2.11632	1.08156	0.0527853	0.148097
Nasvi2EG021007	631	304.898	135.057	214.036	474.74	752.361	3.51511	1.81357	0.000296879	0.00154908
Nasvi2EG011966	2783	4488.48	6883.39	2473.37	2093.58	752.274	0.304149	-1.71715	5.38e-05	0.000326333
Nasvi2EG011130	2801	2242.49	2382.71	850.666	2102.27	750.543	0.882301	-0.180657	0.774414	1
Nasvi2EG012065	554	380.204	344.797	622.378	415.611	750.201	1.20538	0.269487	0.599938	0.951447
Nasvi2EG001441	1819	1159.37	954.907	524.963	1363.84	749.773	1.42824	0.514239	0.236295	0.492587
Nasvi2EG005162	1191	610.477	329.475	276.637	891.479	748.513	2.70576	1.43603	0.0839032	0.216565
Nasvi2EG016146	812	550.061	492.414	606.421	607.709	748.41	1.23414	0.303511	0.544751	0.896064
Nasvi2EG009453	7344	2887.26	282.888	38.5197	5491.62	747.77	19.4127	4.27893	9.5e-19	1.99e-17
Nasvi2EG008710	1545	1023.23	891.865	577.259	1154.6	747.314	1.29459	0.372496	0.431684	0.763273
Nasvi2EG006552	7695	5179.55	4612.54	599.42	5746.57	746.793	1.24586	0.317142	0.644234	0.999026
Nasvi2EG006496	2613	2652.92	3355.04	1283.98	1950.81	746.577	0.581456	-0.782259	0.0851745	0.21939
Nasvi2EG008343	1082	593.768	379.79	351.007	807.747	746.532	2.12683	1.0887	0.0625784	0.170875
Nasvi2EG002350	2534	976.323	60.9934	24.07	1891.65	746.509	31.0141	4.95485	9.27e-15	1.53e-13
Nasvi2EG003729	772	416.236	256.251	331.931	576.221	746.4	2.24866	1.16906	0.0117578	0.0415595
Nasvi2EG008185	4020	2995.63	2990.84	743.989	3000.43	746.376	1.00321	0.00462174	0.82519	1
Nasvi2EG002571	5789	3745.62	3171.25	547.806	4320	746.243	1.36224	0.44598	0.402573	0.731395
Nasvi2EG003336	9544	5050.12	3009.03	315.279	7091.22	743.003	2.35665	1.23674	0.00371796	0.0152671
Nasvi2EG001595	2382	3000.76	4234.43	1777.68	1767.08	741.846	0.417311	-1.26081	0.00314504	0.0131097
Nasvi2EG003394	1520	633.381	139.285	91.6348	1127.48	741.762	8.09476	3.01699	4.7e-10	5.21e-09
Nasvi2EG002639	8239	7718.5	9334.56	1132.97	6102.43	740.677	0.653746	-0.613198	0.151668	0.348319
Nasvi2EG015598	961	737.449	764.254	795.269	710.644	739.484	0.929853	-0.104925	1	1
Nasvi2EG019660	433	639.079	958.264	2213.08	319.894	738.784	0.333826	-1.58283	0.000349698	0.00179868
Nasvi2EG009250	3452	3175.84	3802.5	1101.54	2549.18	738.465	0.670396	-0.576915	0.226949	0.478125
Nasvi2EG004040	1058	1066.9	1353.74	1279.53	780.059	737.296	0.576225	-0.795296	0.07627	0.200751
Nasvi2EG036524	1485	568.735	42.6083	28.6925	1094.86	737.28	25.6959	4.68347	3.73e-21	9.06e-20
Nasvi2EG009371	1708	920.078	582.51	341.048	1257.65	736.326	2.15901	1.11037	0.0086419	0.0317437
Nasvi2EG003399	4197	3811.17	4532.85	1080.02	3089.49	736.12	0.681579	-0.553047	0.229762	0.481801
Nasvi2EG000404	2225	1299.17	963.587	433.073	1634.75	734.717	1.69652	0.762579	0.0758543	0.199842
Nasvi2EG008076	2316	1340.21	978.876	422.658	1701.55	734.693	1.73827	0.797651	0.0902236	0.230511
Nasvi2EG003476	2404	897.91	31.8477	13.2478	1763.97	733.765	55.3877	5.7915	1.96e-11	2.49e-10
Nasvi2EG006683	878	661.683	680.571	775.138	642.796	732.113	0.944494	-0.0823863	0.847303	1
Nasvi2EG020478	931	734.76	787.991	846.392	681.53	732.041	0.864896	-0.209401	0.684804	1
Nasvi2EG032520	2843	1645.9	1211.74	426.22	2080.05	731.641	1.71658	0.779537	0.199413	0.434368
Nasvi2EG013632	637	233.774	2.71908	4.26856	464.828	729.714	170.951	7.41744	0.000296079	0.00154612
Nasvi2EG003158	1032	975.73	1198.48	1161.31	752.985	729.636	0.628286	-0.670508	0.136121	0.31979
Nasvi2EG004415	1338	714.443	453.306	338.794	975.58	729.133	2.15215	1.10578	0.335638	0.643158
Nasvi2EG014076	3460	1523.45	525.022	151.741	2521.87	728.864	4.80336	2.26404	0.00462151	0.0184842
Nasvi2EG012254	3128	1987.56	1696.18	542.256	2278.93	728.56	1.34357	0.426073	0.32151	0.621967
Nasvi2EG009409	792	530.923	484.924	612.278	576.923	728.438	1.18972	0.250619	0.497497	0.83898
Nasvi2EG014940	1901	1372.24	1359.78	715.299	1384.69	728.401	1.01832	0.0261877	0.818841	1
Nasvi2EG000309	1297	807.055	669.528	516.213	944.582	728.282	1.41082	0.496531	0.265685	0.53705
Nasvi2EG005072	9586	7620.16	8267.53	862.459	6972.78	727.392	0.843394	-0.245722	0.679358	1
Nasvi2EG002391	2330	872.658	51.5628	22.13	1693.75	726.933	32.8483	5.03775	1.85e-06	1.41e-05
Nasvi2EG019940	11029	4853.34	1693.26	153.528	8013.42	726.577	4.73255	2.24262	1.35e-06	1.05e-05
Nasvi2EG005361	474	229.98	115.809	244.322	344.152	726.059	2.97173	1.5713	0.0607455	0.166732
Nasvi2EG035783	253	163.424	143.331	566.526	183.517	725.362	1.28037	0.356558	0.382715	0.704667
Nasvi2EG011263	6875	8007.68	11041.6	1606.06	4973.73	723.451	0.450452	-1.15055	0.00401279	0.016338
Nasvi2EG003328	2940	2222.53	2320.16	789.169	2124.91	722.758	0.915847	-0.126821	0.747647	1
Nasvi2EG030692	320	296.354	361.437	1129.49	231.271	722.723	0.639865	-0.64416	0.176025	0.393248
Nasvi2EG012657	4333	1924.46	719.57	166.067	3129.35	722.214	4.34892	2.12066	0.0211692	0.0686419
Nasvi2EG003072	2611	1328.32	771.153	295.348	1885.5	722.135	2.44503	1.28985	0.00373978	0.0153471
Nasvi2EG020757	5836	2749.32	1292.45	221.462	4206.18	720.73	3.25441	1.7024	0.100394	0.251005
Nasvi2EG017966	545	224.31	55.8571	102.49	392.764	720.668	7.03159	2.81385	7.54e-08	6.87e-07
Nasvi2EG001438	1200	840.965	817.466	681.222	864.465	720.388	1.05749	0.0806493	0.976554	1
Nasvi2EG003664	2799	1120.73	227.402	81.244	2014.05	719.562	8.85681	3.14679	0.00252994	0.0107466
Nasvi2EG013008	1093	1190.36	1594.68	1458.99	786.042	719.16	0.492915	-1.02059	0.444954	0.772874
Nasvi2EG005214	4233	3351.98	3667.91	866.505	3036.05	717.234	0.827732	-0.272764	0.614513	0.96822
Nasvi2EG001112	880	650.231	669.417	760.701	631.046	717.098	0.94268	-0.0851595	0.99278	1
Nasvi2EG010654	1500	1613.65	2151.9	1434.6	1075.41	716.94	0.49975	-1.00072	0.0259601	0.0816962
Nasvi2EG005664	1029	1260.42	1783.27	1733.01	737.578	716.791	0.41361	-1.27366	0.00401415	0.016338
Nasvi2EG010361	994	391.347	70.4082	70.8332	712.286	716.586	10.1165	3.33864	2.97e-11	3.69e-10
Nasvi2EG014372	1548	915.511	722.352	466.636	1108.67	716.195	1.53481	0.618057	0.285473	0.569168
Nasvi2EG003489	851	531.409	453.367	532.746	609.45	716.158	1.34428	0.426828	0.561782	0.917162
Nasvi2EG012003	2921	1849.59	1613.24	552.289	2085.95	714.122	1.29302	0.370746	0.256225	0.522127
Nasvi2EG010848	629	358.63	268.351	426.631	448.908	713.686	1.67284	0.7423	0.125443	0.301413
Nasvi2EG012341	3678	1981	1337.82	363.736	2624.18	713.481	1.96153	0.971981	0.022414	0.0719612
Nasvi2EG000392	722	471.477	428.277	593.182	514.676	712.848	1.20174	0.265121	0.525629	0.872999
Nasvi2EG013360	2324	885.974	115.611	49.7464	1656.34	712.709	14.3268	3.84065	3.83e-06	2.78e-05
Nasvi2EG012272	1947	1199.98	1012.78	520.175	1387.17	712.467	1.36967	0.453827	0.305445	0.59785
Nasvi2EG011387	633	295.548	140.281	221.613	450.815	712.188	3.21366	1.68422	0.0192954	0.0635203
Nasvi2EG009060	3044	1936.57	1705.94	560.425	2167.2	711.956	1.27039	0.345267	0.495478	0.836626
Nasvi2EG020521	910	484.442	321.092	352.849	647.792	711.86	2.01746	1.01254	0.177831	0.396302
Nasvi2EG006719	914	1212.02	1773.89	1940.79	650.163	711.338	0.366519	-1.44804	0.00074834	0.0035741
Nasvi2EG032627	843	870.98	1142.36	1355.11	599.599	711.268	0.524877	-0.929947	0.0498824	0.1414
Nasvi2EG009952	476	169.745	0.95872	2.01412	338.531	711.2	353.107	8.46396	1.88e-36	9.61e-35
Nasvi2EG002415	1179	793.375	749.247	635.494	837.503	710.351	1.11779	0.160653	0.657343	1
Nasvi2EG005012	11877	4868.21	1318	110.971	8418.41	708.799	6.38724	2.67519	0.0540792	0.15099
Nasvi2EG007353	2088	31113	60746.9	29093.3	1479.17	708.415	0.0243497	-5.35995	5.07e-34	2.33e-32
Nasvi2EG003145	2275	942.765	274.734	120.762	1610.8	708.043	5.86311	2.55167	0.0123447	0.0433329
Nasvi2EG026494	921	569.073	486.392	528.113	651.754	707.659	1.33998	0.422208	0.367412	0.683399
Nasvi2EG021455	1636	882.944	609.183	372.361	1156.71	707.033	1.89878	0.925075	0.0420948	0.122995
Nasvi2EG008958	1278	1252.03	1600.54	1252.38	903.519	706.979	0.56451	-0.82493	0.0723437	0.192535
Nasvi2EG000237	3077	1509.52	845.165	274.672	2173.87	706.489	2.57212	1.36296	0.0765594	0.201459
Nasvi2EG002831	1894	1160.86	983.672	519.362	1338.04	706.463	1.36025	0.443873	0.257234	0.523753
Nasvi2EG000179	212	75.0336	0.398915	1.88168	149.668	705.982	375.188	8.55147	0.00537495	0.0209864
Nasvi2EG023764	727	438.193	363.208	499.599	513.177	705.884	1.4129	0.49866	0.280197	0.560619
Nasvi2EG007997	1452	4496.45	7968.12	5487.69	1024.77	705.764	0.128609	-2.95894	1.75e-12	2.42e-11
Nasvi2EG005679	1255	1107.87	1330.77	1060.38	884.963	705.149	0.664998	-0.588577	0.193378	0.424094
Nasvi2EG009088	4539	2562.89	1927.84	424.728	3197.94	704.548	1.65882	0.730159	0.0825707	0.214015
Nasvi2EG019225	423	169.143	40.9276	96.7556	297.359	702.977	7.26549	2.86106	1.48e-07	1.3e-06
Nasvi2EG003307	1877	746.884	174.511	92.9734	1319.26	702.854	7.55973	2.91833	0.000464667	0.00233026
Nasvi2EG006804	1497	931.639	811.184	541.873	1052.1	702.802	1.29699	0.375165	0.373322	0.690613
Nasvi2EG011935	1747	868.774	513.171	293.744	1224.38	700.846	2.38591	1.25454	0.00482633	0.0191695
Nasvi2EG006085	1886	1387.77	1455.22	771.591	1320.32	700.063	0.907298	-0.140352	0.739262	1
Nasvi2EG020279	3663	1948.74	1339.9	365.792	2557.59	698.222	1.90879	0.932662	0.0243666	0.0772309
Nasvi2EG004716	1549	827.93	574.46	370.859	1081.4	698.128	1.88246	0.912622	0.0327624	0.0998025
Nasvi2EG000289	5051	5177.01	6828.11	1351.83	3525.91	698.062	0.516381	-0.953492	0.0314832	0.0964462
Nasvi2EG012195	6790	3648.82	2563.43	377.53	4734.21	697.233	1.84683	0.885049	0.116197	0.283204
Nasvi2EG002732	4782	3451.14	3570.65	746.685	3331.63	696.702	0.933061	-0.0999574	1	1
Nasvi2EG029024	632	220.667	1.07179	1.69586	440.262	696.617	410.774	8.6822	3.31e-40	1.91e-38
Nasvi2EG006430	1020	826.705	943.061	924.57	710.348	696.419	0.753236	-0.408826	0.361148	0.6781
Nasvi2EG009810	6795	2966.82	1202.63	176.988	4731.01	696.248	3.93388	1.97595	0.00187295	0.00821961
Nasvi2EG003007	4669	2137.75	1025.39	219.618	3250.11	696.104	3.16962	1.66431	0.000288174	0.0015108
Nasvi2EG016289	698	430.537	375.52	537.995	485.553	695.634	1.29301	0.370738	0.410314	0.742213
Nasvi2EG007707	1178	1474.11	2129.07	1807.36	819.138	695.363	0.384739	-1.37805	0.000825086	0.00389566
Nasvi2EG021197	440	153.202	0.684766	1.55629	305.72	694.818	446.459	8.80239	0.0102821	0.036915
Nasvi2EG010971	685	397.09	318.446	464.884	475.734	694.502	1.49393	0.579108	0.285135	0.568552
Nasvi2EG024540	787	688.895	831.591	1056.66	546.2	694.028	0.656814	-0.606443	0.164201	0.371599
Nasvi2EG004001	6515	2434.97	351.811	54.0002	4518.12	693.495	12.8425	3.68285	3.28e-14	5.22e-13
Nasvi2EG007943	1436	983.244	971.13	676.274	995.358	693.146	1.02495	0.0355503	0.951392	1
Nasvi2EG017412	555	594.784	805.139	1450.7	384.428	692.663	0.477468	-1.06652	0.0190708	0.0629585
Nasvi2EG004685	1377	1068.46	1183.34	859.362	953.569	692.498	0.805828	-0.311457	0.506345	0.848997
Nasvi2EG011478	583	404.6	406.09	696.553	403.11	691.44	0.99266	-0.010628	1	1
Nasvi2EG003232	699	594.186	706.061	1010.1	482.311	690.001	0.683101	-0.54983	0.203855	0.441223
Nasvi2EG016840	1445	833.99	671.298	464.566	996.682	689.745	1.48471	0.57018	0.237403	0.494222
Nasvi2EG004935	1006	1055	1416.32	1407.88	693.684	689.547	0.489778	-1.0298	0.0264381	0.0829997
Nasvi2EG007666	1959	1215.12	1080.25	551.427	1350	689.127	1.24972	0.321599	0.51428	0.858124
Nasvi2EG011033	1114	531.174	295.498	265.259	766.85	688.376	2.59511	1.37579	0.00813425	0.0301639
Nasvi2EG004247	1497	1081.85	1133.55	757.212	1030.16	688.148	0.908791	-0.137979	0.680083	1
Nasvi2EG002034	2350	1040.58	464.073	197.478	1617.08	688.12	3.48454	1.80097	0.000146046	0.000811985
Nasvi2EG024341	640	324.236	208.364	325.569	440.109	687.67	2.11221	1.07875	0.0306256	0.0942116
Nasvi2EG020553	619	463.297	500.953	809.295	425.64	687.625	0.84966	-0.235042	0.570074	0.923781
Nasvi2EG020113	2867	1854.74	1743.35	608.074	1966.14	685.781	1.12779	0.173502	0.570178	0.923781
Nasvi2EG005519	1117	402.637	39.8368	35.6641	765.437	685.261	19.2143	4.26411	0.000397844	0.00202585
Nasvi2EG013416	704	243.466	4.9938	7.09346	481.938	684.572	96.5074	6.59257	3.32e-12	4.5e-11
Nasvi2EG006190	6047	3174.04	2212.02	365.804	4136.07	683.987	1.86982	0.902896	0.040184	0.118352
Nasvi2EG025261	1121	660.75	554.796	494.911	766.704	683.947	1.38196	0.466714	0.254908	0.520298
Nasvi2EG013769	5920	3055.43	2066.32	349.041	4044.54	683.199	1.95736	0.96891	0.143869	0.333767
Nasvi2EG001956	673	235.836	12.1513	18.0555	459.521	682.795	37.8165	5.24094	6.65e-06	4.66e-05
Nasvi2EG011152	2440	2716.81	3769.34	1544.81	1664.27	682.078	0.441527	-1.17942	0.00592311	0.0228211
Nasvi2EG000916	507	277.402	209.467	413.15	345.337	681.138	1.64864	0.72128	0.538835	0.888393
Nasvi2EG008731	833	290.312	13.3494	16.0257	567.275	681.002	42.4945	5.4092	6.76e-24	1.85e-22
Nasvi2EG002856	1169	598.846	402.038	343.916	795.653	680.627	1.97905	0.984807	0.0334651	0.101577
Nasvi2EG034339	2857	2559.64	3175.38	1111.44	1943.9	680.399	0.61218	-0.707973	0.113767	0.278511
Nasvi2EG006605	6127	2162.48	158.214	25.8224	4166.74	680.062	26.3361	4.71897	1.73e-10	2.01e-09
Nasvi2EG014431	2747	1627.95	1389.31	505.757	1866.58	679.497	1.34352	0.426022	0.348449	0.660313
Nasvi2EG008525	1585	840.099	603.413	380.702	1076.79	679.36	1.78449	0.835514	0.0669716	0.180733
Nasvi2EG002887	710	509.678	538.033	757.793	481.323	677.92	0.894598	-0.160689	0.891804	1
Nasvi2EG011667	727	419.102	345.9	475.79	492.304	677.172	1.42326	0.509196	0.314409	0.611208
Nasvi2EG015992	509	452.253	560.055	1100.3	344.45	676.719	0.615029	-0.701274	0.157307	0.358533
Nasvi2EG012415	724	644.003	798.239	1102.54	489.767	676.474	0.61356	-0.704725	0.126167	0.302636
Nasvi2EG008129	870	303.523	19.0924	21.9452	587.954	675.81	30.7953	4.94464	2.3e-20	5.27e-19
Nasvi2EG011938	4438	3400.32	3807.38	857.904	2993.27	674.464	0.786176	-0.347075	0.365772	0.682129
Nasvi2EG013373	2243	1920.28	2328.44	1038.09	1512.11	674.146	0.649408	-0.622803	0.139449	0.325033
Nasvi2EG004868	2191	1128.77	781.033	356.473	1476.5	673.895	1.89045	0.91873	0.223078	0.473225
Nasvi2EG014451	2460	2294.82	2933.03	1192.29	1656.61	673.42	0.564812	-0.824157	0.065432	0.177495
Nasvi2EG014435	8517	3012.45	292.749	34.3723	5732.15	673.025	19.5805	4.29134	1.03e-18	2.16e-17
Nasvi2EG018992	972	633.492	613.219	630.884	653.766	672.598	1.06612	0.0923711	0.962952	1
Nasvi2EG001270	2503	880.628	77.7612	31.0672	1683.5	672.591	21.6495	4.43626	3.34e-19	7.15e-18
Nasvi2EG005466	4181	1443.65	79.5795	19.0336	2807.72	671.544	35.282	5.14086	1.03e-24	2.94e-23
Nasvi2EG000986	1416	867.84	784.855	554.276	950.824	671.486	1.21146	0.276752	0.519357	0.864334
Nasvi2EG000039	2626	3482.36	5201.82	1980.89	1762.91	671.33	0.338903	-1.56105	0.000213614	0.00115122
Nasvi2EG003789	1483	993.928	993.967	670.241	993.888	670.188	0.999921	-0.000114418	1	1
Nasvi2EG006156	2118	975.52	535.156	252.67	1415.88	668.5	2.64574	1.40367	0.0037711	0.0154597
Nasvi2EG010423	1117	655.528	564.356	505.242	746.7	668.487	1.3231	0.403924	0.371146	0.688081
Nasvi2EG006224	558	346.981	321.591	576.329	372.37	667.329	1.1579	0.211507	0.659307	1
Nasvi2EG036142	356	189.921	142.45	400.141	237.391	666.83	1.66649	0.736812	0.156916	0.357805
Nasvi2EG007465	2550	1586.92	1474.03	578.05	1699.81	666.592	1.15318	0.205612	0.675192	1
Nasvi2EG001131	880	330.546	75.0677	85.3042	586.025	665.937	7.80662	2.9647	0.00104402	0.0048362
Nasvi2EG010461	1470	786.248	593.684	403.866	978.812	665.859	1.64871	0.721338	0.149815	0.345101
Nasvi2EG012238	619	271.942	131.875	213.046	412.008	665.602	3.12422	1.6435	0.00115189	0.00528902
Nasvi2EG018127	679	527.892	604.663	890.52	451.121	664.39	0.74607	-0.422617	0.360375	0.676968
Nasvi2EG007265	423	189.779	98.9215	233.857	280.636	663.441	2.83695	1.50434	0.0975726	0.245247
Nasvi2EG009393	1962	1234.77	1170.74	596.707	1298.79	661.973	1.10938	0.149749	0.618757	0.972932
Nasvi2EG012923	7357	7171.38	9472.78	1287.59	4869.99	661.953	0.514103	-0.95987	0.0209535	0.0681649
Nasvi2EG010980	1295	512.595	168.382	130.025	856.807	661.627	5.08847	2.34723	3.75e-06	2.72e-05
Nasvi2EG012202	1465	543.976	119.463	81.5447	968.489	661.085	8.10702	3.01917	1.7e-09	1.8e-08
Nasvi2EG020268	822	509.33	475.287	578.209	543.373	661.038	1.14325	0.193143	0.593451	0.943723
Nasvi2EG003860	2107	1007.05	621.745	295.085	1392.35	660.819	2.23942	1.16312	0.0556485	0.15461
Nasvi2EG006696	2535	1273.78	872.48	344.173	1675.09	660.783	1.91991	0.941041	0.0473393	0.135624
Nasvi2EG003033	1079	711.298	711.706	659.598	710.889	658.841	0.998852	-0.00165756	0.880497	1
Nasvi2EG013798	1453	1053.83	1150.69	791.942	956.977	658.622	0.831654	-0.265944	0.597315	0.948576
Nasvi2EG004423	1601	536.767	22.2163	13.8765	1051.32	656.663	47.322	5.56444	1.93e-27	6.45e-26
Nasvi2EG006449	1265	468.503	106.546	84.2258	830.459	656.49	7.7944	2.96244	2.15e-08	2.08e-07
Nasvi2EG003799	1320	519.53	173.057	131.104	866.002	656.062	5.00414	2.32312	1.34e-06	1.04e-05
Nasvi2EG002829	5001	2636.71	1997.06	399.331	3276.37	655.144	1.6406	0.714225	0.110502	0.271758
Nasvi2EG024107	2036	888.546	446.193	219.152	1330.9	653.683	2.98278	1.57666	0.135994	0.319606
Nasvi2EG011012	1913	1652.71	2055.17	1074.32	1250.25	653.556	0.608346	-0.717035	0.0793368	0.207421
Nasvi2EG012600	2316	782.861	53.2235	22.9808	1512.5	653.065	28.4178	4.82872	0.00072266	0.00346479
Nasvi2EG006798	1692	1802.21	2500.25	1477.69	1104.18	652.587	0.441627	-1.1791	0.00845696	0.0311395
Nasvi2EG014481	2469	922.836	239.763	97.1095	1605.91	650.429	6.6979	2.74371	4.15e-09	4.29e-08
Nasvi2EG016500	1481	1094.49	1225.78	827.669	963.193	650.367	0.785781	-0.3478	0.469342	0.80365
Nasvi2EG019971	2373	1208.01	872.728	367.774	1543.3	650.358	1.76836	0.822414	0.0406398	0.119482
Nasvi2EG014615	790	447.058	381.32	482.683	512.796	649.108	1.34479	0.427383	0.473425	0.80841
Nasvi2EG003937	1811	1232.23	1288.96	711.741	1175.5	649.09	0.911974	-0.132935	0.752383	1
Nasvi2EG009655	375	188.86	134.397	358.391	243.323	648.86	1.81048	0.856372	0.255128	0.520559
Nasvi2EG008240	8627	5256.37	4916.91	569.944	5595.82	648.64	1.13808	0.186597	0.643295	0.998926
Nasvi2EG008956	894	879.237	1178.66	1318.41	579.818	648.566	0.491931	-1.02347	0.0254258	0.0802294
Nasvi2EG008156	5834	2052.7	327.405	56.1202	3777.99	647.581	11.5392	3.52847	2e-13	2.98e-12
Nasvi2EG014987	1477	588.888	221.304	149.834	956.472	647.577	4.32197	2.11169	0.143769	0.333612
Nasvi2EG004625	1679	912.27	737.327	439.147	1087.21	647.536	1.47453	0.560258	0.289326	0.574699
Nasvi2EG013342	286	127.075	69.8531	244.242	184.297	644.396	2.63835	1.39964	0.0147092	0.0503338
Nasvi2EG000508	1968	757.936	247.947	125.989	1267.92	644.27	5.11369	2.35437	0.0109273	0.0390059
Nasvi2EG022696	2654	1510.4	1314.36	495.238	1706.45	642.972	1.29831	0.376636	0.61837	0.972754
Nasvi2EG019946	1001	502.559	361.509	361.148	643.61	642.967	1.78034	0.832155	0.080726	0.21036
Nasvi2EG014478	1235	472.339	154.159	124.825	790.52	640.097	5.12796	2.35838	0.00836269	0.0308726
Nasvi2EG020119	1505	1596.07	2229.34	1481.29	962.8	639.734	0.431877	-1.21131	0.00419002	0.0169807
Nasvi2EG027456	711	555.674	656.541	923.405	454.807	639.672	0.692732	-0.529631	0.207629	0.447926
Nasvi2EG030687	3423	1410.25	630.94	184.324	2189.56	639.661	3.47032	1.79507	0.000120492	0.000681553
Nasvi2EG010690	9841	5594.94	4899.31	497.847	6290.57	639.221	1.28397	0.360612	0.373207	0.690491
Nasvi2EG008049	960	553.128	492.633	513.159	613.623	639.191	1.2456	0.316839	0.423639	0.754411
Nasvi2EG013564	2780	953.801	131.96	47.4676	1775.64	638.72	13.4559	3.75017	2.26e-14	3.62e-13
Nasvi2EG003986	2437	855.724	158.324	64.967	1553.12	637.31	9.80975	3.29422	1.26e-11	1.62e-10
Nasvi2EG000857	880	334.99	109.305	124.21	560.676	637.131	5.12947	2.35881	4.52e-06	3.25e-05
Nasvi2EG011896	1312	895.772	956.169	728.787	835.375	636.719	0.873669	-0.194841	0.775965	1
Nasvi2EG004351	3304	1498.27	894.98	270.878	2101.55	636.063	2.34815	1.23153	0.0128398	0.0448254
Nasvi2EG035905	778	768.973	1043.28	1340.98	494.662	635.813	0.474139	-1.07662	0.0189827	0.0627616
Nasvi2EG005365	1145	1112.28	1498.02	1308.31	726.539	634.532	0.485	-1.04394	0.0142044	0.0488928
Nasvi2EG008118	1389	979.105	1077.28	775.582	880.926	634.216	0.81773	-0.290304	0.693909	1
Nasvi2EG006402	1775	939.574	753.721	424.631	1125.43	634.044	1.49316	0.578371	0.201572	0.437714
Nasvi2EG013439	1948	1016.58	798.492	409.904	1234.66	633.811	1.54624	0.628767	0.286368	0.570462
Nasvi2EG016839	1219	575.123	378.87	310.804	771.377	632.795	2.03599	1.02573	0.0251067	0.079336
Nasvi2EG014328	3198	1024.5	27.3372	8.54821	2021.66	632.162	73.9526	6.20853	6.81e-29	2.45e-27
Nasvi2EG020745	594	430.768	486.216	818.546	375.32	631.851	0.771919	-0.373478	0.428027	0.759773
Nasvi2EG008809	547	482.682	619.76	1133.02	345.603	631.816	0.55764	-0.842593	0.0532375	0.148975
Nasvi2EG008299	1825	883.765	614.894	336.928	1152.64	631.582	1.87453	0.906527	0.0470483	0.134946
Nasvi2EG000405	1032	553.9	456.15	442.005	651.651	631.445	1.42859	0.514592	0.182552	0.404784
Nasvi2EG029057	372	303.503	372.143	1000.38	234.863	631.353	0.631111	-0.664035	0.15848	0.360544
Nasvi2EG007392	3663	4065.06	5820.17	1588.91	2309.94	630.615	0.396886	-1.3332	0.00108591	0.00501036
Nasvi2EG005067	3418	1942.25	1729.28	505.932	2155.22	630.55	1.24631	0.317665	0.627569	0.982631
Nasvi2EG011160	2644	1113.82	560.735	212.078	1666.91	630.451	2.97273	1.57179	0.00070653	0.0033973
Nasvi2EG006914	3870	1806.36	1174.81	303.568	2437.92	629.953	2.07516	1.05322	0.124713	0.300273
Nasvi2EG032512	1773	858.411	600.514	338.7	1116.31	629.615	1.85892	0.894464	0.0487318	0.138972
Nasvi2EG020270	1361	624.683	392.829	288.633	856.536	629.343	2.18043	1.12461	0.0160541	0.0542902
Nasvi2EG001610	523	263.623	198.179	378.927	329.068	629.192	1.66046	0.73158	0.165124	0.373307
Nasvi2EG011755	2232	1567.51	1732.08	776.019	1402.94	628.557	0.809976	-0.304049	0.526249	0.873444
Nasvi2EG003197	1094	1415.03	2143.28	1959.12	686.784	627.773	0.320436	-1.64189	7.09e-05	0.000419953
Nasvi2EG008203	2260	927.189	436.127	192.976	1418.25	627.545	3.25192	1.70129	0.00877818	0.032185
Nasvi2EG016016	4627	2552.51	2210.32	477.7	2894.71	625.613	1.30964	0.389166	0.35415	0.668629
Nasvi2EG004242	9728	3637.07	1191.04	122.435	6083.09	625.318	5.10736	2.35258	1.34e-06	1.04e-05
Nasvi2EG007674	4419	2090.48	1419.79	321.293	2761.17	624.839	1.94476	0.959595	0.030603	0.094171
Nasvi2EG014580	4013	1383.67	260.505	64.9152	2506.83	624.678	9.62297	3.26648	0.0657667	0.178063
Nasvi2EG009950	1682	832.439	615.782	366.101	1049.1	623.719	1.70368	0.768654	0.212833	0.456326
Nasvi2EG005586	1515	479.374	15.2106	10.04	943.537	622.796	62.0316	5.95493	7.68e-31	3.01e-29
Nasvi2EG005291	1418	654.197	426.298	300.633	882.096	622.071	2.0692	1.04907	0.403994	0.7333
Nasvi2EG010578	1177	1671.76	2611.46	2218.74	732.054	621.966	0.280323	-1.83484	1.73e-05	0.00011396
Nasvi2EG004691	740	355.606	251.167	339.415	460.045	621.682	1.83163	0.873128	0.0508497	0.143724
Nasvi2EG000370	3327	1347.53	627.981	188.753	2067.08	621.304	3.29162	1.7188	0.000263737	0.00139559
Nasvi2EG011401	1299	759.3	711.586	547.795	807.014	621.258	1.13411	0.181556	0.685794	1
Nasvi2EG000226	761	506.761	541.184	711.149	472.337	620.679	0.872784	-0.196304	0.752463	1
Nasvi2EG013596	1383	757.619	657.074	475.108	858.165	620.509	1.30604	0.385198	0.301447	0.592273
Nasvi2EG005157	614	193.488	6.27601	10.2215	380.7	620.032	60.6595	5.92266	3.26e-17	6.23e-16
Nasvi2EG020492	568	208.648	65.1795	114.753	352.116	619.923	5.40226	2.43356	3.1e-05	0.000196122
Nasvi2EG008784	693	315.444	202.131	291.675	428.757	618.697	2.12119	1.08487	0.186665	0.412379
Nasvi2EG014600	730	359.827	268.317	367.558	451.337	618.269	1.6821	0.750263	0.100449	0.251109
Nasvi2EG008503	423	131.151	0.797831	1.88613	261.505	618.215	327.77	8.35654	2e-06	1.52e-05
Nasvi2EG003976	2603	1628.86	1650.43	634.05	1607.29	617.475	0.973859	-0.0382159	0.809263	1
Nasvi2EG006186	4904	3357.9	3690.06	752.46	3025.73	616.993	0.819968	-0.28636	0.431478	0.763273
Nasvi2EG009057	1238	725.998	688.247	555.935	763.748	616.921	1.1097	0.15017	0.791702	1
Nasvi2EG012161	2208	1148.12	935.484	423.679	1360.75	616.281	1.45459	0.540617	0.323443	0.624843
Nasvi2EG009909	1092	640.506	608.194	556.954	672.817	616.133	1.10626	0.145684	0.691543	1
Nasvi2EG000789	5962	2107.01	543.648	91.1855	3670.36	615.626	6.75136	2.75518	6.5e-09	6.61e-08
Nasvi2EG021076	2302	1361.76	1306.72	567.645	1416.8	615.467	1.08425	0.116691	0.980025	1
Nasvi2EG007277	3790	1812.71	1294.45	341.543	2330.98	615.034	1.80075	0.8486	0.333802	0.640496
Nasvi2EG000235	6304	1976.79	77.9994	12.373	3875.57	614.78	49.6872	5.6348	6.56e-30	2.5e-28
Nasvi2EG000142	363	359.813	496.505	1367.78	223.121	614.66	0.449384	-1.15398	0.00773384	0.0288461
Nasvi2EG008962	1081	344.961	25.6316	23.711	664.291	614.515	25.9169	4.69582	7.48e-20	1.66e-18
Nasvi2EG012169	2009	1012.72	791.043	393.75	1234.4	614.437	1.56048	0.641986	0.179601	0.399663
Nasvi2EG000195	811	368.799	239.45	295.252	498.149	614.24	2.08039	1.05685	0.0331583	0.100831
Nasvi2EG012261	2068	927.661	585.778	283.258	1269.54	613.9	2.16728	1.11588	0.0161082	0.0544548
Nasvi2EG007912	1243	718.052	673.201	541.594	762.903	613.76	1.13325	0.180463	0.537162	0.886519
Nasvi2EG024134	5430	5791.46	8253.89	1520.05	3329.04	613.083	0.40333	-1.30997	0.00187979	0.00824234
Nasvi2EG021089	802	545.104	598.769	746.594	491.439	612.767	0.82075	-0.284985	0.604258	0.956294
Nasvi2EG004774	2409	1110.18	744.336	308.981	1476.02	612.711	1.983	0.987688	0.0283129	0.0880936
Nasvi2EG009542	582	182.435	8.30413	14.2683	356.565	612.655	42.9383	5.42419	5.6e-12	7.44e-11
Nasvi2EG010479	2107	1123.84	957.625	454.497	1290.06	612.274	1.34715	0.429908	0.425217	0.756272
Nasvi2EG005077	3900	2026.97	1666.9	427.411	2387.04	612.063	1.43203	0.518057	0.203624	0.441059
Nasvi2EG011278	889	747.501	950.897	1069.63	544.105	612.042	0.572202	-0.805403	0.0845834	0.218065
Nasvi2EG006675	5887	2036.24	469.989	79.835	3602.5	611.942	7.66508	2.9383	0.0064977	0.0247706
Nasvi2EG007417	1197	587.029	441.604	368.926	732.454	611.908	1.65862	0.729985	0.26451	0.535276
Nasvi2EG007376	1265	514.079	254.295	201.024	773.863	611.75	3.04317	1.60557	0.00218409	0.00945055
Nasvi2EG019535	2769	1966.07	2238.82	808.53	1693.31	611.526	0.756343	-0.402888	0.819972	1
Nasvi2EG031156	382	133.251	32.9178	86.1723	233.585	611.478	7.096	2.82701	6.09e-07	4.96e-06
Nasvi2EG000193	2466	2517.39	3528.62	1430.91	1506.16	610.772	0.426842	-1.22823	0.15187	0.348662
Nasvi2EG009097	9798	3885.39	1792.1	182.904	5978.69	610.195	3.33614	1.73818	0.0279285	0.0870748
Nasvi2EG010140	1631	1187	1379.36	845.713	994.649	609.84	0.721096	-0.471737	0.266576	0.538632
Nasvi2EG014324	1704	525.16	11.251	6.60268	1039.07	609.782	92.3537	6.5291	1.03e-05	7.05e-05
Nasvi2EG006121	3251	1207.39	434.408	133.623	1980.37	609.158	4.55878	2.18865	2.27e-06	1.71e-05
Nasvi2EG023518	1229	748.642	750.674	610.801	746.61	607.494	0.994586	-0.00783257	0.994177	1
Nasvi2EG008793	9832	5668.85	5370.97	546.274	5966.74	606.869	1.11092	0.15176	0.638498	0.99402
Nasvi2EG001332	573	360.595	373.696	652.175	347.494	606.446	0.929882	-0.10488	0.854742	1
Nasvi2EG000369	1919	1543.46	1926.55	1003.93	1160.37	604.674	0.602305	-0.731435	0.0908028	0.231782
Nasvi2EG025482	3320	1717.88	1430.6	430.904	2005.16	603.964	1.40162	0.487097	0.259309	0.52676
Nasvi2EG028374	2136	1314.37	1338.8	626.777	1289.94	603.902	0.963505	-0.0536365	0.965155	1
Nasvi2EG003958	1404	873.426	900.994	641.734	845.858	602.463	0.938805	-0.0911025	0.971052	1
Nasvi2EG012768	1365	684.132	546.783	400.573	821.482	601.818	1.50239	0.587261	0.212141	0.455236
Nasvi2EG005039	2092	1274.46	1290.97	617.099	1257.94	601.312	0.974417	-0.0373883	0.993897	1
Nasvi2EG011759	1638	1065.87	1147.46	700.524	984.279	600.903	0.857791	-0.221302	0.601791	0.953596
Nasvi2EG006436	2413	1574.48	1699.07	704.133	1449.89	600.868	0.853344	-0.228801	0.928312	1
Nasvi2EG005265	1323	717.489	640.219	483.915	794.759	600.725	1.24139	0.311952	0.432283	0.763273
Nasvi2EG019964	5161	2186.54	1273.75	246.802	3099.34	600.531	2.43325	1.28288	0.0412932	0.120994
Nasvi2EG026507	2826	4680.38	7663.78	2711.88	1696.99	600.491	0.22143	-2.17508	7.06e-08	6.46e-07
Nasvi2EG001574	733	221.064	2.06858	2.82207	440.06	600.355	212.736	7.73292	2.3e-36	1.16e-34
Nasvi2EG026996	833	250.479	1.10962	1.33207	499.848	600.057	450.469	8.81528	8.92e-06	6.11e-05
Nasvi2EG014904	2860	1557.98	1401.46	490.022	1714.5	599.476	1.22337	0.290856	0.600801	0.952435
Nasvi2EG000144	1904	570.207	0.273954	0.143884	1140.14	598.814	4161.79	12.023	8.98e-63	1.22e-60
Nasvi2EG017967	484	171.31	53.285	110.093	289.335	597.8	5.42995	2.44094	5.03e-06	3.59e-05
Nasvi2EG000750	2255	718.655	89.4108	39.65	1347.9	597.738	15.0753	3.91412	0.00674194	0.0255642
Nasvi2EG005735	332	99.4301	0.434844	1.30977	198.425	597.667	456.314	8.83388	1.14e-30	4.46e-29
Nasvi2EG009125	4802	2133.65	1400.29	291.606	2867.01	597.046	2.04744	1.03382	0.0358051	0.10735
Nasvi2EG019941	1781	1086.55	1110.49	623.521	1062.61	596.637	0.956883	-0.0635853	0.908321	1
Nasvi2EG007288	2174	687.683	79.1393	36.4026	1296.23	596.24	16.3791	4.03378	4.01e-05	0.000248456
Nasvi2EG010355	1571	600.77	265.266	168.852	936.273	595.973	3.52956	1.81949	0.0781582	0.204825
Nasvi2EG004087	2702	1358.75	1107.49	409.879	1610	595.856	1.45374	0.539767	0.294212	0.582266
Nasvi2EG027376	6917	3091.86	2064.81	298.512	4118.91	595.476	1.99482	0.996255	0.0170153	0.0572095
Nasvi2EG001913	704	331.855	244.635	347.493	419.075	595.277	1.71306	0.776578	0.106957	0.264383
Nasvi2EG007044	665	401.619	407.652	613.011	395.586	594.866	0.970401	-0.0433471	0.910774	1
Nasvi2EG007649	3048	1355.97	900.796	295.537	1811.13	594.204	2.01059	1.00762	0.024353	0.0772002
Nasvi2EG013978	1337	992.561	1192.28	891.758	792.842	593.001	0.66498	-0.588617	0.202037	0.438381
Nasvi2EG019351	2649	1670.23	1771.21	668.634	1569.24	592.389	0.885969	-0.174672	0.794756	1
Nasvi2EG019954	1266	2005.85	3262.29	2576.85	749.408	591.95	0.229719	-2.12206	2.15e-07	1.85e-06
Nasvi2EG002720	1310	567.292	359.328	274.296	775.256	591.799	2.15751	1.10937	0.0199795	0.0654359
Nasvi2EG001097	1775	2275.03	3499.8	1971.72	1050.27	591.7	0.300093	-1.73652	4.75e-05	0.000290072
Nasvi2EG022300	2198	949.837	599.752	272.863	1299.92	591.411	2.16743	1.11599	0.0123286	0.0432893
Nasvi2EG007134	2147	1269.82	1272.29	592.59	1267.36	590.292	0.996121	-0.00560733	0.91899	1
Nasvi2EG020217	4252	1850.75	1193.55	280.704	2507.94	589.826	2.10124	1.07124	0.0182796	0.0607788
Nasvi2EG008132	775	430.345	403.696	520.897	456.994	589.67	1.13203	0.178908	0.706272	1
Nasvi2EG020115	2496	1551.45	1634.82	654.975	1468.08	588.175	0.898011	-0.155195	0.761706	1
Nasvi2EG004764	2193	652.696	15.7934	7.20174	1289.6	588.052	81.6542	6.35145	3.76e-34	1.74e-32
Nasvi2EG006458	247	126.694	108.273	438.353	145.115	587.512	1.34027	0.422524	0.366285	0.682129
Nasvi2EG013799	2037	3242.79	5288.92	2596.42	1196.67	587.466	0.22626	-2.14395	5.9e-07	4.82e-06
Nasvi2EG007699	4523	2715.83	2777.71	614.129	2653.96	586.77	0.95545	-0.0657474	1	1
Nasvi2EG018567	2119	866.947	490.917	231.674	1242.98	586.587	2.53195	1.34025	0.00341768	0.0141364
Nasvi2EG007377	825	390.832	297.73	360.885	483.934	586.587	1.62541	0.700805	0.115263	0.281445
Nasvi2EG023378	909	659.319	786.093	864.788	532.546	585.859	0.677459	-0.561794	0.185074	0.409411
Nasvi2EG003734	167	49.655	1.49664	8.96189	97.8134	585.709	65.3555	6.03024	1e-14	1.65e-13
Nasvi2EG004389	549	165.011	8.6459	15.7484	321.376	585.384	37.1709	5.2161	1.81e-11	2.31e-10
Nasvi2EG003586	1039	536.454	464.958	447.506	607.95	585.13	1.30754	0.386851	0.38207	0.70371
Nasvi2EG028983	820	451.414	423.85	516.891	478.977	584.118	1.13006	0.176401	0.621507	0.975833
Nasvi2EG007882	1407	425.125	29.2292	20.7741	821.021	583.526	28.0891	4.81194	1.89e-12	2.6e-11
Nasvi2EG001085	5782	3637.23	3907.27	675.765	3367.19	582.358	0.861776	-0.214615	0.847973	1
Nasvi2EG000795	1305	701.066	642.718	492.504	759.415	581.927	1.18157	0.240703	0.578151	0.931026
Nasvi2EG007368	528	257.569	208.038	394.011	307.101	581.631	1.47618	0.561867	0.266665	0.538757
Nasvi2EG007876	1880	624.046	154.651	82.2614	1093.44	581.617	7.07036	2.82178	0.0389032	0.115092
Nasvi2EG006074	1104	697.003	752.419	681.539	641.587	581.148	0.852699	-0.229891	0.664779	1
Nasvi2EG009562	3113	1951.59	2094.26	672.746	1808.92	581.084	0.86375	-0.211315	0.646343	0.99991
Nasvi2EG012386	8129	3379.72	2037	250.584	4722.44	580.937	2.31833	1.21309	0.00671635	0.0254867
Nasvi2EG008014	2043	843.723	501.201	245.326	1186.25	580.639	2.36681	1.24294	0.13943	0.325033
Nasvi2EG002422	684	322.979	249.373	364.581	396.585	579.802	1.59033	0.669322	0.145721	0.337471
Nasvi2EG023067	4058	1482.58	619.662	152.701	2345.49	577.992	3.78511	1.92034	2.67e-05	0.000170737
Nasvi2EG009781	1304	389.224	24.7704	18.9957	753.678	577.974	30.4265	4.92726	3.93e-22	9.97e-21
Nasvi2EG008116	2372	1388.95	1407.34	593.314	1370.56	577.81	0.973869	-0.0382006	0.996781	1
Nasvi2EG035804	1258	523.124	320.311	254.62	725.936	577.056	2.26635	1.18037	0.176903	0.39482
Nasvi2EG036427	676	239.188	88.6631	131.158	389.713	576.498	4.39543	2.136	2.38e-05	0.000153827
Nasvi2EG013908	5944	9046.8	14669.1	2467.88	3424.52	576.13	0.233451	-2.09881	3.52e-07	2.96e-06
Nasvi2EG007663	1185	571.794	461.464	389.421	682.124	575.632	1.47817	0.563817	0.222529	0.472725
Nasvi2EG012635	4666	1637.19	589.235	126.283	2685.15	575.472	4.55702	2.18809	0.000580487	0.00284726
Nasvi2EG008917	2358	2856.92	4359.54	1848.83	1354.3	574.342	0.310652	-1.68663	6.03e-05	0.000361857
Nasvi2EG010547	2213	3086.26	4901.84	2215.02	1270.68	574.188	0.259225	-1.94773	1.67e-06	1.29e-05
Nasvi2EG016340	417	210.002	180.596	433.084	239.409	574.122	1.32566	0.406712	0.410322	0.742213
Nasvi2EG000323	480	329.439	383.901	799.793	274.977	572.869	0.716272	-0.481421	0.386902	0.710466
Nasvi2EG007341	890	260.741	11.7404	13.1915	509.742	572.744	43.4178	5.44021	0.000663383	0.00320848
Nasvi2EG029478	851	714.87	942.43	1107.44	487.311	572.634	0.51708	-0.951541	0.0275843	0.0861233
Nasvi2EG007947	2373	1489	1619.96	682.661	1358.04	572.289	0.838321	-0.254425	0.569759	0.923781
Nasvi2EG003713	15732	9398.49	9811.42	623.66	8985.56	571.164	0.915826	-0.126854	0.871152	1
Nasvi2EG027926	1010	443.488	310.524	307.449	576.452	570.745	1.85639	0.892497	0.0546592	0.152395
Nasvi2EG008041	2764	1660.71	1746.2	631.765	1575.23	569.909	0.90209	-0.148657	0.716683	1
Nasvi2EG007814	1778	1737.34	2463.22	1385.39	1011.46	568.874	0.410624	-1.28411	0.00177738	0.00784527
Nasvi2EG001149	2561	4014.96	6574.93	2567.33	1455	568.136	0.221294	-2.17596	2.59e-07	2.22e-06
Nasvi2EG005093	664	425.68	474.258	714.243	377.103	567.927	0.795145	-0.330711	0.491478	0.831938
Nasvi2EG000046	875	248.504	0.129007	0.147436	496.879	567.861	3851.58	11.9112	2.07e-25	6.18e-24
Nasvi2EG011333	3550	2957.68	3901.07	1098.89	2014.29	567.407	0.516344	-0.953596	0.0137467	0.0475408
Nasvi2EG008243	3539	2348.32	2689.24	759.886	2007.4	567.222	0.746457	-0.421869	0.417078	0.748975
Nasvi2EG011014	813	401.688	342.781	421.625	460.595	566.538	1.3437	0.426211	0.295722	0.584811
Nasvi2EG009767	645	373.542	381.851	592.016	365.232	566.252	0.95648	-0.0641932	0.756199	1
Nasvi2EG015566	3274	1201.42	549.438	167.819	1853.41	566.098	3.37327	1.75415	0.000504112	0.00250655
Nasvi2EG027380	1643	831.972	734.312	446.934	929.632	565.814	1.26599	0.340267	0.455735	0.787139
Nasvi2EG008489	1894	698.213	324.895	171.539	1071.53	565.75	3.29808	1.72163	0.00135527	0.00613626
Nasvi2EG034575	403	123.685	19.5957	48.6247	227.775	565.199	11.6237	3.539	6.93e-10	7.59e-09
Nasvi2EG012909	2987	1219.7	752.97	252.082	1686.42	564.588	2.23969	1.1633	0.0171288	0.057513
Nasvi2EG004981	979	788.156	1023.65	1045.61	552.665	564.52	0.539898	-0.889241	0.0438432	0.127335
Nasvi2EG008723	837	240.508	8.77472	10.4835	472.241	564.207	53.8184	5.75003	1.77e-25	5.3e-24
Nasvi2EG003538	2971	996.088	316.076	106.387	1676.1	564.153	5.30284	2.40676	0.000102902	0.000592007
Nasvi2EG013031	1234	1123.27	1550.69	1256.64	695.856	563.903	0.448739	-1.15605	0.00243457	0.0103792
Nasvi2EG010192	1468	695.631	564.204	384.335	827.059	563.392	1.46589	0.551773	0.491791	0.832128
Nasvi2EG018295	467	209.04	155.077	332.071	263.002	563.174	1.69595	0.762091	0.125514	0.301433
Nasvi2EG013647	1024	389.489	202.872	198.117	576.106	562.604	2.83975	1.50576	0.0027968	0.0117643
Nasvi2EG007279	2850	1012.86	423.126	148.465	1602.6	562.316	3.78753	1.92126	1.86e-05	0.000122112
Nasvi2EG007769	1140	462.404	283.793	248.941	641.015	562.294	2.25874	1.17552	0.0189888	0.0627713
Nasvi2EG000698	1453	696.445	575.963	396.395	816.927	562.235	1.41837	0.504232	0.290801	0.57701
Nasvi2EG019109	2877	1644.28	1672.64	581.385	1615.92	561.669	0.966088	-0.0497728	0.918834	1
Nasvi2EG009292	1549	603.244	337.432	217.839	869.056	561.043	2.5755	1.36485	0.295747	0.584811
Nasvi2EG020931	611	317.055	291.39	476.907	342.72	560.916	1.17615	0.234076	0.710947	1
Nasvi2EG007063	7798	2879.88	1386.79	177.839	4372.97	560.781	3.15331	1.65687	0.0358306	0.107394
Nasvi2EG011658	9790	7744.23	10007.7	1022.23	5480.79	559.835	0.547658	-0.868652	0.0476223	0.136278
Nasvi2EG011147	2183	1448.63	1675.23	767.4	1222.03	559.795	0.72947	-0.45508	0.255875	0.521522
Nasvi2EG016275	1218	376.253	70.9385	58.2418	681.567	559.579	9.60786	3.26421	1.47e-10	1.71e-09
Nasvi2EG008464	1840	1239.76	1449.92	788.003	1029.59	559.559	0.710098	-0.49391	0.206358	0.445862
Nasvi2EG008075	1096	601.348	589.433	537.804	613.264	559.548	1.04043	0.0571814	0.89896	1
Nasvi2EG010669	4822	2787.39	2877.62	596.77	2697.15	559.343	0.937285	-0.0934409	0.811328	1
Nasvi2EG018104	1600	1013.86	1134.01	708.754	893.705	558.565	0.788096	-0.343558	1	1
Nasvi2EG020288	2267	1550.7	1835.21	809.534	1266.19	558.532	0.689942	-0.535452	0.457553	0.789248
Nasvi2EG008713	746	647.066	877.577	1176.38	416.555	558.384	0.474665	-1.07502	0.015798	0.0535126
Nasvi2EG005022	1156	580.244	515.598	446.019	644.89	557.863	1.25076	0.322805	0.446327	0.774491
Nasvi2EG001459	5050	3640.84	4464.47	884.054	2817.21	557.862	0.631028	-0.664225	0.132428	0.313675
Nasvi2EG008304	2009	577.138	34.1527	16.9999	1120.12	557.553	32.7975	5.03551	6.66e-07	5.4e-06
Nasvi2EG000445	3944	2310.89	2424.41	614.707	2197.37	557.142	0.906353	-0.141855	0.89084	1
Nasvi2EG013989	2144	997.232	800.192	373.224	1194.27	557.03	1.49248	0.577713	0.171793	0.38566
Nasvi2EG014077	1350	467.114	182.557	135.228	751.671	556.793	4.11745	2.04175	0.0218273	0.0704535
Nasvi2EG001462	865	405.895	330.432	382.002	481.359	556.484	1.45676	0.542759	0.279762	0.560123
Nasvi2EG002301	2963	2520.02	3392.58	1144.98	1647.46	556.009	0.485606	-1.04214	0.0164817	0.0556035
Nasvi2EG003061	5028	1401.87	16.8205	3.34537	2786.92	554.28	165.686	7.37231	7.24e-46	5.46e-44
Nasvi2EG003392	3009	1358.42	1049.84	348.899	1667	554.005	1.58787	0.66709	0.109285	0.269433
Nasvi2EG018112	1235	821.707	959.924	777.267	683.489	553.432	0.712024	-0.490003	0.255193	0.520559
Nasvi2EG000738	3823	1571.35	1028.11	268.928	2114.6	553.125	2.05678	1.04039	0.0255519	0.0805763
Nasvi2EG001330	1025	688.468	810.221	790.46	566.714	552.892	0.699456	-0.515695	0.225133	0.475813
Nasvi2EG009677	4981	4045.67	5337.64	1071.6	2753.69	552.839	0.5159	-0.954835	0.0144883	0.0496892
Nasvi2EG012845	1100	955.266	1303.42	1184.93	607.113	551.921	0.465785	-1.10226	0.00923612	0.0336589
Nasvi2EG010040	8325	3743.62	2893.93	347.619	4593.32	551.75	1.58723	0.666507	0.151531	0.348126
Nasvi2EG011159	2412	834.583	338.617	140.388	1330.55	551.638	3.92937	1.9743	2.42e-05	0.000155836
Nasvi2EG001686	831	463.327	468.769	564.102	457.885	551.005	0.976783	-0.03389	0.873418	1
Nasvi2EG013268	1284	731.67	756.393	589.091	706.947	550.582	0.934628	-0.0975351	0.78813	1
Nasvi2EG010639	927	314.116	119.2	128.587	509.032	549.118	4.2704	2.09437	0.00565227	0.0219523
Nasvi2EG013513	1592	578.542	284.336	178.603	872.748	548.208	3.06942	1.61797	0.000627254	0.00305383
Nasvi2EG012371	11489	4971.06	3651.33	317.811	6290.78	547.548	1.72287	0.784817	0.0469553	0.134784
Nasvi2EG005982	4028	3414.71	4624.4	1148.06	2205.03	547.425	0.476825	-1.06847	0.0108701	0.0388437
Nasvi2EG028413	837	556.185	655.197	782.792	457.174	546.205	0.697766	-0.519186	0.277861	0.557406
Nasvi2EG012753	1048	376.577	181.52	173.206	571.635	545.453	3.14916	1.65497	0.0175487	0.0587641
Nasvi2EG001934	1058	413.019	249.076	235.422	576.963	545.333	2.31641	1.21189	0.011504	0.0407857
Nasvi2EG012236	963	562.209	599.648	622.688	524.771	544.933	0.875131	-0.192429	0.720461	1
Nasvi2EG004041	448	450.351	656.722	1465.9	243.98	544.598	0.371512	-1.42852	0.00132772	0.0060239
Nasvi2EG005987	785	321.102	214.839	273.68	427.365	544.413	1.98923	0.992212	0.0434515	0.12639
Nasvi2EG001205	1063	647.368	716.214	673.767	578.522	544.235	0.80775	-0.308019	0.536854	0.886172
Nasvi2EG013843	2207	604.051	8.79728	3.98608	1199.3	543.409	136.327	7.09092	1.69e-05	0.000111779
Nasvi2EG015058	1199	651.407	651.633	543.481	651.182	543.104	0.999307	-0.00100079	0.922645	1
Nasvi2EG002300	761	464.29	515.707	677.67	412.873	542.54	0.800596	-0.320854	0.706577	1
Nasvi2EG024071	413	175.996	128.001	309.93	223.991	542.35	1.74991	0.807281	0.0962828	0.242681
Nasvi2EG020541	700	301.891	224.171	320.244	379.611	542.301	1.6934	0.759924	0.148361	0.342457
Nasvi2EG011230	1936	686.967	324.372	167.548	1049.56	542.129	3.23567	1.69407	0.000558755	0.00275205
Nasvi2EG034535	1489	1161.07	1515.31	1017.67	806.84	541.867	0.532459	-0.909258	0.0343264	0.103605
Nasvi2EG000131	4447	2819.87	3233.88	727.206	2405.86	541.008	0.743955	-0.426713	0.252174	0.515992
Nasvi2EG033508	657	376.208	397.397	604.866	355.019	540.364	0.893362	-0.162683	0.748356	1
Nasvi2EG013055	3695	2095.86	2196.87	594.551	1994.85	539.879	0.908045	-0.139164	0.814113	1
Nasvi2EG013408	10349	3318.47	1071.59	103.545	5565.35	537.767	5.19354	2.37672	1.46e-05	9.77e-05
Nasvi2EG015573	5552	1621.97	258.821	46.6177	2985.12	537.665	11.5335	3.52776	4.93e-13	7.11e-12
Nasvi2EG037267	536	218.37	148.622	277.28	288.119	537.535	1.9386	0.955016	0.0850358	0.219146
Nasvi2EG003909	2058	652.872	200.762	97.5519	1104.98	536.92	5.50394	2.46047	3.23e-07	2.73e-06
Nasvi2EG006112	795	366.179	305.881	384.756	426.477	536.449	1.39426	0.479497	0.347159	0.658436
Nasvi2EG000729	1596	599.244	344.255	215.699	854.234	535.234	2.4814	1.31115	0.00362856	0.0149371
Nasvi2EG036550	837	332.982	218.221	260.718	447.743	534.937	2.05179	1.03688	0.0296315	0.0915933
Nasvi2EG008379	1828	628.759	282.677	154.637	974.84	533.282	3.4486	1.78601	0.00672567	0.0255123
Nasvi2EG012660	2933	1034.9	508.282	173.298	1561.51	532.395	3.07214	1.61924	0.000601734	0.00294184
Nasvi2EG022626	3362	1443.52	1097.33	326.391	1789.71	532.336	1.63098	0.705737	0.319253	0.618445
Nasvi2EG021221	740	200.787	8.28505	11.196	393.289	531.472	47.4697	5.56894	2.94e-13	4.32e-12
Nasvi2EG013561	2241	1972.5	2754.01	1228.92	1191	531.458	0.432459	-1.20936	0.00495216	0.0195506
Nasvi2EG009475	1619	604.807	349.451	215.844	860.163	531.293	2.46147	1.29952	0.221488	0.470715
Nasvi2EG006150	5392	3226.27	3589.07	665.628	2863.48	531.061	0.797834	-0.32584	0.388923	0.713268
Nasvi2EG024167	3266	1250.02	768.711	235.368	1731.33	530.108	2.25225	1.17137	0.115921	0.282636
Nasvi2EG036944	1899	1068.84	1131.81	596.003	1005.87	529.683	0.888726	-0.17019	0.816153	1
Nasvi2EG004805	2407	666.245	58.2863	24.2153	1274.2	529.374	21.8611	4.45029	0.0340725	0.102996
Nasvi2EG025043	521	225.272	175.031	335.953	275.512	528.814	1.57407	0.654503	0.13056	0.310435
Nasvi2EG004914	1816	1282.69	1606.38	884.571	959.007	528.087	0.596998	-0.744201	0.0963527	0.242796
Nasvi2EG007301	1827	1310.52	1656.71	906.793	964.32	527.816	0.582068	-0.780739	0.0633925	0.172765
Nasvi2EG007026	3482	1214.16	591.096	169.758	1837.22	527.634	3.10816	1.63606	0.000386612	0.0019727
Nasvi2EG021950	1195	489.584	349.351	292.344	629.817	527.043	1.80282	0.850256	0.0571373	0.158237
Nasvi2EG004364	1583	1043.14	1252.34	791.121	833.938	526.809	0.665902	-0.586619	0.211222	0.453912
Nasvi2EG013613	3126	910.943	175.748	56.2215	1646.14	526.596	9.36645	3.2275	8.21e-11	9.81e-10
Nasvi2EG007608	5152	1356.99	2.61434	0.507442	2711.36	526.273	1037.11	10.0184	3.66e-65	5.31e-63
Nasvi2EG019640	1533	832.217	857.821	559.57	806.613	526.166	0.940304	-0.0888005	0.900576	1
Nasvi2EG011965	3388	1537.31	1294.09	381.964	1780.52	525.537	1.37588	0.460358	0.264192	0.53474
Nasvi2EG013463	1340	723.15	744.315	555.459	701.985	523.869	0.943128	-0.0844742	0.967432	1
Nasvi2EG019651	2979	836.381	112.188	37.6595	1560.57	523.858	13.9104	3.79809	2.4e-13	3.54e-12
Nasvi2EG022809	3728	1487.15	1024.67	274.858	1949.62	522.967	1.90268	0.928035	0.0332528	0.101072
Nasvi2EG001478	2071	960.581	838.142	404.704	1083.02	522.945	1.29217	0.369792	0.49948	0.841016
Nasvi2EG026510	380	144.974	91.2469	240.123	198.701	522.898	2.17762	1.12275	0.0448169	0.12973
Nasvi2EG037323	1109	733.923	888.179	800.883	579.667	522.694	0.652647	-0.615626	0.173222	0.387963
Nasvi2EG005340	1087	635.749	703.702	647.38	567.796	522.351	0.80687	-0.309593	0.501314	0.843053
Nasvi2EG003343	1852	697.453	427.727	230.954	967.18	522.235	2.26121	1.17709	0.00861597	0.0316663
Nasvi2EG002537	5727	2158.09	1326.81	231.676	2989.37	521.978	2.25305	1.17188	0.0143649	0.0493425
Nasvi2EG010263	543	484.742	686.155	1263.64	283.329	521.784	0.412922	-1.27606	0.00518763	0.0203583
Nasvi2EG018371	1518	521.297	250.557	165.057	792.037	521.764	3.16111	1.66043	0.000294835	0.00154125
Nasvi2EG025715	608	278.628	240.198	395.063	317.058	521.477	1.31999	0.400522	0.341672	0.650888
Nasvi2EG001276	3408	954.095	131.855	38.6899	1776.33	521.225	13.4719	3.75188	0.0140797	0.0485062
Nasvi2EG026348	734	424.467	466.549	635.626	382.385	520.961	0.819604	-0.287002	0.522137	0.868071
Nasvi2EG019872	4670	1299.4	165.926	35.5301	2432.88	520.958	14.6624	3.87405	6.74e-16	1.2e-14
Nasvi2EG000559	2448	788.877	304.082	124.217	1273.67	520.29	4.18857	2.06646	7.66e-06	5.31e-05
Nasvi2EG037166	1524	397.6	2.4456	1.60473	792.755	520.181	324.155	8.34054	2.25e-45	1.67e-43
Nasvi2EG010199	1365	512.212	314.565	230.451	709.859	520.043	2.25663	1.17417	0.0661863	0.179003
Nasvi2EG008821	7906	5385.99	6663.54	842.846	4108.44	519.661	0.616555	-0.697698	0.0617112	0.168925
Nasvi2EG000436	5781	3996.35	4993.21	863.727	2999.5	518.855	0.600717	-0.735244	0.0815914	0.212114
Nasvi2EG019901	2014	628.763	212.838	105.679	1044.69	518.713	4.90836	2.29524	9.27e-07	7.38e-06
Nasvi2EG033882	315	82.3209	1.24862	3.96386	163.393	518.708	130.859	7.03187	0.204562	0.442416
Nasvi2EG016523	1598	415.02	1.45881	0.912894	828.581	518.511	567.986	9.14971	3.28e-49	2.93e-47
Nasvi2EG009139	1308	575.534	474.287	362.605	676.781	517.416	1.42694	0.512929	0.382967	0.705
Nasvi2EG000993	2450	785.588	303.817	124.007	1267.36	517.289	4.17146	2.06055	0.00407807	0.016571
Nasvi2EG006081	849	287.002	135.133	159.167	438.872	516.928	3.24771	1.69942	0.000575524	0.00282693
Nasvi2EG022309	4227	2443.31	2703.05	639.472	2183.57	516.578	0.807818	-0.307897	0.712438	1
Nasvi2EG001113	1211	728.127	830.975	686.189	625.278	516.332	0.752463	-0.410308	0.322107	0.622843
Nasvi2EG003398	712	291.814	216.041	303.429	367.586	516.273	1.70146	0.766776	0.136419	0.320035
Nasvi2EG019460	3775	1725.76	1504	398.412	1947.51	515.896	1.29488	0.37282	0.433873	0.764612
Nasvi2EG017124	2761	2013.17	2602.9	942.739	1423.44	515.552	0.546866	-0.870741	0.0526323	0.147739
Nasvi2EG001698	1070	650.915	750.574	701.471	551.256	515.193	0.734446	-0.445271	0.256785	0.523
Nasvi2EG010832	795	1223.02	2036.97	2562.23	409.066	514.548	0.200821	-2.31602	6.71e-08	6.15e-07
Nasvi2EG005150	4088	1668.03	1233.73	301.793	2102.34	514.27	1.70405	0.768967	0.0964388	0.242951
Nasvi2EG012484	1998	517.094	7.22136	3.61429	1026.97	513.998	142.212	7.1519	5.91e-40	3.38e-38
Nasvi2EG021282	2053	1051.72	1048.75	510.837	1054.69	513.73	1.00566	0.00814813	0.932495	1
Nasvi2EG009166	2854	1890.26	2316.66	811.725	1463.86	512.914	0.631881	-0.662274	0.140492	0.327158
Nasvi2EG012671	1215	763.119	903.058	743.258	623.18	512.906	0.690078	-0.53517	0.214971	0.459817
Nasvi2EG032301	693	346.107	337.195	486.572	355.02	512.294	1.05286	0.0743164	0.919141	1
Nasvi2EG013575	2074	1250.85	1439.94	694.28	1061.77	511.944	0.737374	-0.439531	0.440179	0.769645
Nasvi2EG013276	1544	744.219	697.998	452.071	790.44	511.943	1.13244	0.179433	0.795211	1
Nasvi2EG009162	972	502.291	507.204	521.815	497.378	511.706	0.980627	-0.0282235	1	1
Nasvi2EG010802	3584	1435.81	1037.88	289.587	1833.74	511.647	1.76682	0.821153	0.0746171	0.197237
Nasvi2EG008632	1643	884.97	929.676	565.84	840.264	511.421	0.903825	-0.145884	0.616316	0.970138
Nasvi2EG003961	438	177.986	131.999	301.367	223.973	511.353	1.69678	0.762796	0.146816	0.339652
Nasvi2EG001139	6103	2096.5	1072.87	175.794	3120.14	511.246	2.9082	1.54013	0.00219408	0.00948633
Nasvi2EG003349	786	308.049	214.466	272.857	401.632	510.982	1.87271	0.905128	0.0614113	0.16822
Nasvi2EG007550	1361	715.885	736.625	541.238	695.145	510.76	0.943689	-0.083617	0.890985	1
Nasvi2EG012911	7979	2549.4	1026.32	128.627	4072.49	510.401	3.96805	1.98843	0.00150917	0.00676671
Nasvi2EG003826	1423	363.261	0.38702	0.271974	726.135	510.285	1876.22	10.8736	2.81e-53	2.94e-51
Nasvi2EG014379	1812	706.059	487.68	269.139	924.438	510.175	1.89558	0.922643	0.0389662	0.115244
Nasvi2EG021431	1045	439.753	346.976	332.035	532.529	509.597	1.53477	0.618022	0.297791	0.58753
Nasvi2EG002735	5915	5275.02	7539.04	1274.56	3010.99	509.044	0.399387	-1.32414	0.00108511	0.00500788
Nasvi2EG006348	1163	436.688	281.789	242.295	591.587	508.673	2.0994	1.06998	0.0132133	0.0459273
Nasvi2EG014582	1684	708.725	561.236	333.275	856.215	508.441	1.52559	0.609366	0.979248	1
Nasvi2EG007463	1952	1058.79	1125.21	576.44	992.366	508.384	0.881938	-0.18125	0.729667	1
Nasvi2EG008813	580	204.27	113.705	196.043	294.834	508.334	2.59297	1.37461	0.00730939	0.0274722
Nasvi2EG008490	6546	1865.44	404.241	61.7539	3326.64	508.194	8.22934	3.04078	4.43e-10	4.92e-09
Nasvi2EG004633	4415	1645.48	1047.83	237.334	2243.14	508.073	2.14075	1.09812	0.153094	0.350783
Nasvi2EG006609	2399	807.588	396.864	165.429	1218.31	507.842	3.06985	1.61817	0.0871172	0.223668
Nasvi2EG012098	5880	2177.29	1369.72	232.945	2984.85	507.628	2.17917	1.12378	0.0265531	0.0833231
Nasvi2EG020736	1099	317.03	76.5559	69.6596	557.504	507.283	7.28232	2.8644	5.26e-09	5.39e-08
Nasvi2EG005226	900	727.612	999.007	1110.01	456.217	506.908	0.45667	-1.13078	0.00807308	0.0299762
Nasvi2EG013648	674	1039.36	1737.14	2577.36	341.586	506.805	0.196637	-2.34639	4.77e-08	4.44e-07
Nasvi2EG019467	1472	551.084	356.596	242.253	745.572	506.503	2.0908	1.06406	0.0427474	0.124645
Nasvi2EG007090	1238	1177.44	1728.04	1395.83	626.848	506.339	0.362751	-1.46295	0.000674548	0.00325772
Nasvi2EG012376	4373	2176.88	2141.41	489.689	2212.36	505.914	1.03313	0.0470275	0.93152	1
Nasvi2EG013726	1258	576.293	517.487	411.357	635.099	504.848	1.22727	0.295458	0.403439	0.732633
Nasvi2EG005665	532	138.038	7.72863	14.5275	268.347	504.412	34.7212	5.11774	7.83e-12	1.02e-10
Nasvi2EG000145	8756	2992.14	1567.65	179.037	4416.63	504.412	2.81736	1.49434	0.00108774	0.0050153
Nasvi2EG017108	3229	1200.16	771.876	239.045	1628.44	504.316	2.10971	1.07704	0.0688093	0.184589
Nasvi2EG031986	3478	979.041	205.711	59.1464	1752.37	503.844	8.5186	3.09062	1.4e-10	1.63e-09
Nasvi2EG005433	3826	1232.43	538.136	140.652	1926.72	503.586	3.58035	1.8401	8.19e-05	0.000478665
Nasvi2EG006590	1221	664.394	714.129	584.873	614.659	503.406	0.860711	-0.216399	0.73048	1
Nasvi2EG014605	1230	629.329	639.518	519.933	619.14	503.366	0.968136	-0.0467186	0.855167	1
Nasvi2EG019539	838	523.132	624.535	745.269	421.729	503.257	0.675269	-0.566466	0.205981	0.445193
Nasvi2EG007760	427	200.995	187.163	438.322	214.826	503.106	1.1478	0.198872	0.49022	0.830233
Nasvi2EG004262	1707	1415.02	1971.46	1154.93	858.574	502.973	0.435501	-1.19925	0.00513521	0.020177
Nasvi2EG008744	2635	664.073	3.16225	1.2001	1324.98	502.84	419	8.71081	1.5e-08	1.47e-07
Nasvi2EG004344	1560	855.511	926.73	594.057	784.293	502.752	0.846302	-0.240756	0.675506	1
Nasvi2EG011327	1706	1049.19	1240.95	727.403	857.43	502.597	0.690946	-0.533354	0.195154	0.426952
Nasvi2EG000307	692	432.803	517.908	748.422	347.698	502.454	0.671352	-0.574859	0.157479	0.35876
Nasvi2EG013289	1620	1436.91	2061.23	1272.37	812.577	501.591	0.394219	-1.34293	0.00268659	0.0113561
Nasvi2EG001088	2446	1476.38	1726.2	705.722	1226.56	501.457	0.710559	-0.492974	0.300411	0.590675
Nasvi2EG021420	3324	2866.53	4072.79	1225.27	1660.28	499.482	0.407651	-1.29459	0.00250283	0.010636
Nasvi2EG037198	5251	1342.61	66.6231	12.6877	2618.59	498.684	39.3045	5.29662	3.61e-11	4.44e-10
[truncated: 34,331 more rows]
