# Supplementary material for: The venom gland transcriptome of the parasitoid wasp Nasonia vitripennis highlights the importance of novel genes in venom function
Source: BMC Genomics. 2016 Aug 8;17:571. doi: 10.1186/s12864-016-2924-7 (PMC4977848; doi:10.1186/s12864-016-2924-7)
Supplement: Additional file 3: — Novel venom gland and ovary transcribed regions predicted by cufflinks. (TXT 406 kb) [file 12864_2016_2924_MOESM3_ESM.txt]

>XLOC_000450_1
ATTTTACTCGCTTTATGGCCGAGCTAATTAGAAAGTCCTCGCGAAAATAGCCGCTGCGCTGCCGCGCGGGAATCGAGGTAAGGGGATTGAGAGACGTTTTGCCATTAGCTTTATAAATTAGTTTTTCTATTAGAttttttttttAGATTTTAAGCGTGATTATCGTTGAAATGGTAACGAAAAATATTGTGGAATATAGGATTCAGGCTCTTTTTATGCGTCAGTAGAGAGATAAATTTTTACAATTATTATATTCGTAGATGTTATATCATTGTTTGGTATTTGAATAAATACATAGTGATACATCTGGGTCACTTGATACCCATATCTCGTCTCAAGTAAGGGGCTGCAGTTACAGCACGAACGGCCCAAGCAGCAGAC
>XLOC_000104_1
AAAAATCATTATATTTGAAGAAAGATTTATAATGTTTCTATATACAAATGTTGTAATAATGAGAGAAGTATAAAGAAATAAAAGTTAGTTCATTTAATGATGACGTAGCAAGTAAAAGTAAGTAGTGGAAAACTGTGAAATATGAGCTCCAAGTCATTTGAGTTATTCTCTGGCCTCCCGAATGACCTAACTTTTTTAAGCAACTGTGACAAATAAAATGATCAAGTATCAATTGGGTTGGAGCTGTATGTACGATAAATTACTTCATATATATACTATCAATGCTTAGAAAGATTTTATTTTGTTAATAAAGATAGTGACTATGTTAAACAAAAGCGATAATGAGAGGAGAAATCAAAGCAAAAAATAAACTATGATAAAAACAATATGTACGAGTTGGTTGCTAAAAAGTAAAATCTTCTATAGGATTGCAACCAGTGTGTGCGCTTCATTAACTCAGCAGTACTTTATAATCAAAGTATTCAGATATAACAGCTACATATTATCTATTTAAGTAATTAATAATAATTAAATACAAAAAATAAAAAGTTTCGATTAGTGGCACAATGAAGACATCGGCCTGCGAATTCAGCGCGCGCTTTTGTACATATTGTATACGCACATTGTACTGTATTATTGTAATGTAGTAGATGAATTGATAGTCAATTTTTCTCGTATGATGAACGAATTAATGAAAAGTGATCGTTCGATATTTTGTCGTGTTATTTCTACCTATTCTTGATCGATGGCTTCCGGCGAGACCGATTTCGACTTTCAAGTTTATTCTCTGTGAGAAAAACAAAATAAAAG
>XLOC_000145_1
TTGGGCCCACTACTTTGAGTCGCGCATGCTATAAGTTGCTGAGATGTAGAGAGACAGAAATCAAAATCCGCGTATATACACGATATTATATACAGCAGGGTATACAATACACCCAGACACTTGAACATTATTAACAGGCAATTCATAATGCATACGCGCGCCCAAAGCGCTAAAGCGCGTCTGGGAAATCTCCATGTTCGGGAGGAGGTATTAAAATCCTGACTCGGCTTGTTTTCGGGCTCTAGCTCTCGCGATAAATCAAGTGCGCAACGCACGTTGTACCCTGCCGTTATAGTCACGCAGAACCTCGTAAAAGGCAGCCTCTCTCTCCCCAGGAGCGTTTTCGAGTTATCCGCGGAATTTCAC
>XLOC_000146_1
CGCAGTAGCGGTAGATTCAAGCAGTTATAGCATGAGCGGCTCTATTATATGACCGTTAAACACGCTCGATTCTGGTCTGGCCTGAAGCCGGGCCAACAATTAAATCAAAAAATAATTCCACCCCCAATTACACAATACCCCTCACACTCGTTTTCTCCTCTTTAAGTACAGCTTACGCACTTCTTATATAAACACACGATCATCAAAGAGCAGCGCACGTTTTGTACAAACACGAGCCGCGCAGCGGCGTTAAATATTCCGACGAGATAAATACACTGCACAGAGCAGCGGCGGCTCACGGGGGT
>XLOC_000581_1
GAGGACTCGCTGATTTTCCGGCGCTCAACTTGGGGAATTAGATATTTCGCTTGGAATTGCTTATATCGGGGAGGGTCGACTCGGAGTATAAGGGGTACTTTGAATTCGGGGATCTGTTCGAATTGAAATTTCCAAGTGTATTGTCAATTGATTCTTTTAATTTCATTAGGTTTGAAGAATTTACGAAAAATAAGCTAAAAGACGAAGAGCGACTTGAAATTGCATCCGATTGATAGTGTCTTTGAGAGCAGCGTTGAATTGAACAATTGAACAAATTTCTAATTCTATCGTAAGTCGTGATGAACAATGGATTTGAGATTACACTGACAATTGTTCTATAGTAAACAGAATCAGTTACAGCATGAGCGACCTGAGCTGGC
>XLOC_000150_1
CTCTTTGTTGTGCATGCTTGGGTCACTAGTGCTATAACTGTCTTGATATTTACAAGCTTATCTTTCGAAATTAGAAGAGTAAGCGTGAAATGCAAAAAAGCGGTCGGTTTTTCCTCGCAGCGCTTTCCGTCTCTGCTCATATTATTTATTGCAAGAGCACGTGGAAAAGTAAACGTACATTGCGGAGGACGTCGCATAAGAAAATCGGCGACGACAAAGAACGTACCTGCACTCGAGTATAAAATTCTTCCCAGACTTTTCCCTCTCTCAAACGCTCTTCTCCTCTCTGTACACACAATATTCCAATCCGACGACCTGATCGAGACAAAGCCAGCAGAGCCTATTTCTCCAAATCAGCGATTATCAATCCAAACTCGCCGCTGCAAACAAAAAAAATTCAGCCATACACGCACCAGCTTCCTCGAATATCTCCCGAATACGCGCCTCCGCGTTTTAGTATGCATAAAGTCACGCAGCCGTAAAAAAAAAG
>XLOC_000180_1
aTACAAACACAAATGGTTGTCCTTCGATTTCGCGATGCTACTTGTAACTGCAGTTATTTTCTGTGTATAGATTACACGGATGGTTCGAGAGTTTCATTGCGTATTCGATATTATTTATTTTGAtgcgctctatattataaaaaaaaaaattaaaaattaaaaaCTGGCGTGCGATTGCAGTTGAGTGAATGATTATGAAGAAGTATCGCATTCAAATTATACGGAACAAAGCTTGGAAAGCCAGacacccacccacacacacacacacacacacatacacttacacacaAACGTTTACACGTGCACGATTTGTAGATTTTCTTTACATCCCAAATTAACGAAGAGATGTATAAATTTCATTGAGACAATAAGTATATTGGAATTATTATCGGAAAATCTGATAAAAAAACGAAGAAAATAATTATCGATCGTAAGAAAGATTAAAGATTCGATATAGTCGCACGTGTAAACGTGTATATATATACATACCCATCGTGCTTATCCAACgattgtaacgttttttttttAATATCTGAACGTCGTTCCCTGAACAGCTCAGGTTCATAAAGAGaaaaaaaaagagaaaaaaaGGAAGATTATGCATTATTCGTATTTAAAATATAGTTGGCAAAACTACGGAGCACTTGTGTATTGATATGTGTATAATTAACAAGGGAAAAAAAACAACTAAAAAATCGTTGATTAATCATTATAGATTTCAAGCACAACAAAGATTAGTAGGGCCAGGCACAATAAAATTCGGCCAATACGTTGTAGACAGCGATCTTTTAGAGCGGCAAGTCATATAAGTCTAACTATAGGTAATGATGATATTAAATAAATGCATATTGTCTATTGTCATTTCGAGATAGTTTTATTGGTATACATTTCCTATCTACAAACCTCGCTCTCTCGCAGCTTAATTGCGTTTGGAACACGATCGTCGCGTCGATGCTTGCGAAACAATAGCTCACCAGTACCGCGAAAGTCATGATTATTTGGTTATTCAGTC
>XLOC_000185_1
CTATTTATGACTAAGGTAGTCCTTCATTGCATCGTGTTTATCGTCACGATGCATATAAGGGAAACTTTAGTCAGAAACGGGCGGGACTTACGGATTGAGCAATCCGCGCTATAAAATTAATCCAAAAGTAATAATGCTCGAAAAGCTCGGCAGCTTAAAAACTGCAGCCGAGCGCGGATCCCCGATATTTCATCGTCTTAAGCGCAACGGCGAGAGATTACACGTCCGCAACTCCGATTACGGCGTCATCCATTCAAGCCGCTCCTCCGTCATCTTCAAAATCCTCGAGAGGATCTCTTTAGAAAAAATCTCCGTCGTCGCACTCGCCTAATCCCCTTTCCTCTCTCTCTCTCTCGGCGGCATCAGAATTCGCAATATCACCCCTTCGTACCAGCATTCCC
>XLOC_000229_1
CCAGAGCCTGCTGCTCGGTCCGCTCATGCTATAACTACTACCAAGCGTGTAGTTTCGCCAAGATCCATAGGTTCTAAATTTGCGCGGTGAGTCGACAAAGTGTCACGAGTGGCATGGACAAGACCGAGTCTTCCGGAAAAAAGTTAACTGAAAATTCTCGGGCAATCcacactcacacacacacacacacacacacacacacaAGTCCGATTGCAAAAGCCAAGCGAGCGCGTGCCAAAGCGCGGCACACATATGCGAGTCTGACCGGAGTCCTACCGCAATTACTGGCCACTGCCGCGCGATATTGGCTCGCGTCACGAGAATTCTGAGGctctctctctctctctctctctctctctctatatatatatatatatatcccctttctct
>XLOC_000685_1
TATTTCCTACATCTGTTACAATCTCTCACTTTTTCTTATTTCTCTCTCACACATTTTCTCTATGGCTCTCACGGAATAAAAGAACAAAAGCCGCAGCCTCGGGTAAAAAAAAATTCCTTTGGCACGCGCGGACTTTTTTTCCATTTAAAAATGAACCTCTGTTTGCTTTATTTTCGTCACATCTTTTCTACGTAGTAGACATAATATACATACGCTCAAAGTACCAAATATGACATTTCTTCTAGTTTATTTTTTATCCGTGACATAGAGCCTATATATTCATTCCTCTTCATAATCAAATAATTTTTTAATTGTTAAATAATCTGAAATATAAATATCGTGAACAATGTGTGCGACGAGTTGTCGCAATACTCCAAGGAACTCAATTCTTCGATTTGAACATAAATATAGGTGTGTAACTCGTGATATAATACATATATCGTAATAATCAGCGACTGGATAAATATATATAGATTATATATCGATCATTAAAATCACAAATTCAAAATGAACATATTACTTTTTTATCATATAGTAACAGACTTGACTTTCTTTATTTGTTTAACTCTTTATTTGACGATCACACTCGTAGTTCCATTCGCTATGAAGCATAGTTTAAATTTCTCTAAGAGTTTCTCTAGGTTGATTTTTTTATTGTTATAACTATGTGTAAGATTCGCGTTCGCTAGTTATTACACAATAAATTATGCTAAGTAGGCCTTTTGTTCGTCGCTTAAGACTTAAGAGACTAAGTTGCTTTGTTTTTTCATTAAATTTTACGAAGAAAACCTGCGCTTGACGAACGATGCAAAAAAATCGTCTTGAGCCGAGCTTAGTCCACGTTCGTTGAAGTTGCCATCCTCGCGATGATGATCCCCCTCGTGCGTTCTTCGGAAGAGTTAGAAAAGTGTTATCGTTCGCAGCGCTTCGTAAAATATTGTAATCGTTATATTGTAAGTAACAGTATAAGAGCTGTCTTAAAAATTTAACGTTGTCTTCGAATGGCCCCA
>XLOC_000700_1
AGCTTTTGCGTTTTTTGCATCGCGCCGTGGATACTCGGCTAATTGCTCCAGTGCAGCGCAGTCGCGAGGATCATTAAGGCGCGTTATTGTCTTAACGACGAGCCGCGCGGGCTTTCGGGAGGAAACGAAGAAGGGGAGAGAAGTGTGTATGTATACTCTCGAGATGATCGTCGATCACTTTCGATTATCGACGGCCGAGACCAGCTGGACCCCGAATACTTTGCGACCGATAAATCTGCGAGATTGTTTAGGAGCGCGTGAGTCCACGTGAATACCAATCAGCGGGTCCATACGGCTAGAATGTTTGCATCTGCATCTGATCGAAAACAGACATACGACAAAAGAAGAAGTATCAAATTGTTATTTGAGAACGGTAAGGCAATTCACAGCATGAGTGGCTCTTAAGGAAGCTTACA
>XLOC_000245_1
AGCTATTAAAATTTTAATTACCTCTTGCCGTATGACGAATTGAATACGACTCTACATATAGGTGCTGAATACATTTAGTCTTTAATGGAACGTGTCAAGTAACCTGGAAAAATGAACTCGTCGCTACTTCTGTTCGTATTTGCTTTTATCATTGCATTTTGAACAAAT
>XLOC_000245_2
CCGTAAATGCTTACGTGACCTCATGCGTCCTAAAAGAAGATTACTGTGCCACGAAAGAAAAAGCTAAACGCTGCGAT
>XLOC_000245_3
AACTCAACGAATGCTTTCCAGAAGACGAGCCCGACGACGTGAAAATCGTGAAGTTTAAGCCTACGGTAGAACCATTGCCTAGACGTTATTACGGAAGGGGCTGCTTAGGGAAAAAGTAATAGTTCAAAACAAATTGTAGTAAATGAATAAAGCTCCCGCTTATACAAATCTCAAA
>XLOC_000246_1
AGTCCTTGGGCCGCTCACGCTATATAACTGTCCAAATCCATCGACTAAAATGCAATTCCATAAAATTTTTTTTGGTGCTCGAAATCAGTAAAACTCCATCTGACGGACTTTGCACGGCTTCTCAAGCTTTTATCAAAAACGGCGTAAAAACTGCTCAATCGATCAATAAAAAAAAAGATGAATTATTTTCAAAACACCATAAAATCAATTCTTCACCAATGTCAACTTCCATAATCCTATATATACTCAAAAATAAAAATCCTTCGCCAATACATCGCCTATTAGCCTCGCACCAGCGCTCTGCCTCGTCGCAATTCTTCGAGAGTCGCACAAGCGCGCGACTCGACAGACCAACGTCTCGTTCATCA
>XLOC_000473_1
CTGAATGCTTCTAAGTGTGTATACTGGTGGCAGATCTTTCTCTTTTGGAGTTTTCTATTGCAGGCCGCTTGAGAGATTTCGACACTCTTCAGCGTTGGATTTTCGTTGGTTTATTCCCTTATTTACGTGGCGTTTTCATTTTATTTGAAATGAAAAAGGAATCGTGAGTGTTGCAGTTTCGTAAGTGTGATAAGTATTGAACGGGAATCGCATATATAGGTACATTTATATGACAGCTATATAAATTCAACCATATGAGCATTCAATACTTGAATGATGATATTAATCTTCACCCCTAAAATATAATTCTGCATTAACATAGGTTAATGGCGATATAGCATGAGCGGCACCAACATTAGACTCAGCAAGGC
>XLOC_000028_1
ATTTATTTGCTCTGCCACACGGGCGTTTTTTTAGTGCGAATTTACCAGCTGAGAGGAAAACTCGCGCCGCTCGAGTTACGTTCAAGCCGCTACTTTTGAGTCCAGTCCAGTCCAGGGCCCAGGCTAGGCTGTGTGTAGCTTGTCGTTGTCTTATCGCCTGATGCTGGCGAGTTTCGCGTTTCCTCTCCTCCTCTTCGCGAAAATCGTGCCGACGACCATCATCAGCACACATCAGTGGCAGGAGCGGAGTAgcatcgagnn
>XLOC_000319_1
CCGCGTTGGCTTGTGTGCGTGCGGCTATCCTTGTCTCGGCGCTCTCGGGAACTTTTGTCCCCCGGGCGCTTATCGTCGAGCGAACGAAAGTAAAATTGGTCCTGATGTGAATTGCACGTGTGTGTGCCTGTGCGGAGAGGAAAAAAAGAAGGTTGTCGGGACGAATCTCTGTGTGCTTGTGTGTGGGCTAGATTCGCATTTATTAGGAGTGGAGGATGTGTCGTTTTGCGCTGACACGATAATTATGTATTTTGTCGATGATGGGCGTGTACACTTTGACTGATAGGAGACGTTAATGTGCGATAAATATGAAATTCGAGTTTTCGATATTTCTTTTCTGCTTTTATTTTCCGCGCTTATTAAGAGCCGCGAGCTTACACAATACACTCACACGCGGACGAAATCTGCGCGAATCTCTTTTTCATCGCCTACCAGCTCCTCGGAGAAGCATGTAATTTTCAAGCACGCGCGCGCGCGAATTATGATTATCTATCTCAAGAAGGCACGGCCTTACGCAACGCCCAGACACGGCTCTTCATTGAGACGTTATTTGGGACCTGTTTTCCGAAAACACATTTGCCAACACAACGCGCCATCAGCTCACCGTATGTGTAATTATACACGGCGCGCTGGGAATCGAAAAAAACGCACTTGTTCAATATTATCGTGCACGGCAACTCTCGTATAGTGATTCATCGGGGCAACGTTAAAACTGACGCGATAAAGAGATGGATTTAATAAACGTCCGATCCGATTCATGGAAGCCTCGATCTTGCACACGTGCTCCCGCTGATCGATTCGCGTG
>XLOC_000323_1
GTATAAGTACACAAATAAATTGTCATCAATTGGTTCATATAATTAATTCATTAAGCTGGCTGTCAGAACGGTAATACAACCAGGATAATATCAACCTAAAAAAGTCTAAGTTGTAGGAACTAATCGAATCTTTGTCCTTGTCGCAAATCTCCGCTCTTCGTTTCATCTCCCATGCACACACACGCATAAGTTATATATTCGCGAAAAGCCCGAAAAATCCATGATAGCGAAATCATCGCTCGTAAGTAGAAATAGTACGAGCAATGTACGGCAGAGTCCGCTAACTCGGCTGGTCATATGATCGTCATGTGAGCATCCCACCACCTCGTGAGCGACAAAGACAGACCGACACCCATCTCCACGAGTGCAAGCGAGACAGAGAGCAGACGACGTCGCCCAGCCGCGCAGAAGCACTGCGGGTCAGCACCACTAACCGAGTAGCAGCAGAAGTAGCGTGCGCTCACGGGACACCTCGACGTCTTGACTGCTGCTACCACTGGGCGTTGACGTCTGctgacnn
>XLOC_000372_1
TCATGGAGACATTTCAGCTTGCTTTCGCGCACAAAGCGCATATCAAACAAGATCGTTTACTTTTTTCAAAGTTCTACGCGTAGTAgttttttttttAAAGTACTTTGCTAATATAGACGGTCGCTTTCGTCCCTCACTATACATCTATAGCGATATGCTCGAGAGCCCTTAATGAGATTTAAGGGGACAAGCATGG
>XLOC_000372_2
TCATAGAGATCAGCGATCGATGTTTGCTGAATACTTAAATGTTGTCCATGAAACAGGGCACAAAACATGACCTTGAACATGTCACAAAACATGTCTTCTCATGAACTTGACATTTTAAGCTTTCGAAGTCCGTATACATTTAGATACATGTATGTTGAGAAGCGAGTATGCGGTAATTTAGATTTCTGTACGATCGAAGCGCACCTTGTGGCGATAAGTGGTACCTCGAAATATACTTGTGTGCTATACCTCTAGCTATATATTAAAGGTTTTTTGTACTGTTTTTTTCTCTTTTCGCTATTTAGAAAGAGAAAAAAATTAATGCAAAAAATTTCTTTTTTTCTCTTTAAATATTGGTATTTTATAACTTCTTGGACAAAAGAGCCCAGTTTGCCAGGCGCCCGGATAGCTCAGTCGGTAGAGCATCAGACTTTTAATCTGAGGGTCCAGGGTTCGAGTCCCTGTTCGGGCGTATTTTTTTGCATTTTCGTTTACAAAAGTTAGAATACATTTCTAGAAGTTTATTGAGTCATATTGTTGCCAAGTTTTTGAAATTTTTTATAGTTAGGTTCATCATTCAATTGTTGT
>XLOC_000372_1
ATGGAGACATTTCAGCTTGCTTTCGCGCACAAAGCGCATATCAAACAAGATCGTTTACTTTTTTCAAAGTTCTACGCGTAGTAgttttttttttAAAGTACTTTGCTAATATAGACGGTCGCTTTCGTCCCTCACTATACATCTATAGCGATATGCTCGAGAGCCCTTAATGAGATTTAAGGGGACAAGCATGGGTTAA
>XLOC_000372_2
TCATAGAGATCAGCGATCGATGTTTGCTGAATACTTAAATGTTGTCCATGAAACAGGGCACAAAACATGACCTTGAACATGTCACAAAACATGTCTTCTCATGAACTTGACATTTTAAGCTTTCGAAGTCCGTATACATTTAGATACATGTATGTTGAGAAGCGAGTATGCGGTAATTTAGATTTCTGTACGATCGAAGCGCACCTTGTGGCGATAAGTGGTACCTCGAAATATACTTGTGTGCTATACCTCTAGCTATATATTAAAGGTTTTTTGTACTGTTTTTTTCTCTTTTCGCTATTTAGAAAGAGAAAAAAATTAATGCAAAAAATTTCTTTTTTTCTCTTTAAATATTGGTATTTTATAACTTCTTGGACAAAAGAGCCCAGTTTGCCAGGCGCCCGGATAGCTCAGTCGGTAGAGCATCAGACTTTTAATCTGAGGGTCCAGGGTTCGAGTCCCTGTTCGGGCGTATTTTTTTGCATTTTCGTTTACAAAAGTTAGAATACATTTCTAGAAGTTTATTGAGTCATATTGTTGCCAAGTTTTTGAAATTTTTTATAGTTAGGTTCATCATTCAATTGTTGT
>XLOC_000402_1
GTGAATTTGATACACTATTATATTTATGCATACACATCTATATAATATAAAGCCATTTTCAAGTTTTACATCTTGTGCCAAAAATAAATAATTAAAAAAAGAATAACAACTTACATGTAGAGTCAAAACGTTATTCTTTATTTGTATGCGCTTATTCATTTTTATCATATACCCTTTTTGCGTTATTAATGTGCTTTTTTACGGTGTGATGTTTCTAGATTTACATTCAAGTAGCGATAAAAGAATGAACAAGATTCAATTCTCGATTAGTCATCAGTTCAAGTACAAATATTTGATGTATTTTTTGCTAGGTTGTAAGTGAACAGAAATTATTTCATATATAAATATACAAAGATTAAAAAACAATATTACTTTATTTTAATCCTTTACTCATTACGTTTGTGAGTACTATGTATTATTATTCCTCCATAATGATATTCTTAAGTCATGAATGTGTGTGTGTGCATGGACGTGTGTTTCAAAACTAAAAAAATCCATCTCTCAGATTGTTTATGAAGGAATTTCAGAAAATTATTTTAAAACTGGGTATTTTCTTAATTTTTTGAAAATGTTCTTTGCTTTACATATCAAAGTAAAAAAATATAAATTTTTCTTGGAATTTTGTACATATGGAAATGAAATGCAAAAGAAATGCTGTTATAGCTTTTGATATATACTTGTCATGAATTGATATGATTGGACAATGGGCTTCAGTGACGTTTTTTAATAATTAAGGATATTCAAGTTATAACAAATATGGTGTCAGCAAATGCTCTTATTTTCTGTTTCGTTAACTTTTGTTCCTGGAAAACTAGTATAATATACAAATGTAAAAGTAGGGGCAAAATTTTAATAAGTATGTTGATATAATGTTCTCATGCTCGATTTAAATGAAATTCCAGCGGTTTTTATAATTTTTTTAAGATTTGTTTTTCGATGTGTGTATCGTAATTTTCGAGATATGGTTTCAAAGTTCAAAATGACTTGCTAGACTGCTAAAACAGTTTAAAAATAAGAAATAATTTAGCGACTCGCCAAGTTTTTTTAGATATATGTTTAAAACTTAAGTTTAACATACATTTTTTCTGTATGAAATACTTATAAAGAAGCGCGTGTGTTCTTTTATTGTGTGTACAGATTGCAATGCAATGAAAAATATATTGTGATGCTCGCAAAGCACATAGTAACAACATACAATAGTGCACGGTAAATCGTTCAAGATTGCAGCATGTCACGTTATTTTAGAAACTGTTGTTTGTTTATTTAATAATAATTGCTTGATATGTACAATTATTTTTTTGTTCATTTTCAATAAATAAATTTATAAATAAA
>XLOC_000419_1
TCGAAAAAGTCCGTGTTCTTCTCGCGCGGAATAATAATCAAAACCGAAGGAAGAGGGAGAGAGAACGGGAGCAGTGCTGAATTTACGATCGATCCTCCGCTGTGGCAAATCTCATTTTAAGAAGCCATAAAATTCAAATTCAATTCACTTACACGACTGTTATTGCTAATTAACATTTTTATTTATCCACAGCGCGCGCCGTCGATCGACACGCAATAACGTATCGCTCGCCGCAGTTTCGGCAATCGCATAAAGGAGAGTAGCCGAACTCGAGAAGGATCTCGCAAAAAGCACCCCGGCGGTGGTGCACACTCTGCTGCACGTAAGTCTCGAGAAAGAGACGCTAATTGGCCTCGTCCGTTAGCGGGACTCCTTTTTTCTTGCAGTATAAACGGTTAAGGAGAGATTGAGCTCCGCTCGAATATGGGCATATCGGTAGTTTCGATTTTTCGAAATTCCGCGCGATAATGTTACGCACCGACGGGAAGGTCGATACCTGGGCGGACGAGCGTTTGACACATACTGTAAATTATTTCTTTTTCCTCGACTAATAAAATCTTAATTGCGCCTCGTAAAACCCGTATGACTGTATGACCCGCGAAAAGAAATGCCTGGGACACATACCGGTCGACCTTTGGAAGGCTGTAATTTCAGCCTTTCTTCCGAAGGTCTTAATTCAAACGAGCGCGAAGAGCATTAAAATTTCAATTTGAATATAACCCCCCCACCCGCGATTGTTCTTACGGCGAAGATTCTCAAACGCCGATAAGGTAATTTATGGCCTTGAAAACGGGGCTTTCTTTCGCCCGGGAAAAAGGGGGCGTGTTGATTTACACACAGG
>XLOC_001163_1
TGCTGTGTGTAACGAGGACTCCCGCTTTTTTTTCCACCTCCTTATTCATCGCTCTCGCGTTCTTTCTTTCGAGCTGTACCAGCAAATTAGCAGCGGCAGGGCTTTTATGGCGAGTTGGCTCGGTTGATGGGATCGCTTGATCGTTGCTTGCTTTATTTATTAGAATCGGTGACGTTGGAAGTATTCCGAGCGTTTGTGCTGTGGAGACGTTTAGGTTTACTTTTATTAGAGTGACGACAGGTTTCGAGACATCTAAACCTGTCATTGCAATTACCATGGAAATAAATCCTGAGGGTTTCATTTAGAGAGTTTCATTTTTCATTTCCTTGAGAGTCTTCCTAAGCAGTTACAGCTTAAGCGGCCCAAGGAGACCCA
>XLOC_001201_1
AAATAGTTGGCAACATACTGTCACTGACTTTTTGTTATGGACCTTCGATAAGGTTAGAAAGAGAAATGTTAGTATAGTGTATATCGTCGGTCCCTACGAAGAGTATAGTAGATTTCAGAACTCGCGTCAAAAACTAGTACATTTCGTTGTTCGCCGCGAAGATTAAATCATTTCACTATTTGCCGCGAAGACTAGCATTTTCTACCTTTCTCCCCCCGAAAACTAGCACGTATCATATTTTTACCGCAAAGACTAGCACGTTTTATATTTTTACCGCAAAGACTAGCACATTTCATATTTTTACCGCGAAGACTAGCACTTTTCAGTTTTTTGCCGCGAAGATACTAGAACTTTTTACACATTTACCGCGAAGACTAGCACTTTTCGGAGCTTTAAAATGCAAATCTGTGAAATTTGCTGTGCGTACCTTTCCGAGTGCTTGATCTCCCGCGTGCTGAACTTATGGAACTCGACTTCCCCCTGGTAGAAACGGTATCCAAGTTATTTTGAAGTTCTGAGGTTGTCAATATCAGAACTTGGTAGTTTTCTTTGTCAGTTTTTGTTACAAGATGTAACGCTTTTTATCCTAGT
>XLOC_001202_1
CGTATTAATAAGGTTTGTGCCCGTGTTTTTACAGATATGGACAGCAGCATATCGTAAAAAAATTAGCGCAGCATCGCAGAATTAGAAGTAAAATAATCTTTCGAGGAATGCAATCATAAAGTAGTTTGAATCCATTTGAAAATCTACAAATAATAAGGTACGCATATGATCTTTCCAATTATTTCATAAACTCCGTGTAGGAAAAGTTCAATGCATAATCGATATATTCTATAAATCATCCGAATCATAAAATGCCTTATTGTCAGGTGTCGTTCTTCCTTAAAATTGCTGAAGCGTATGAAGCAGATATCACGCGTTGAAAAAAGGCAGTACGCAAGTGAGAAGTACTAACCACCCACCAAGTATCAGACTCGCCAGTCTTTGTTTGATATTCGTGCCAGTTCGAGCTTAATTTCCTCTTAATACGTCGGCCCCACGAAGTGTGCAAAATAAATATTGAACGCGTTGAACATGTGACACGTGAGCTTAGACGCGCGATTTGAAGAAATTCCGTATAGAAACCGAGAAAAGTATGACTAGATGTCATCATAATTAATGCCGAACACATATGACGTTTGATAGCTTAATGAAAATGTGGAATACCAATAAGCTGATATAAAAAAGATATTTTACCTGGTCGGTGAAAAATGAGGTGCAAATAAAGATGTCTCGTAATACAACGCCTCGCGCGCTTCAT
>XLOC_001206_1
TTACCTAGAAATATGTAACCTAGATGATTCTGATTTAACTGTTTTCGTTCATATTTTCACATCCAGGCTCATGCGAATTTTTTAATTGAGCAGGTCAAATTTTACTTATAGCCAGTTACGCAGAAACTAGTA
>XLOC_000887_1
GATTACCCAATTATACAGCGATCGGTCGTCGTCATTTTTATTTTTAGCCGGACTGCAACCACCGCAGCCGTAACAAATTAACGGCGGCAATTACCGATCTTGTTAGTCGTCCTCGCGAAGAGCGAAagagagagagagagagagagagagagagagagagagagagGCAGGCGTGTGTGGTGTGTGTGCATGTGTATACTGATGGACGGATAGAGTCGTTAAATTCACGCTCTCGTGAACTGCGGCTAATAGAGGGTGGGAGGAGAGCGAGATAACGCAAACAAACGTACACATAACGCAGCGTTGATTGAGGCTCGCGCGGCTAATACGAGTAAATCCATCGTGGATGTACCCTTTTTTATACACGCGCCTGTTATATCAGACTGCACGTGACGCGCGAATGATGTGTGACGTAGACGTGCGTATGTGAGGGTCAGCAGTGGGACGAGTAAAAAGCTCTCGACGGTCCTTTGTATTTGCGTAGAGATGCGTGCGATCTCGAGTTCACCGATGCGTGATCGAGCTGCTCACTACCTAGTTTGCGTCGATGGTGAGAATTACCGATTTTTTTCGGGAATTCGAAATTGAGCGAGCTCGCGGACCCCGAGATCTCCGTGTGGAAAGAGAGACTAACAAATTTGAAAAAAGCATCACTTTGTAAATATACACCGACGTATATCCTCGAATATCATTGCGACTTTGCTTTGTTTGGGTCGTGCGGCGAATAGATACGCGATACACGTAAGCCTCTTAGCTGGTATAGTCGAAAATTTACCAACGAAAGATGAAAAAAAAATACAATACGCGACGCCGAGGTGGGAAAGAGTCCGGCAAGAGTAAAGCAAACTCTTTCATCCGATTATTTTAAGCCTTtgggaaagagagagagagagagagagagagagagagagagagagagaCAAAGATA
>XLOC_000903_1
GCGCTTATTAATTATATTATGCGTAATTAACTGTTTTTTGTTACTCGAGTTGTTATAATTGTGAGCGAAGAAAAACGGCACGAATATGGCTTTAAGAGAGAAGAATGAAAATAAAAGAAAAAAAATTATGACCCCGTTCGATTTGTCGTTCGGCGTCGATTGTTGTTGATTATGCATATTTACGTATATATAAAAAATGTAAAGACCGAGTTAAGCTTAAGAGAAATGGAAAAAGCAACAGAATCCGAAGTCTTCCAAAGTAACAAAGGTGTACGTAAGATTAAGTGATTTTCAGTTGATTATTAATCATTGCAAAAGAGCTGAATGAATTGAGTGAAAAAATCATCCAAGTAACCAAAAGCAATTGGCTGAAAGTTTTGTCTTGTATGAAAAAAATGCAGGTTTGCGGTAGCGCCTAAAGATCAGTAATCATTCAACAACGTTGCGCTTTAGCCAATAAGCACACTGCGTACCACACATAATATTACCCAAGAAAACTTACTTATTCC
>XLOC_001073_1
GTATTTCTAATTTATAAATGGGTGCGTCGAAAATAATCAACGAAATACACTGTTTACTAAAGATACTATTGTTTATTAACAACATTTACACATACAAACGTATAGAGGTCAGCGAAAGCGCCATTCAAAGCTCTCTGCAACACAAAACGCACACTACGTTACACCTCGTGTACTGCAGTTTCAGAATGAAATACGCTCGCTTTCCTAAACGCGGAAAAACCGCAAGGCTGCGCATCGTCGGTTCATTGAAGCCTCTCGCACCTCGTGCGGATACGCCCAATAGACTTACGCTCCTACTTACATACATTTGCCCGTTTAACGAGTCCTTATGAAACAGTCGTCGAGCGCGGCGGCTTTGTGCGTCGATGCCGCGCGCCACTGTCGTCATATGCCCCGATAGTTCGCGCTTTATTCAATATCTTTGTTTATTCGAGAAAAAGCCAACCGGATAATAAATGAGCCGTGAACGTAAGTGTAACGCAGATTCGTCGTTATCTCGCGCGCGCTGCTTTCGAAAAAATCGCGATGAGTCGGCCAAAAATGTGGACCAAGCAAACAGCATAAATTTCCAAAGCCGCCTATACACCTGTGTGCATTATATGACAGTGTCAAGCGATCTTTTCGTGGTATCAGGGCCGCGATAACGCCCGCAACGATTATCATGCGAGATAAAAAGCCTCGCGCGCCTTTATGCTCTCCGATACGAGGAAATTCCTCATTCATAATTCATATTTCAAAACGCTGGGCAAATAGTACAGATCGAACGAGGGCTGAAATTTGAATTTCGCGGCTCTCCGACTCGCGCACGAGAAATCTTGCATTAAAATACGCAATGACGATTACCACGAAGAGCGAATTTATCGCGTTGCGATATAATTAAGGCTAGAATTATTTACGACAGTTGCAAATCCCCGCCGGCTTCTCTTTCTGCATGTAAATACGTGCAATCGTACGAGTGTACGCGCGCAGGTACACATACAACGTAACCGGGGGAATATCACGCGCTAAACGACGCCCGCGCTGCTTATCAGAGCTAATAATCTTGGTGTTTGCTGTCTGGTGCCACGACGctctctctctctctctctctctctctctctctctctctctctctctcGGCGCGATGATTTTTCGTCTTCTGAATTTCGTCGTCAAGGCAATAAGCCTGTGTGTAATGTGGTATCGCTCAATTGCACCGCGATGAAATAAGAAAATCCGAATACCTACTGCGGCTTGGTAACAGTCCTTATCTCTCGCGACTATATTTTTAATTTCACGCACTCGGATGATTATTAAGATTCGGAGAAAACAATAAATTAAAATTTTCATTTACATACGCGCTGCATTCGCAGAAACGTCCCTCCCCTCGCGAAAAGAGCATGAGGAATCGCGCAGCGCATTGTGTTGCCGGCCTGGAGAAAAGAGCAATATAAGCTCGGCGGGTCATGACTTTTATGCGCGAGTCGAGCGCTAAACAGTGCTCTCGGCCAGGTATACACCTATGCATCGCCGTAGCAGCGAGTTACACGGCTCTAATCAACGTAAAGGGGTTCAGCGGCCCCCTCTCGAGTATGCGCGCGTATTATATACACGTATGCCTGCGGTGCGCATATTGCCCGGCACGTATTATGGTTTCGTTATGAATGAGAGCTGCAAGGTGTTTACGACGTTTGTTTCAAGTCCTGGTTATGTTGAGTCGATATTGCAGCGTAAAACGAAGACTTTCTCTTCGATGCTGATGCGACGCTCTCTCATGCGGGCGGCTGTGTCACAGATATTCGAAACGTTGCGTTGTATTAAGCGACGTCCACAAAGAGAGCAAGTCCATGACAGTGTCATCTATCACCATACTGTCGATGGATAGCTCTCTTTATAGCGTCCGCTTTTTTCTTGACAATTATGGATTTCTTCTTCTTCTTCAGCTTCGCTCTTCTCTGTGGGCCGATCTCTTCTTTCGCTGCAGCTGATGAGCTTGAAACGAGAAAAAATATTAGTCGAGGAGTCGTATACTCGAGTGGGTTTTACGGACCATCCACTTAGCTTCAGTCCAAGTAGCGCAAGGGTTAACGCTGCTATTACAGTAGATAGAATGGCAAATTGGAAAATATGTGTCTCCGTGGACCGGAAGCCGCAGACTGCTCGTTTCTAACGCGATTTACTTTAACGATTCGCGCTTAACGATTCCAACCGATTTTCAACTGAGAATACCGCTGTTCTCCATAATGAACGCGTAAAAAATGCTGGAACACAGCCCGCAAGCAATCAACCATTTGCCTATCGCCGCGTATGTCCACACACCAGTCGTCGGCTCTATCTCGCTTACGAATTCTCGCAAATTACCTGCGCTGTACGCTGCACCAGAAGCGCGAGGATCGCGCTCGCAGATTATTAGAGACACGGCGCGTAAAAAAAATGTAGGATATTACGAACACACGGCCTCGCTCGTTATCGGGGTGGTGCGAGAGAGCGGCTCATCCTCTCCGCTGGCAGTTAGCGTCCGAGCCGATTGCAACGTGTGTGGAACCGAGTCTTGAAAGAAAGAATTCGGTTTTTTGAAAAAATCGGTATCGTTTTTTCCTGCGTTTTCCGAAGGGACCTCGTCACGATTCTTCAAGGTCTTATCTTTTCACGAAGCTTTTCAAACTAGTACTAATGATAAGGAAAATTTTCTTCGAAGCGTTC
>XLOC_001113_1
GCGctctctctctctctctctctctctctctctctctGCAGCCGCCAGCCGCTAAGCTGCATCGGGCGTGTGTTTACGTGTGCGTGAGCGAGCAGCGCAGCAGCGCTGTCCTTGTCGCGTTGTCGCCGCCGCAGCCCGCAAGGAGGCGGCCGGCGTTGCCGGATTTATATCGAGCAGCGCGAGACATCTGTTAGGCTCCGCGCGAACTACTGGTGtttttttttcgtcgcgttttttaatttttagtttaatttttttAGAAAAGCCGTAGGTTGATGAAGTCATATTTGATGTTCAGGCGTTGTTGATGTACATCGCCGCTAAGTCATATTTAATTGTTGACCTCCTATGCACTTATTCATTTGTTTTGGAGTCTATTGATTTCATCTGTTTTTCACGCAGAAAACAATTGTTGCGCTTGCTTACTGTATATACCATTAGTACTTTGACGTCTAGATCGTAAGAAATTCTTCCATAATTCATTTCGGAGCGTTTTGAAATCTGATTAGCCGATGTGTATAGGCAATATTTTGACTTTTATATTTGATTTTGTAAGCACTGCCTTTGCTTCTTTACTCTTTAAAAAAAA
>XLOC_000979_1
TTAACTGAAACTTGCTCGAATCGCGCGAGCATAGCTATCGCGCTTTGCCACATCAAAATCCGATCCAATCCGAATGAGTTACGGAGCGGCCGACGGAAGCGCCGCGCCGTATAACTATACTGCGGCACGGCGGCTATATTAGCGCTAGCGCGGGGCACACGACGGCGAGCCGATCGCTGCTTTTCGCATATCGCACGGCGGCGGCTCGCTCTCGCGCCGGCTGCCATCTTGAGAAGAGAGCTGAGCGAGTATAGTGTGTAGAAGAGAGAAGTAGCCCCTCGCGCTCTCGTTCTGCCCGCGGGGAAGCCGgctctgttggctgnn
>XLOC_001250_1
gtgtgtgtgtgtgtgtCTATGACCGTGCGCGAGGCGAGAAGCAAAAACAAACCCAGATATTGGCTTGGGATAATACAAACATGAAGGTTTATCACAACTCACGTAAATATACGAGTGATCGATCTGCTCTCGGGCTTTCTCGTACATTTCAATCCATGTATACACTATATATACGTATAGGTAGCTATGAGAATGATGAAGCTGCTGCACTTCCGTTATATAAAGCAATATCGGCAAGCTGCATTTAGATGCCTACTTATGTTAACAAGAAGAACGCACTGATTGCGTAGACGAATAACGAGAAACAACGAGACAACTCACTAATGCGATGAGATGGGATTGACTTATGTAGGTTAATGGCAGGCATTCGGAAACTCGGAATCGAGGAGGCGCCCGAGCAGCTCTCTTACCTGCAGCAGCAAATTCGCCGGAGCAGGCTTCCCTGCAGTGGCATCTCGGCAGTCTCGACTACTTGTTTGTCCTCTCACTGatctgcacgcatatacacgcnn
>XLOC_001329_1
GACTTCAATGACGGGACGCGGAGACCGAGGTTGCTGCAGTATATAGGGAGAGGAAATTAGTCGAGCTGGTTTCTGGTATATGGAGCGAGAAAAATTGTGCGTTGATTTTTTCTCATTTATCGTTTTGCCCGTGATTGTGTGGTATCGCGAGTGCTAAGGTGGAGGAGGTCAATGGAGGGGGGAGTCGCCCAATGTCGTTAGCCATGGGTATTTTTTATTTTTTTATCACGCGATGGACATATTAATTTTTGAATTTGATTCGTGAAATTGTGGCTCGAGTCAAATCCAATGTTCAAAAGATGTTAGCAGTTTATTAGGTCTTAGCCTCAACTTGTATGAGTGTAAAATTTTAACAGTACTTCTAGTTAAGAATATTTATTATTGCATAGAATTTATTATATTTGTTATAATCGTAGTGGACGTGTATATCATCAACTAATCACTCGAGTATTTGTTTCAATAACTTTTTCTATTATTCTATGATGAATAAAAGAAGTAAACTACGTCAAATTACATGGGTATAAAGTCGCGCTTTTTGTTATACCACGGGACGCATGAATAACCGCTtctatctactctatttaatttgttttttttttCAATCGCCGCTCAACGAACGTAAAAAGGTAAAAGGATATTAGATTGCGCGCAGTCAAAAAGAAAAGTTCGATGGATTCTTTATCGCTGCATAGAGACTCCGGAACCGAGAGATTCTTATCTCTTGTCAGCGTAACGTCTCAAGCGCCAGAGAAGCGATTACCTCCTGTATTTCCTGAGTTTCGACTTCTAATTATAATAATACACCTTCACTGAATTTCATTAATAACCCGATAATATACAATATACATCCTGAATCTAAGAAGCAGCAACGCGCACTT
>XLOC_001512_1
TACAGTGCGCCTGCGCAGTCACACCTTGGCACGTTTTGAAGTACAGCAGTAGTCGGACTCTCACGCACACAGAGCCGCCGCATTGGACACCAGCTTGAGAGTAGTCTCTGTCTCTCTCGCACTCTCGCACTGCTTGTCGTTTGCCACTTCTTACTTAATCAACTTCGAAATTTCACCTCACTTTCGTATCTGACAGTATAGTCGGAATACTCGTTCACTTCACGGTTAATCAGTACACTGCACTCATTTCTCTTCTCGCTCTGTCTCTGTCTATCCTGAGGCGAGCTGATGTCACACGCGCGCTTTAAAGAACGAAAACAAACGAAATAATTCGAGCAGGCTCGTTACCGGAAGTCACACTGTACTTTGATATGTAATACGGCACTTTTTCTCTGGAAAATATCGTGGAAGGCAACGGAGGCCCCCGTTAAAGTATTATACCCGTCGGGCCGAGTGCGCACGTATACTGTACAGAGGCCAGCTACACACGGAGGAAGCGAACGCTGCTGCTACTGCTCTGTCTCTCTCAGGCGTCTCTCCTCCCTGCAGTCGTCTCGGAGCGGCGCCGATCCACACAGAAGAGAGCGGCGCGGCCGTTCG
>XLOC_001585_1
TTCCCAGAAATAAACTTTGATTGTTCCTTAGCGATGAAGTGATGAGGTATCAACTTTTCTAGGCTAGAACATAAAGTTTCAATAAATTCTTGCGATGTTAGGCATTGTTTTATCAAAGTGTATCTATCGGTTGATTGCCACGTGCTGAAGATGACTTGATCAATATTGTGCTCATCCATAATGTTCTCAACGTAATTAGAAAACTTTTGAATGTCCG
>XLOC_001782_1
CAAAAACAACATACCGGAGAGGCTGATAACGATGACGGCGGGAATGACAAAGACGCCGTTGCTAAAGCCGTGCTCGATGGGGCCCTCGGGACCGCCGCTCAGGTCGACCATGTCGTCGTAACTATCCTCGCGATGTCCTGACGCCTCCGCTTCGTAGTCTTGGATATATCCTCGGAACGCCGCTACGGAACAGGTGGCTCGCGCTTATGGATGACACAACACTGTACACTATACTGCTTTGTGTGTACTCGGCAATTGCAGCTTGGAAGGCGACAGGCCGCGCCATCTAGAAAACGCCTATACCAGAAGGGTCGGTGTTTGCGATGATGGGTTTTATTGATTTTTAAGATGCGGGTTTGAATTTTCTCAAGCGGGATATGTTTATCCTTATCACGATATGGACTAGTATATATTATTTTTCATGATGAATTTTGAAGATGATCAGGATTTTTTCATTTTCA
>XLOC_002009_1
ATTTATATATTTTATATTTCAGTTGAGATTTATTATTTTTTCCCAGAGTTTTCCATAGATTTACAGTTATATCCATTAGCTGTTGATTCTGACTTGTCATTTTTCATCCTACATTATGTTGttttttttatttagttatttatttatattttatttattatGCATTGCGATTAATTTACGTCTTAAATTTtatatatatatatatatatgcatctctcaatacaatatatatttcgtatcatatatattttattatTGATAGATCATTTAGACCTTAGAATTATGCGGTTTGTATTATAAATCTACGTAACGTATTTTTGTAGAATCTGAATTGTACATTCATACATGCGCAAATATTTATCGGAGTTTCGTGCATGAGCGATGCAGATTTCAATGCATTTTATTCACTTCCAAAATTTTAGAAAATTAAATTTCTTAATATTCAATCTTTTCTCAAAATTTGAAACTATATCCCCAATTATAAATTTGTCTTAATCTTCTATAATTTCATGGTTAATCTGTGAAAGATTCTGCTTTCACAAATTTGT
>XLOC_002010_1
AAAATCCTTTATATTGTATTACTTTATTTATTAATTTAATTAGTCTTTCGATATGTAAAGGATCATTTGTAGAAAGTAACAATTTCGGTAAATTGCATCAAAGAGATGACTTAGAAAAACATGGTTAACTGTTAGTCAAATAATCTAATACATCTCATAAAAAAGAATATTTCGCAAAAGCGTGGATAACAGGTACGGATTTTGTTAATGAGAAACTGTTTAAAAACAACTCAAACGTGAGATGTTTCCAGTATTTTTGTATTATAATATCAGATGTTTTTAACAAGTGTTCATAAAAAAACAAGTTCTTATTTAAAATTTGGTTAAATGCTGCAAGATTTAAAAATTCAACAAGTTGCTGATCATTTATTTAGTAAACGTAGATTCCTAAAAAC
>XLOC_002017_1
CTGCTTACAGTGCGCCTGACAAAAGCTGACCGCAAAATGACGGCAATATGACGGCAAACGCGCCGAGCAACGGTTGCGCTGATGTTGCTCAGCATGCGATGTTTTCTGGGTACTTATCCGCGCTCCATCAAACAGCCGAAACGTCTATAGGTACCTGTACTTGTACGAACGTATACTGTAACCTACCACAGTCGCGACTACTAGAGAGTAGGTACATACACTTGCGCTTCGCTCTCTTTTTTCGCAGTTCTATATAGTATTAGAGCTTTCACCACGATTTATCTACAGCCATTATCCACTGCTCCGCTCCTCCACGTATCTATAATGCTACGCAGAAAAATGCGCGACGCACTTTCGCTTTGAGAACGCACGGAGTGATGATGAATACCGGCCGATTTATAAATCTGTATTATCTACTCTTCCCCCATCGGTTGTTGTGTGCTTCTACTTGTATACGGTATGATGCTAAGATCCTAATGCTTGCACTCACGCGATATTATGTATGCATATGTATATGCAGCGAGAGGCTTGCGAAAAAAGGTACAGGAGCGGCCCCGCGCGAGTTTTCGGATAATTCGCGAAAAGTTTGCTCGACGATCGCGCGCGTGCTGTGCGGGCGAAATATAATAAT
>XLOC_002067_1
AGAGCAGCGCTGCGGGGGGAAATTTTATACCTTCTCTCTCATACTCACTCTGTACAGTGTATATACAGAGAGCTGGGATGGATCGAGCGCGCGGATTTTAGAGCTGAAGAAGTTGCGATGAGCTTGCCCCACATTGCGCAGTCCGAGGCGATTATCGCTTCTTCTTTTCGTGTTTATTCGACTGCGCGCGCGCAGCTTCTTTTTTGCGGCTTGGCAGATTTACCTTCGGGGAATTGCGTTCGAGCGGAGGTGTGTCCGCCTTATATTTTTGCGGAGCTGGCGCGCTCTCGAGAGGAAGCTTCGATTATTGTACCTCGCAAAACTGCACCGATTCCGGGATATACATTTGTACGATTATTGCAATTGTTTGGAATTTCATTGGCGTTCATATACGAATCATAATTATGCAGACACTGATTATAATGCTGCGATTGAGTTTTTTGACGCTTAATCAACTGGACCGTCGCAATAACTGCAGTACATCTATACTCGTGTAGTTATATCATGAGCGGCCTAAGTGCAGGC
>XLOC_002094_1
TTATCCCCGCGCGCGCCGGTTATAATAATTATGCGCACATTGCTTTGGCAAAAGTGTAAATCTTAGAATGCGACTGAGATTTTGGCTGGGTAATTAAATTAGTTTGTTATATTATTAAACGTAATTTCTTTTGCACAAGTTACAAGGCTATCAGACCAAACGAGTAATAGGCGCATCTGAAATTGGCACCTTGTTCGTAAATAAGTTAAGTTGTCCTGTTTTGTGCCATTGCGTCGTTGCGTCTGGTGCTGGGTCCACGTTGACTTACTGACTCCGTTCTGATGGACCTTATACCTCCGCAGGAAGATGTCCGACAACGTCATAACTAATAATAAGTCCATAACTTGGGCCGAGCATTTATCGGCGATCACGGGTATGAAAGGAAATATATGAAAGGGAGGATAGAAGCCGCGTGAACAGTTATA
>XLOC_001969_1
TTTTACATACGTTTACCTAGTCGTAAGCATAGCAGAGTCAAATCGACAAACTAGCGATTCAATAGAATGACTGGGCTATAGAGGCCTTCCACATACAGGCTGATTTACACACATCCATACATCCATGGTTGTACACGATTCGAACGTGAATTTGTACTTGTGCCGCTCTCGGCGGCAACTCGTGTAAATAATTGCCATATGTATCTCGAAATAATTAATGAATTAATTGCAGTCCCTGGTTGAGACTAGCAAACGAAACGCTACGAATTAGACGCGGAGACGAAATCGGGGCAATTGTCGGCGAGGGAGTAGATTATATTTGCCAACCGCCTCACTCGGCTTTACATTGCTGCCAAAGTTGTGCTCGATTAAATAGACTTGCGTAGATTAAACTTTTTTCACTTTTGCTTCTCGATTGTATTGCTTATATGAATTGACGCATGTAAAAACAATTATATCGTAGACTTTTTACCCTAATCGAACGACATTTGCCCCGACGAACTCCTTTGTGGAGAGTAAAGAAATCGTAGATGAAGAGAGTACATCATAATACAAAAATACCGAAAATTGTAATCCGGATTTTTATGTATAGCATAATATAAACACAAATTCAACACAATTGTAATGATGATGAAACTACACGGAAACACAGATTGCTGCAGAAAATCTATGTAGAAGCACGATATATAATCGTAAAATTATTCGACTAATATTATTATCTTATAATTATTATGGATTTGTTGCTAATTATTACCTATTGACGCTATTGATTTTATTGAGATGTTTATTCGCGTTACGAAAGTATATCGATAATATGTAAAGCCCTTGTATATTCATGGATTACGGTGAATTATGAAATTGCGCAAGCGCTATGAAAGTTATGTACATAATTGAAGACAGGTCGCTTTTATGTAAAGTTTTAAATAACGCACCTATTTCAGCAGTGCCAAAAAGTTTTTGTCTTCCTGCACTGCAGGCATTGTAAG
>XLOC_001970_1
GAATATTATATGCATCTTATTGGCGAGAGACATTTCATCATATGCATGACCAATCGTATTTATATACATAAAATGCATATAAAAAAAAATGATAATATATAGAAAGGCAGAATATAAAGAGAATAGTCGCAAGAACGAAAAACAACGAGTTACGAATGTCTgcagtgtgtgtgtgtgtgtgtgtgtgtgtgtgtAAAGTGGATTTTATTCGATCGACTAACGACATTTTTTCGACATTATATAAATATCACACGCATTTTTGTGATAGAGAAGAAGACGACGCGTGTATACATTATATATTGTGTACACACATTTCGATGGCGTATAGGCGTGGAATTTTAACGACAGGATATATTACAATATAGAGGGGTATGTGTATATTAATGCTGAGAGATCGAGAGAATGCGATAATATATGAGATTTCCTTATTAAACTTCGGTTTATGTTTCACACGATATCGAGCCATGTATATCATCACGATTGTGCACGTGTGTCTTTTTTGCCCGATTTCTATATACATGTTTTCAACATCCATAGACGTTGTTTTTAAATTCTCGAAGAATTGTAGCGATTATATACATGCGTATACATATATATGAGAAAAGGATGATGACAAAAAAAAAGGTAACGATGATAATGCTGATGACGATGTCCATACTACCTATACGTTTCTCTCACTTATGTGTGCGCGACTGCCCTTG
>XLOC_002150_1
GTCTGCGCAGGCAGTTTCGCAGCACAAGCTATCTCGATATAATTTGTCGGCCGGTGTGCGTTGGAGTTGGTCGGCGGCGCTTTGTCGCTTATATTATGTTTCACGAACTCGCGCGCTCGCGCGAGCGTTTATTGCACGCATTTCTCCCGTGTGCCGATATTGCGCTCACTTCCACCGCGCGCGCGGGCTATTTACGTCGAGCCACGTAACGAGCGACGGCTCCTTTTTTCCTCCGGACTCTTTTACGGGGTTCGCGCGCTGCACATACGTATATGCTGGACGAAACGAGCGGTACTTCTTTCGGGGTTAATATCGTCTCCTGTTACGAGAGATGGAGTGAGGGAGAGCGAGAGAAGCCCACGCGACAATGGCGGCGAGTTGCTGTCATTGTCTTGGAAGCGGCGTACGCAGTTACGCACATGACAGCGTGTCGCTACATTTCGACTTTTTGGCTCGGCGCTGAGTTTTTGCATTCAAGGCATTTTTATGAGACCAGTTCCTTTTTCGTTCTTAAGTTTTTTTCGCGTCTGAGCGAGTTTAGATTTTGCATAGACCGCTTTTTTAGATTCGGAATTCGAGTGCATGAAGTTTTCTTATAAAAATTAGCCGAATAAAATTGCGTACGAAAATTCTAGAAGCCTGTATATTAATAGAGACATTAATATAAACGAAATAATGTTATTCCATTTCGCTGTATGTTTTGCCATTGTTCAGAAAAACGTACGGTGCTTGCTTTAGAAACTTGTTTATTTTATTGTGAAATTTTTATTGTGAGTCAGAAGTTTGATATTGGACCTTTTTTGGTTACGTTGAAGCGCTAGTGTGATCGATTGCGCAAGACCACCGTATTTAAAGACGATTGTTCGCTCGTCTACTACAGTGTTCTTTTTAATCTTGAACTGTGCGATTGATACAACATAAAATGTTCGCTAGGCTATCAAAACTACTTTTTGCTCTTGCTTTAGTTTGCTTGCTTTTCGCTGCAGATTATACGTTGGCTCAAGATG
>XLOC_002150_2
TTATAAATCAGAATGCCTCTCCAAATGCCAAG
>XLOC_002150_3
TTCTTTCGATGAATACGAGTGCCTGAGCAAGTGCGAAG
>XLOC_002150_4
TGAAGATCGTCCACGATGATCATGTACCAACAATTGAAGACAAATTATGTTATTTGTTGATATTAGTATAGACTTTCTCTACTTAAAATAATGTAAAACCTAAGAAATACGTATGTACTATGACAATAAAATCTCTTATCTCTTAAAAAGAAT
>XLOC_002150_1
GCGCTTTGTCGCTTATATTATGTTTCACGAACTCGCGCGCTCGCGCGAGCGTTTATTGCACGCATTTCTCCCGTGTGCCGATATTGCGCTCACTTCCACCGCGCGCGCGGGCTATTTACGTCGAGCCACGTAACGAGCGACGGCTCCTTTTTTCCTCCGGACTCTTTTACGGGGTTCGCGCGCTGCACATACGTATATGCTGGACGAAACGAGCGGTACTTCTTTCGGGGTTAATATCGTCTCCTGTTACGAGAGATGGAGTGAGGGAGAGCGAGAGAAGCCCACGCGACAATGGCGGCGAGTTGCTGTCATTGTCTTGGAAGCGGCGTACGCAGTTACGCACATGACAGCGTGTCGCTACATTTCGACTTTTTGGCTCGGCGCTGAGTTTTTGCATTCAAGGCATTTTTATGAGACCAGTTCCTTTTTCGTTCTTAAGTTTTTTTCGCGTCTGAGCGAGTTTAGATTTTGCATAGACCGCTTTTTTAGATTCGGAATTCGAGTGCATGAAGTTTTCTTATAAAAATTAGCCGAATAAAATTGCGTACGAAAATTCTAGAAGCCTGTATATTAATAGAGACATTAATATAAACGAAATAATGTTATTCCATTTCGCTGTATGTTTTGCCATTGTTCAGAAAAACGTACGGTGCTTGCTTTAGAAACTTGTTTATTTTATTGTGAAATTTTTATTGTGAGTCAGAAGTTTGATATTGGACCTTTTTTGGTTACGTTGAAGCGCTAGTGTGATCGATTGCGCAAGACCACCGTATTTAAAGACGATTGTTCGCTCGTCTACTACAGTGTTCTTTTTAATCTTGAACTGTGCGATTGATACAACATAAAATGTTCGCTAGGCTATCAAAACTACTTTTTGCTCTTGCTTTAGTTTGCTTGCTTTTCGCTGCAGATTATACGTTGGCTCAAGATG
>XLOC_002150_2
AGCTTATAAATCAGAATGCCTCTCCAAATGCCAAG
>XLOC_002150_3
TTCTTTCGATGAATACGAGTGCCTGAGCAAGTGCGAAG
>XLOC_002150_4
TGAAGATCGTCCACGATGATCATGTACCAACAATTGAAGACAAATTATGTTATTTGTTGATATTAGTATAGACTTTCTCTACTTAAAATAATGTAAAACCTAAGAAATACGTATGTACTATGACAATAAAATCTCTTATCTCTTAAAAAGAAT
>XLOC_002187_1
GAAAACCATAAAAATAAACTATATTATATATCAAGAGAGAGCCAATAGACATTGCAAAAATGTAGTCGAAAATGAAACGAGTATGGCAAGTTACATAGTAAGTATCTTGAGAGTTGTGCCTGATTGATCATTATATAAGTTAAACTTTAAGTTATGTTAGCCCTTTGACGAACAAAACAATTTTTTGTACTATTACTAATAATTACTATAATTACTAAACTATAATTTCTCTGTATGAAACTCTTGTTATTCCTATCTTTACTTATTGTTGTCAAATATGGCGTCCTTATCAAAATTACTTTATTAGGTTTATTGAATCTGTTCAGCATAGATTCCTTAGGTTGTGCGCAAGGCTAATAAAAAAAACTATGCATCGCTATGAACATAATTATTCTAGCATAATGAAAAGTCTACATATTTGCTCCATTCAATCGCTATTTGACTATCATGATGCACTACTATCATTTTGAGTGATTAAAGGTTTAGTTAATGTTTCTGACAAAACATACTCATCTCATGTTTACAAATAGATTTGTAGCTTACAATCTAAGTAATCCTAATACTCTACAAGAAACAACATGTAATTGCAATCAATTATTTTACGCCACTAAAAATAGGCTTCCTTGAACATGGAACTCGACCCCGTTATATATTAGAGAACTACATATTAATGCTTTCAAACATCAAATAGTATCTCTAATGCTAGCTTATGAATAAAAATTGATTTTATATGTAATTCCTTGATCTCTGTGAAGACTGCTTATTAACCTTATATTATAAGTTTACTTTTGTTAAGGGCTCACAC
>XLOC_002189_1
CTTTTCATTAATGCTTTTTGCGAAACAGATATTGATGGAGGCTTGTCCATAGAGTTAAGAATAGATCCAAGTAAATCCATTTTTTTACTTGTGTTATGTAGTTCTTTTTACTCTTTTTCTTAATAAAAAACATCAATAGATTTTTTTATCAATTTAAACATAAGTTGACTGTCTAACTGTGTAGCGTAAAACTGTGATAGTATGATGAAGAAATTACATATATACTAAAAGGTCTACAATAACTCAAGAACAACAGTTAACAAGGAATGATAAGCAATAGTGCATTGTTAGATGTTGTTATGTGACTTTATTATCAACTATTCATAAGTTAATAACCTACAAATAAATTTTACATTTATATGCATTTATTTGTATTACTATAGGTCCGGGAAGTTGGAACCCAGAATTATATATTTTAACTTTATAATAATTTAGTTTTATCAAATCGTCTGCGCATTAAAAATTATAAAGAAAACCTTGGTAACTGTTGTTTGTGCGTGTTCGCGTTTTCGAGAAATATCGAAATCAAAATTGAGTGCTACGAGCTAGCACACAAAAAATGAAATCCGCTTTTCGCTCAAAAAAGGCAGAATTCAATATGTTTATTTATCCCTATCGACTGCGCGTCTCACGCGCAGATGACACTTAAAAGGTTTAATCAAATAACTTATATCTCTGTAAATAAATAAATAATATTTTTCTGTTTTC
>XLOC_002199_1
GTTAGGTCTGCTCGATAGGACCACACATGCTATATAACTGCCTAAGTCAGAGCACACATTTCAGTTTTTCTCTACGTCCATGTCAATCCAATAAAATGAATATAATCATGGTCAATATCTTATAAGTATTTTCAATGCAAGCAATCAAGTGAAATTAATACTAGTTTACATATCAAATGGATCAGATTAAATACAGGAAT
>XLOC_002236_1
CGAGCTCGAACGGGATGGAGCACTACGGCTCCCTCTTCTAGTAGAATTCGGCCAGAGAAGCATTTTTGTGCGCGAGTTGAGGCACTGGTAATACCGCCAGTTCCTTATTGGGACCTGACACCAGGGAGGAGTCCAACGATATAGCTAACCAAGCCGGCATCACCATTCCAGCGATTAACACAGAGTTAAATGGAGCGGACTTAGTTTTCTGACAAAAAAATATTTTCTATGCCAAGTATTTACGATTAATAGTAAGATATCATAAATGGCAGCAATATTATATGCTATATTGATCGCGTGTAAATCTGGTCTAGGTGGAAAATGTTTGAAAATGTACTAAAACGCCAGAGATAACCTCACTTATTTCGTCTAAAATACCTAACCTTACACATATTCATGCATGTACACAAACATGATTACACTCAACACTTACACCGACATGTACACTTTTTATGTGGGTTTGGGAAATCTGTGTGTTCAAGATTATCAACGATAAAGTGTAAATATGATGATTTTGACAGATATTCCCAACTTAGTGTTCGAGCCAGTTGCAGGCAGTATCTATCAGTATAATGCCTTATATGCATTGTATTCATGCAAAATGTTTAATTTGTGGTGTAAATGCTTATTTTATTATGTAGAAACAGGCTAGCGTAACAATTTTTAGTTGACTGTCTTTGCTAGCTGATCCACAC
>XLOC_002237_1
GGGAATATCTGTCAAGATCATTACATTTACACTTCATCATTGATAATCTTGAACACACAGATTTCACCTGATGTTTTTAATATCCAAATCCACATAAAAAATATACATGTCAGTGTGAGTGTTGAGTGTGGAGTTAAATATTAGCCTCAATTTCCTATGAGGGCATTTATTAATTATTCTCCGTTGGTAATGTTCAAAGCAATTTTACATGCATTAATCAGAGATTTTTTCGGGATCGCCAAATACTACTTCTACTTGTTTACACAGAGGAACGATGCAAACTAAGATTTCAATTCTTGTTTTCTCTGCTCCTACAATTTCCCTCTGCACAAGAATTGTTAACAGTGATAATTAGTATTTTTTCTACATTGTGTGAACTTTCTGACGTCCACTACACTTATATTATTAATAAAAATAACAAATTTAGCTTAAATTGCTATGCTAAGCAATGCTTTCACCTGGGATCGTCTAGTTCTGCTGCTCACCGCGAGAGGTCGGGGCAAGTGTGTCAGGTCCCAATACTTGCGGTTTTAAATTAAATTAAATTTTTAAATGTAACACAAACGTAGCGAACAATAAAATTATATACCTCTTATAAATACATATATATTTTAAAATTTCTTTATTTCAATATCTGTGTAGTACTACTTCAAAGGCAATACGTCCTCTGATGGTCAACTATACGAAATTTTTGTCAAACGGAACACTCTAGGGACATTACGTCTCAGGAGAGAGCTCCGATTAAGACGAGTAGCTTAAACATACAGCTGTTTGAGTGAAAATCTTTCTTAAACGAATGAAAACATAATTCTCTTTTCAGGTATATTAGCCTTGACTACAATACGTTAGTCAACAATGAAATATAACAATTGCTTATACTATAAAATTTTTGTCTCTAGAATATTTCAAGGGCATTACGTCTCTGAAGAAAATTCTATAT
>XLOC_002289_1
TAAATATGTTTCGTCGACGAGGATTTTGCGGGGGGAGTTATTTATTGGACAAATTTATTGTGCTATACTTTTATTTTGTTGGCCGCTATGCTTTTTGGGCTAATTGCAAAAGGAGCTTTGCAGAGTTATTAATTGTATGAATTGCAAGTGTGATTTTGTATAAAATGAAATAGCCGGATAATATTTTTTAAATCAATATACATTCGATTTTGCTGCATATATTTTGAGAGTATGCAAAAAGATTTTTTTAAATTTTCATTCAACAAATGTTGCAATTGAAGGACAATCTTGAATTTCGCTTTTTATTATTTCAGTCATACAGTGAAGAATCTTACTACTTATAATTAATTATTTATACTATGAGGAGTTATAGCTTGAGCGGTCTAACCATCAGCAGTCACAAGCAAGCCAAGACGATGAATTCATCACTTATCATATACAGGTCGGGATATTGCTCACCTACAATATAATTTCTTGTTTACCATATAGCTTGAGTAGTCCAGGCAGAAGCC
>XLOC_002273_1
TTTCGATTGCCTTTGTTGTTTATACCAGTTGGAAATTTTGATAGAAAAAGTATAGTATAAGAGTTCTCTTTTGACATTTGCACGTAACAGAATACAATGACAAAATCAATGTACGTCACTCGATATGCGATCTGCACACTCTCTTCATACAATGCAATGATATTAAAAGACAGTAGTAATGTAGCAGTATAGCATCGACGCAATTGATATTTAAAATATGCAAACCACCACTGATATCGCGGAGACAGAAACTCTTCCGTTTCTCAGTACCGATGATTTCCAAATAATTGCGCGTGATTGCTGCGCACATACGTAATTTCTCTTGCTGGTATAAACAGTTCTACTGACGTTCCGAAGACGCCAACATACCCCTTGATACGTAGAAACAATGGACGTATTACCACTGAATTTCAGAATCTTGCAATACTGTGGCATTTGGTACGAATATCCAGAGCACTTGTGGATGGTAAAAACGGTCTACAAGACGTTCGTTGTAGTTGTGCTGTTCTCTCTCACGTTGTCGGAACTCATTGAGCTTGGACTGATTAGTAATAATGTCCATGAATCGACGGAGTGTCTTTTTTTATCGTTGACTTTTTTAACTATTTGCTTCAAAATTATCAATTTCATGTGCCGACAAGATAGTTTGAAGGAGATCTTGGACGCCTACCGGGTGGATATTTTTCGACCGAAAACAGCGGAGGAGAAGCAGATAATCGTGAATTATCAGAACGTAATATCAACATTCTTTGTGATATATTTGACTATGGCTTTGATGGCAGGTACATGTATGATTCTcgtgcctatcnnnnnnnnnnnnnnnnnnnnnnnnnnnnnnnnnnnnnnnnnnnnnnnnnnGTTTGTATGGACATGTTGGTTTGCGGATTTGTAATTCTAGCGTGTTGTCAATTGGATTTATGTGGTCACAGAATCGGCCAGAATCAAATGGATATACCTGCCAAAGATCATATAACGCATCATATATTAATTGGAGATGTAGTTAAAAAAGTGCAATCTTTTTTCATCGTTGTTGTAGTACTCCTATTTTCTTGTAGTCTGATTATTTTGTGTACTAGTTTATTTCAAATGCCTCAG
>XLOC_002273_2
AAAATATTATGACCCTTGAATTTTTTACTTTGTTCATGTACCTAATGAGCGTTTTATATCAAATATTTGTATACTGTTGGTTTGGAAATCAACTTCAATT
>XLOC_002491_1
TCAAATGGTTGCATGACCTATTCAGTGTTAGATTTAATGTTTTCCTTCATAGCACTGCATGTCATTCTTTCAGTCATTGGTTAGATTCAAAATCCTATCGAAGGAGTAGGTtaagttcagttgtatctctctctctctctctctctctctctctctctctctctctctcCCTCGCATGAGCATTCTTTCTTATCTGTAAACATTGTGCAATGAACCTTAATCTGAATGATCATGAATGAAAAATTATGAAATATACTGCCGCCTTCTGCGAAACCGTCGCGGATTCAAAATGAAAAAAGCGCGGTAAATTTGAATCAGCTGATTTACATATGTTTCGTGTAGGTATCTACTACTAATATCTCTGTACGCAGCTCTTTCAGTTGGCATTGAACGTTCCACTTTTTAAGAGCATTAGGTAAACATAAACCAGTTAATAGCTAGAAAACAGCACATTTCTCCGTCATTGATAATAAACCATATTGGTTTATTGTAAGTTAGAATTTGCAATGCTGACACCTAAACACATTATTGTTGTAGAATCATATATGCAAATAGCAGGTTCTTATGAGCAGCGTCTAACGACAATTTTTATTCCAACCTTTGGAAGTAATAGCTGCGATTCATCGCTATTATGTCGCCCATATGATCTCTTTGGTATATACCTATATACATATGCAGCATTACAAGGATGCCTCAGGCCAAG
>XLOC_002543_1
TCTATGCAATTTATCATCACTTATTTTTTAGTTTTTATAAAAATGAAAAACCAAAGtttttgcttttcttatttctaacgttttttttttgcattttGTTAGTAGACTAGTTGTTTATTTTACATTAGTTTCCTTATATGTAAAGTAACGAATACACTTACTTGAGGTGGATTGCGTTTATCGTGCAATCGACTTTTTCACTGCTAGATAAATACATCGTGTGATGGTAAAGTTAACGTGATTTGAACGAAATATCGGTTTCTCGTATATGGTAATCTGAATTTAAAATACTATAAACACGAGATTTACATCACACTATAAAATACTTACAGAACAATGTGATGCGTGGGCAATTTACATAATATCAAATCGGAAAAAGATTGTACGTGTGGCTTACAAAAGCGGAGCATAATAATATAAAAACACATTTTTCAAAGTACGCGGTGACTGAGCGGTGGGGAACACCGCTTTTCCTAGCCGCAGAATAATCGACTTGTGCGTGGTCAGCATTGAAAGCATATCGATCATTTTTTGTATTCCAAAAAAAAACTCAAAATATATTTCTACGTTGGAGATTGCAAAGTTAAATAAGCAAAGCTGTAGGAACTAAAATAACTCACAGTGTACAATATATTTATTGATAAATGGAACATCAAAATAATTCGACGAATAAGTGAGCTATAAAGATAAAATAAATGTAGGATTAGGAAATCACGTGTATAAATTGTCTTATCAAAAAATAATCATGCATTTTTGTCGGACATTTTTTAATGACAAAGGATCTTTTAAAAAATCTATACTCAATGACGTGAGAATTAACCGATGCGAAATATGCGTGGAATGAAATGGTGATAGCGGCACGCGCTGTGTAAAATATTAATAGTATAATATTAATATTAATAATATTAATTGGAAAATGACACGATGTGTGCTAGTACTTGAAAAATCAAACGTGTTAAGAGTTTTCTCAATTAAGGAATTCGTGTACAAGGTGTTGGCGCGGAAAAATAATCGAGAAAGTGCTATATTGTAAATATGTGTGAGATTTGAGAGGGGTGCAATGAAATTAAATAAATCGAACCAGACGTTGGAGAAGCTTCGAGAAAGAATATGATAATGAAAAAGTCGATGTACACATTTACTAGAGTTAAATTACCAAGGTTATCGCGTTAAGACGTAGACTTAATGTATATTCATTAATTATTGTAAAACAATACCGAACTTTTAATCGCCTCACGATTCTGTGAATAATATGATTGTGGTATGctcgttgtccaaaaaaaaaacaaaaaaataaaaCTGAAGAATTGCTTGTCGACTTTACGTTTTCTGTAAATATTGTATAATCCGTGTATAAACATGACTCTATTAGCCATGAGCGTATCATTGTAGTTAAATACGTTACGAATCCATTATATCTATATCACTTC
>XLOC_002561_1
CTGTTTAACGAACCGAACTCGATGCTGCACTTAGCGTTCCTAATCAGTTATAACGTACTTTTTAGAGCGCGCGTACGCGAGCTCAGCCTGTTCGAATCGAGTTACTCAACGAGATACTATCGATTCGCGTTATCTCGCTTCATGCGTTGCAGCCTATTACAACAAATATAATAATGCTTTGAAAAAGTTTCGATAGAGTCGGATAAAAATGAGGCATGGAAGTTTTGAGGAAATTTTTTTATCCGTTCACTTATTCCCGCGCGCTGCGCACTCGCACATCAGCGGCCCGCATAACGACAAGCAACGGTGCTCTGCGTAAGCTGAAAGAATGCAAAAGGTCGCGCGTGCAGTGCTGCAGTGTGAGCCTCATTCAAGCCGGCGCGCTACTCCCTCTCGCGATTACAACTGTATATTAAGTTGCGCACCGCGGCCGCAGCTAATTGGATGTCACATATACTTATATCACGCTCATGCTGATATTTTCTAATGCAAATATATGTATAATAAGTCCTGGCATAAAGGCCGCGCTTGGACACTTCTCTGCAGCTTTCGAACATAATCGCGCGGGTTTCATCGATAATAATTGCAGTGCTGATCAATTAGCAAGCGTCACATTAATGCAAGCTTGCATTCGAATAACGAAGCTCCGGCAATCTGTGCTTCCTTTTATAGCATCACCGGCGCGTTTAATATTTCAAGTTCAAAAGAATCATAGAAATCAACCGCACATCATTACTATCTATATCTTTCGATTATTGACTGGCAGGACTGATGACCACTCAGATTTGAGCATTTATTTTTCATATAGCTCACATGAAAGCTAAAAATAGCCGAATCATGCTATTTCAAACGATGCTCGCCGCGAGAAGGAAATCAGAAAGGAAGGATAGGCGCAAATGATGGCAACGATA
>XLOC_002725_1
GACGGAAATATCGaaaaaaaattttatataataaaaaagttttaaacgactaaaaaaattggaaaaaaTTTGTAAACATCTATAATAAACAAATTAAGTTTTTCGATTTTTTCATAGATACTACCTTTTAGGGGGTAAACCACCCCTAACACAAAATAACTATAAGTATACTTCAATCCATAATATTTTGTAGAAGGTTTGTATATAAGGGTTTTCGAGATCGCTCTTTGCAAATCTGATATCAGATTTTGAAAATTCAAAATGGCGGAACCAATGTGGTGGACGAAAATGTCGAAAAAAAATTTTAACTTGTTATAAATGTGTTATCTTTGTAGCCTGTACATGTGAACTAAAGAGCCTTAAACCCTAAACCCCTAAAGAACAAATAGGCTAAATGGGTTGTGCTTTTTAACCAAAC
>XLOC_002769_1
tctctctctctctctctctctctctctctctctctcACCTCGACTACATGCTGGTAGCTGGCATGCGCCCGTCTGGCGCGCTTGTGTAAGCCAAGCACCAATAAACAGTTAATCTAAGTTTTACAATAATCCGCGAGTGTCATTGACTTTTCCTCCTTTTGAATCCACGTCCTGAGTACTACTGTCACCGCCGCGTGTTCATACGTCTTTACGTCCGTGCGCGGATAGATTATAGTCGGTAGAATTTAGTGCCTTCTGCACAGCCGACGGAATCGGTTAATAGTAACATAAACAACAAACAATTTAAAATAATAATGACGGTCGAGCTACCGTCATAACGTCTAAAAGTCGCAAAAACTTTCATAATGAAGAACATTGTTATGAAGGTGGATGTAAAGTGTGCACTGCGCATCCCCGCTTCGACTATAATTTTTTTAATCATTCATTCATTATGACAATTATATATGCATGATAAAGGAGCGCAAGATATGGTACATGTAATTATCA
>XLOC_002774_1
GCTACCAAGAAGTAGAGGCCGCGATTAAAAAACTAAAAAACAACAAAGCCGCGGGAAATGACTCTATACCAGCTGAGTTACTCAAATATGGGGGCTTCGAGCTCACTTTCAAAATCTATAAACTAGTATGTGCCATCTGGAAAAATGAAACAATACCCGAAAATTGGAAGGAATCTAtcattataccg
>XLOC_002775_1
TAAAAAACTAAAAAACAACAAAGCCGCGGGAAATGACTCTATACCAGCTGAGTTACTCAAATATGGGGGCTTCGAGCTCACTTTCAAAATCTATAAACTAGTATGTGCCATCTGGAAAAATGAAACAATACCCGAAAATTGGAAGGAATCTAtcattataccgn
>XLOC_002815_1
GTGCGCTATTGCACTGAAAAAAAACGCAGTCGTTTCTGCTGTAAAGTCCGGCAGTTTTAACCGTTCTGCCACCGTAACGACTGTTCAGTAAAAGTAACGGTGTGCGACTGGTAATTTTGGCGAGTCGCGACTCGTAAAATTGGTCGCTTACGCGGGACACCAGCAAAAACTGTCTTCGTACAATGACGGATTACTGGTGCGAGTTCAGTTAAAATGGTTGTGTGTGTGTGTGTTTTTTTTTCAGTGTGATAAGGAACGACGCTTACGAAAGCACGTGGGTTGAACGTATGTTGGGGGAGCTTTTCCGAATGGGGGGATTTTTTCGATTTTTTTACCGGCGGCAGGTGGGTTTGGGAGTGACGCGAGTGCGCTGCGATTTGCAGCATTTTCATAAGCGAACCAGCTGATGTGCATAATGAAGATAATGCGCTGGAGTAACATTGTTACATGGTTCGATGAGAATTGTTCATGCTGCGTGAGTTAATATTAAGTGCCGATTAATTAATTTATTTCTTTTGTATCCACTATGTATAGATGTGATCTTCGATTGTCTTTAAATTGCGATATAATGCTTGATTATACCCAAGTATACAGAATCACATTTAGATAATTAGGTCACATTGAGTCTGATCACCGAACGGTAATCGGAATGCGATAATCGAAGAGAGCCAACTAAATTTATAGTTAGTTATCTTCTTTCCTATACCGTGTCTACGTGCATCGTTATTCGTTATCAAAGTTTTCATGCCACAGGTTCCTTATACGGAAAGTTTCGAATGTTTAACCAAAATTTCACTCTTCATGATTTCGATCATTTTTTACCCCCAAGACTTGTTGCTCAGACTATCAAGAACTATATTGACAAAAATATAGTGCGCAGTATGTCTACATTCTCGCAAATAATACTCATCGTGAACAAGTCTATTGGACTGCACTTCGCTGCGGTAAAATGAATTGCGTTCTGCAGTCTTATCGGACGCTCGTGCGAAGCTCACGGCGAATTACGTGTGCATACGACGACGCTGTGAAAGGATTATCGTCGATTGGCAATGTCGTCAATCGTCTGTGATTGAGCGGGGAATGCACTTTTTGAGTCTGACGTCTATATGTTTCGGAATAATTCTCGCTCTTCGGAATAATTTATCCTTAAATAATCGGCATGCGATTGTTATTGCGCATTTTTTACCGAACATAAATATTACTATATTTTTAAATTTATTTATAGATTTTGATAATTTTTACGTTGTGGGTAAATATTTTCTACTTTAAAACTGCTGCTGTCGGGGGGAGATAGGGATGCACTGCCATTTTCGTGTTCTAACCGAATTGCATTCAAGAATAGTAAACGCTAACAAGTTCCGCCATACTACGCGTTGTAACAATCGGCGCTAAACATTCATACCTTTCATTGGCCTACAATACACTGTGTCAGCTTTGTACTTCACACGTCTGACGATAAGATACCTGATATGAAAAAAAGAAATGAATTTTTTACTTCATCATCTATCTATAGCTTCTAATTTACAACTACGTCAAAGACCTTCTATACTGTTAGCTTTGCAAAGAACTATTCGTCTATAATCTTTTTCCAAGAATATTATGTAACACATAGATCATGTGTTTAAACTGGTTGGGTCGAAAAAAGAATTTTATTGAAACGTCTACGGATTTTCGTTCGTTTTGTTATTCGAAGATCGTCTTTACGCGATATCAGGAACGATAACATATAAGTACGACGATTTATCGAACCATCACTGATATATTTTTATTTTCAACTTTCAGAGATTTAGCGGATTTAAAGCGGAGTTTATTTTAATTTAGCGGTGCGAATGTAATTATGCATATGCAATTTGGCAACAAGCGCTTAAAAGGCTTCCGAGAAACTGAATGAAGACGACTAGACATATACGCCGGCGCGCCTCTAAAGTACTCATAATCGAATTACATAGAAATGTTGTTGGGTCCCTATACGAATGATTCAATTACTCGTATAATGTAGCCTTTTGTACCCATGCTAAACCCTAAAGTACAAAAATCGACGTAAAAAAAGTC
>XLOC_002817_1
TTCGATTCGATAGTTTTGCCGCGGTATGTTATAAAGCTATGTACTTTGCGAGACTTCTCGTTTAATATTTCACGGCTTTTTTCATTTCAAATCCCTTTCCAAAGAGAATTCTAAATGTCGAGATGGGAGGGACAATGATCGCGCGGAGGTTTCAGGGGTCAGACTGTAAACCAGAGGCGTAATTCTGGCGCAGTTGGAGATAGAGCACGGAACTGTTTGTTGATCAAGACGGCTGGTGTGAATACTCTGCGGTTCGAAAAATTCTTGTCTTCTCGTCAAGAGATTTTTTTCGTTTCCAGTGAGTACAATATTATAATTAAAGAAGATTAATTCCTTCATTTTCAGAATACATCAAGCGATAGCATCAGCATGTAAAACGTAAGTGAAACGCTTGTTAATCTAATTGGAATGTATATTATGATGAAAATAATAGTGAAGTAAATATTTTGATAATTTGATGTTTGAGGAAATTTAACAAACTCGTATAGTCATGGTCATAAGCACTGGATCCAAAAGAACCTTCGCTGACGTAGATCTACGCTGTTTGAGAGATAGAAAGAGTATAATTGCCAGCTAGATATAATATATGCCACTTAAAGTGAAATAAA
>XLOC_002817_2
TAAATTTGACTTTAATATACTCCGTATGCAGATTACCCGTCATCGACGACTAATCTTGACTTAATTCATGACTGATGATCACATTAATGGGCCAAAATCTACGTAGCGCACAATCTGGACACTGACATGGGCAATCCCGAGCACTGATACCATCTTTTATCGACTATTT
>XLOC_002824_1
TCAATTTAATGAATGTTTATTACGAAAACTTGGACATTGTATTGTAAAATGGAAAAGTGCAGTAACTAAACGGAAAATTAATAACACCCAGTTGCATATTTTTACTCATCGAGTAAAGCTCGCCTTTCGTCGACACCGCGCAAAATGTTTGCTTGCCGCCAGCATTCCATTTCCCACTACACAAAAGCGTTATTTATGCGCTCGTCTAGACGCTCTAGTCGGCGGATCGTCTCTTATTTATAGAAGGGCGCACTGCACACGCGGGCTCGTTCGATTAATAAAGCCGAGTGCCGCCGCTGCTTCCCGTGAAGTGCCGAGCAAAGCGGAGGCACTCGATCGAACGATCGAATGTCCGTGCTGGCAGTTTCCTTCGTTATTACCGGCTCCACCCACCCTCTCTCTGTGTGTGTACACTTTTTTTTATCGGCATGCGGGCGATGCCAGTCGGGAATTTCGTCGGGAAAAGGAGGAACGTGAGAAGATCTCTCGTTCGGGTGGCGCGGCGTCGGTTTAGCCAGCCTAACAGCCAATCATGGATAAGTGAATTGAATTTCCGCCGGTCAATCTGTATTTGTTGAATGTCAGTGTTGAACATTTTCGGTTCGAAATTGCTCCATAGTCTTAAATTAAATTTATGAGTTCGAGAGTAGGAAGCGTCGAGTTTTCAAGGTATCTATATCACTTATCACAGTTTAGAGTGGAACTTTTTCAACAAAATTTATTGTCTAGTCACGTGGGTCACGTGTTTTTCTTAAATTCTGCGAGAGACACGTGAGAAATTGTCGCTGTACACCTATACGAGTACCTATTGATGTGAAAAAAACACGCCCCCAATTTCCGTTTAAATCGTCTGCCATATACAGCGCCAGCGTTTGCAAACGCCGTAGCACAACCGTCCTAGGTAAACAATCCTCCAGCCGTGTTTGTCCATATATTTCGACAAAGCGGCGTTATTTCGGCAGGGGGGCGCGCTCGCTTCTGTTCTCCCATGTATCCTCTATCCGATTCATTGATCATGGCACTTTCCGTTTCGTACATAGTTGAGATAATACGTAGGATTCTTTGTCTTTATTGAATAAATAGACCGGAGTTCCGATTCTTCAAATGCATCAAAACGGAAACGTACCAACGAGATGAATATTTCTTCTCATTCGATGGATTCACGCACATCTCGAGAGCTATCGGCGAGTCGTAGAACCTCACGACGAGGTCCCCACGCGATCAGACGTTTCGAATCCGTTTGATATGCGACGATTTCAGCAGTTTCTCTCCTCTTGTTTCTGCTCACTCCCTCCTTCTTCTTCTTATTCTCGTCCTCTCCGCAGGGCCGATCACAAGTGAAATCGAACGGGAATGCAGCGGAGAGCGCGGCGCTGCACTGCTCTCGGCTCTCGTGAATGGGAAAGACCGGATGAAGGATGCTTCATTCAAGGAGCATAACTGTAAACCAGTGCCCGGGGATTGTTACTTAAAATTGATAGCTCGGAATTTATTGCTCGCGCTTTTGCCCGTTTTTTTTTAATCGAGAACTCCCTTGTTCGTCGTCTTCGAGCCTGATAATGAATGATTTAGTGCGAGATTTCCATCGGGTAATTAAAAATTATTTATTTTATGGGATCACTCGCCGGGCTTTTATTTACTCGGCTGAATGCGCTCGCTCAGCGTGTACGGGGTTTTTCGGAGAGCCGCGGACAAGTTATTGGCTGCTCTTGCGAAGCAATCTGTCATTGGTGTATTTTATAGCCTAATGATTCTTG
>XLOC_002962_1
CGATGTAGAGGCAAGCGCTGCTTGGAGAAGGTCGATTAAAACTCCATCTTCCCGCGGAAAAGTTCACGCACCTGGAATCCTTTGTTCATCCTTCGTGCCTCCCCTCCGCCATCAGTCAACCGGACGAGTCATCTCATCGCTTACAGACATCCGCGAAAACTTTCGAGGCGTCAATCAAAGCGCAGCCCCTGATCTCAAGCCAACTTTTCTCTCTGCCGGGGAGAGTCAATCGCGAAAGAATCTCATCACCCTTCGGTTCCCTCTCTCTTGGCTTGGGGCAGAATCGAGTTTAATTAATCGAGACACACAGCTCGTCGAAGAAAGTGCATTCGCGAAGCAGCGCTGCGGGAAGCTCAAGTTTCGATCGACACGGACCATTATCTCCCAATTTACAGGGGCGGCGCAGTGGCAACGGCTGTGCTAAGAGTTTTCGCGTGTCGCGACTGGATAGCTCAGTGCTCTGGCCTGTCGTAAAATGATTGAATTATCCATCCGAGTTGGCCCTGGGAAGTTGTTCGCCTCGGCCAAGTTTCGGCTTGCTATGCCTCGGCTCTTACGCTCTGTGTGTGTGGAGACGCGATGTGCGGAGAACTAATTTCGACGCAAAACAGCGCGCTGGCGTGGAAAGCTCGACAAGTTTCAAGCGAGAGCTTCCTACGGCCTGTGTAACGGGATAGCGGATAAGCCGATGAGGCGGAGACATCGGCGCGAGGATGGATCTTCTTTTGGGAGTGGATTATTGTGGGAGAGAGATAGAGAGTATTAGAGGTTCTTTTGAGACGAGACATGGCGCGCTCGGATTATTAATTTCAATGCTGGAAAAGACGCTGCTTTTTTCTGTAGCCGAGCTGAGAGATCATTCGATCAAGAGTTTACTTTTAATCAAAGCTTCGCGAATATGCCAAAGTATATGAAAAAGTTGAGCGGCTTTCGAGAGCGACAACAACCCATTTCCTCTATCCCTTCCAGAAACTC
>XLOC_002886_1
GCTAGCTCGCGCGCCCCGGACTGACTAGCGGGAGCgagagagagagagagagTTAACGCACTGCACCGCCGGGCACAGTGTATACACCGTGTGCGCGCCGCGCTGCGGAAGGAAGGGGCCCTGGTACACCTCTTAACTCCTGGTGCCAGTAGCAGTGACGAGTGCCGTTTTTCACGCTCTCTCTGTCTCTGTCCTCCCCCCCCCTCCCCGACACCACAGCCACCATCAACAGTAGTGGACGTTGTATACGTGTGTAGTACACGAAACagcgtcgcgcann
>XLOC_002987_1
TTCGTGCGCGCGGCCCGTGCTGATTCTCGAATCTCGAGTCTTGACTCTCGTCCCGCGCAAGCCGCTTAGCCGCTTAGCCGCGCGATCTAGTCTGTAAGCTCCCGATCGGATATCTCGACGAGGAAACGCGTGCGGGGAGTGTGGTGCAGCGCGCGTCAGCCGAAGCCGCGCCAGGACGGCGAGGACGATGTCAGTGAGGCGCCAGTGCCAGCGACCGCTGCTGCTGCTAGCCGTCAGGCCCGAGAGCCTGCTCGCGCCGCGCGCATAACCAAGTCGCGCGAGAGAGACGTGAGAGAGGCCCTCTCCTTCTTCTTCCGCACGCACCGACCGTCTCCCTACTCTCCGCGAGTCTCCAGCAGGCGCTACTCCCTACGGCGCACTGAGCGGACTGTCACGGCTATCTCTCTTCTCTTTCTCTCTCCCCGGACCCCAGCTCCCTCctgctatcgctatttactccnnnnnnnnnnnnnnnnnnnnnnnnnnnnnnnnnnnnnnnnnnnnnnnnnnTTGGCTCGATCTACCTTAGACTTTTGTTGATACCTGTCCGAACTGTACTCGACTTTGATTTACCATTTTCCCGCTTTATTTATTGAAAAACGCAAACAACTTTTGGAGCAGTCTTTGCATCGATCGCACTCTCACCACTGCAAGCTATTGTCGCTGAATCAACACTTTCATTGCTCTTGGTGAGAACAAAGAATTTCGCAAGAATCTGCGATGGACCAGATTTGCTCTGTTTAATAAGCAACAACCAATTCTTCACTTGGAATGACAAAGTGACAAATTTTATGTGACTTTCAAGCCGACTCTTTG
>XLOC_003004_1
TAGATTTTTTTCAATCACTTGAAAAAGGTAATATATTATATTGTTCATATTTTATAAAATATTGTTTGTACATATGTGCGAGATTCATGTTGTGTCATTCTATAAAAGCGCAAATGCACTTTGGCTTTTTGCAAGCGACAGGCGAATAAAGTCGAAATATTATATACATGTATACAAACTACGTTCCGCGAAAAGTTTTCTTGATGGACGGGCTCTTGTATGTATGTATTGTATCGTATGTAACTATTATTATGCCTAACATTACAAATAACATAAAATAATTATAAACAGATAATACATTATAACGAGAACCTTGTGAAGAATGGAGAAGAAAGCAAAAATTATAAAACCTTGAGGAAATGAAGTACATGTATAAGATCAAATGGCTGAATAAAAAAATATTGTAGCATTGTAACGTCGAGCGTTTGTATGAGAGTCATTGTATAACTTAGCCGTGAGTAAAGTTGCGGAGTTCATGTTCTCAGCGATGTCATATGTGCATATACATAATAGAGAAAACAAAAATTATCTAACAAGTCTCAGATGTATAACACAATTTACGTGTATACGCGAAATTTCAATTATATATAGTAAATTAATAAAAAAGAACACAAGAAAAAGTGAATGAACATGTCGATGCTGAGCTGCAATATTCGTGAAATGTAATGTTATACGAGACGTATAACATTAACGGAAATGCGAGGGTCTACTTCTAAacatatagtaatgtaaaaacaaaaaaaaaaaTTAAATGTAGTAGGCGGCGTGGTATGGTCGTTACATGAACGATATAAGAAACAAAATGGAGTGAAACTATGATTTTCAAGATGTTTTCACGGATTATTTATAACACTGCTATGGCGTTACATGAAAAATATCCTTTTAATTTAGTTTAACTTGACGACTGTTTATCTCTAATATCTGTCCAATCATTTTCTTACGGAAAGTCTATCTGTTTTTGAGAGCCATGATTTTCTTTTGTATCTTATCCCGAAATACAGTTTTA
>XLOC_003193_1
CAATTTTATATATTTGAGAACATTATATAATATTTAACAAAATTTGTTTGCGACTTCATCTCGTTTATTGGATCAAATCGGTTTAATAATTGCTGCTAGATAACTGATTTGAATGATATGAATGCGTACATTAAAAAAATAGAGAATTGTTTATCGTTGAAATTTGACGTATAAGTACACGCAACACGAAAGAACGAAGAAATCCTTATCAGTCTCGTTTGCGGTCAAGTGGTAGAAAGGTTAACGATGACGCGTAGGCCAAACAAGATAATAAAATAACTCGAGTTCGATTTTCATAAATTTTACACGTGTCGGATTTAACTTGATTTTCTCGTGCTTGGGTTATCTTTTCGTAAAATCGTTAATTCAGATTTAGAATTGATACCCAAATTTCATTTACGCGGTAACGAAACTCAATCACCAACCAATGTATTGATGCCAGAAATGTTATTTTCGGAGTACTTATATTTTTCTTCGCATTTTTTATGCAACAGCTTAGAGCCGGTTAAAATAAACTGGGCTTTCCAGTGATTGCATATTAAAATAGTCTTTCTAGTGGAGTACAGCACGCGCTAATAAATATTTAAAATAGCTTTCAAATGCACTCTAGCTAGGTTCCGTCGACTAAAGTGTACGGATGCGGCGAAAATAAGAGCATCATCATTCCTTTGCATAAGTGTCTAATAAGCTTTAGCTTCCGACCCGAAGAAGAAAATGCTACCTGAATGGTTAACAGATCTTATGAGTAATCGAAATTGCCCAGGATCGCGAACGGGGGAATACCTAACATGATATATTATGCATAATCATTTGTCGGGATCATATCGCTCGCCACAATGTTTGTTTGTTTTTGGGTGCGCATTAAGAAGGCAATTTGCAAACTTAAAAATATTCAAAGACTAATTAAACTTGAACAATGAAAAACGCCGATGCTCCGTTGCGTCAGCAGCTCGT
>XLOC_003357_1
TAAAATGGTGGAATGAGTGAGGGAAGTTTGGGTGAATAAATCAACGCAAAACACAATGAATTTCGCGGGAGAAAAAAGACGACTTGCCTCGGCGTAAAAACTCTCACGGAGTAGAGAGAAAAGCCGGGACAAGCCTATAGCTTTATTTTAGAAATAAGGAAATTATACAAAGAAAAGTGACTCTAGGATAGGCTAAACAAAAA
>XLOC_003362_1
TATAATTTAATAAAAGTACCTTGTTCGATATTTGTTTGAGAAGTCGATTCTGTGATGCAGTAATCATATATCATTTAGTTAAAGATTTACATTTGTATTTTTTATAATTATGAGGCATGGTGTTACGTTTAATGCAAGCAAGATTAAAGTTTTATCAAGGGGCGCGGTAGCACTTCGATGGCAAGTATACGTTTTATACACTGTACCGTCGGGAGCGCGCCGCGACCTATTATACTTTAAATTTGCTAAATAATCTATTTACGTTTTACGAATTCTGTATATATTTTATTCGAGCTCCTATTGAAGTTTATGAGTATACAATTTCAAACATTTTCATAAGATCTTTCTAATTACCATATTATTTTGTTAAGAAAATTGCTCGTTTGAAAAATAATTAAGTTTGAAAATTAATTTTGCGAAAAAAATTAATTTTTCGCCACTCTGATTCTTTTTGTTTCTTTCAGTCAGTCATAGCTATAGATATACATACGATTCTTTGATGATTACAGAGGCTACTTAATAGATATTACAAATATGATAGAATTTGAATCATGTGTCCTGTTGACTCATCTGTTGTATTATAGACGTAAAGAAGGTTGATTGCTGTACACCCAACGGTCATAATTTTGAATGTAAAAACGGCCGCGCCATGTCTTATCAGGTTAGGTTAATTAATCAGCTAATGTAAGTTTTTTTCTCATTTCACGGCTTGCAGCCGTTTCTTAATCGCTGCAGGGGCGAATAAGCATATGTTATGCAGTTACATGAAATTTTCGGAGCCGATGCTTAGTAGTCGACACTGGCAGGAAACCGTCTGTAGTTCCAAATTATACATGTTCCAGGAAGATAATTATTTAGTGCAAGCCCAG
>XLOC_003362_2
TTTCTGTGTTTTTTAATTGTCTTCTGGATTTTTCAACTCGATTTGGTTCTATTTATAGCGCTTATTGAAAATAACGGCGAATTCATGGTTTTTTAAAAATATCTCAAAAACTACTGCACCTACAAAAAAAATCATCATGAAGTTGCTTGAAATAATAAAATGCATAAATTATCATTTGACGTATTTTCGCGTAGAAGCAATTTTTGGAAATATGTAACTCCTAGCATCATGCTCCTAAAATTTTTAAACTGGATATTGTTGTAATCGAGCAGCATATTTCAAAT
>XLOC_003413_1
GATTCGATCCTCACGATCATGATTGACTCGCCGCTATTGGATAATGGCCACTTAATACAATTTTCGAGGAGAAAGCCGCGTCGTGGATTATAAATCGGAGCGATTTCGGCGATTCTCAGCCTTTTATTGAAACTGACCTGTGTACAAAAGAAAAGGCTATAACACCTCAACCGTATTGCGACTATTTATTCAAATGCAAAACGACTGCTCAAAATTCAGCCATTATTTACAGAAGAAAACAAAAGCGCCGGTTAATCTTTGAAAATATATCGCAGAACTTTTTTCGTCGTTTATCAGCCGCGGAGAATGGCCCATATATTATCCCTACACGATCCGCCGAAGATTTATTCGACTGACCAAAGCAAACAAATCTCCTCTCTCGGTATAGTATAGGCAAGCAAGGCACATAAGACAAAAAAAGCCTCTAATTCGTCAATATCACAAAACGCTCAACGAGGTCGCGATCTACATCAACGCCTCCGAATCCCGCGGATTCATTAATCTCCTTACGCCGATTCGAAACCTGAGTCACGTACGGCGCATGACAAGACTCGTTCGATTTTCGCCGCCTACGTGGGCGCTTTATTAATGCGAGTCGAAAATCGCGGCAGAGAGAAAAAAAGTTATGATGCGGTCGCGCTAAAAATAAAGCCTTGCGCTCGCTCTGCATAGCGAATACACGTATGTGAATGAAAGGGACTGTTTACCGCGACGACGACGACGAGGCTGACCCTGTCGCGCCTGTCTCCACCGAGCgagattttttttttCATGCTTAATGGGCGCGAGCTTGGTACTTGGACGCTATGATGTCATTTCGGAGCTCTTTGCTGTACGTGCACGTGGTTCGAGTAGATATGCTTCTGTGCATCGTCATCCTTTATCATGGAGATGAACATTTTGCATGAGTGAACTTCTGAACTTCACTTCTGTTATATCCTCGTGATATTAAATATTTCGAACGTTTTTTACTCTAACAATAGGATCATACAGATTCTCTCACAAGTTGACGATTCACACTCGCTACTTGTCGCAATAACTACGTACGCAAAATTCCTTGGCTCGCAGAGAGCTCCTCCTGCCATAAAAGCGCTTTCGGCTCGCGGGCGAAATTTCCAAGAAAACATGGCTAATCGGGTTAAGCGTATGTCACTCTTTCTCATCGATATACGCATCGAGACTCGAGTCGAAACGGAAAGAGAAAAAGTCGTTCTTGACACGACGACAAGCTGCAAGCTGCGCTCGTAATTGGGCATGAGCTGCTGCAACGCAGTTCGTTTTTTCGGAAACGAGAAGAAAAAGAGCATATCGTTGCGAGCTTGTGCTGCTCGAACACGAGGACAATGTGAC
>XLOC_003417_1
AGTGCTCTTCGGGTGGGAGAGAGATGGACGGACAGGTTAAGGGATTTGTGCGAAGGTGGAGGGGCGAGGGAAGATGCTGCTGCTGTTGGCTTTCAGGTGCAACGAGACGAAATGTTGCGACGCTTTGAGAGGGAGAGATTCTCTTGGTTTATTCGATGATTGATCTTCTTTTTTACGGGCTGGCTTGCGGAGGGATAGAAGGACGACGTTTTCGGAGGGTACAAATTAGGGTGCGCTTTATACCTGTTGCGCCCAGTGTGCTGAGATGATGCTTTTCTCGAGATTTTTCTCTACGGCGCTCATCGTATTTATATTTTTTCTAGTTTCTACTGGAAATCATACTTGGAGAAAATATGACGCAATTTTTTTCAATTCGTACACAGGCAATAAGAAAAAAGCGCACTGTACTTTACAACCGAGGAAACTAGAGGAGTAGAGCAGCACATACACTCGCCCTTCGCGTTCCAAGTCGTGAGAAAAATTCCCTCCGCGAGTCTTCCCTCGGGTAATTACGCACAACGAC
>XLOC_003510_1
TATATAGTAGCGCTGTTCCAGCTTCTTATCGCGAAATAGAAGACCGCGAGTTTAATCGCCGGCCCCGCGAGTGACACGCACTTTGCGTCTTGCCTCCGAACGTTCCGGAACGCCTGACTGTATAAAACATGGTTAACCCAGCAATCAGCCGTATCATCGCCGGCCGGGCATCCAGCCTTGTCAAGTGCGCTTCTCAGACTCCAAAATTCTACTCTAGTGAGTTTATTTTTTAAGTACCTCAGTCTTTACACGCTTTTCGTTTCGACCTTTCCGAGGGACTATTTTTCAAGAGGTAGTTGTTGCTTTTACGAGTCTCGTCGACGGTCATATGCGATCGATTTGCTTTGATATTTTGGCCTGATGTACATACATTGTCTCGTGTAGTATACACACTTATACCCTTATGTTATTGAGATTCATTTATTTTATACGCAAGCTCCGTAGGTATCTAATTCGCGAATGTCGTCGTATAGGCTAGCAAGTAGGAGGATATTCTAGACAATTTGTAAAAGTTATTAATTCGTTTGTGAAGATATGATTGTAGTTTTATCTTCGTTGCTATCGTGGGTTGATTAGTTTTCAACACAATGCTTTGTACATGATAACGTTCAATTCGTCTTATTTGAGGTTATAGAACAGAAAAaatatatatatatatatatgtgtgtgtgtgcgcgcgcgcgtgtgtgtgtgtAATCGATTGAATTCACAAACAAGCCATGTAAAAATGCGAATATATTTGCATAACCGGCTTTTCGTTTGGGACTTTGGTATTCATATTTTGTATCGTAACTAATGATTGCCTTCAGTTTTTCTTATTTTGTAATATTCCCTAAATTTTGAATATTTACAAATTTTAC
>XLOC_003512_1
CGAGTCTAAGCGTCGATGCGAAAAGGTGAAATTTTCGAGTAGACGCTTCGTCCGCTTCAGTTTGTCAGAAGAGTTGTGTTCGAGTGCCCGCACGCCGATGTATTTGGACTGTATAATATTCAAATCCGAGATTATAACGGCGTGAATATCAAGCCGCGCGTGTGTTGATGTTTGATTAGCTGTGTGCTGTATTAGCGAGTCGATTTTTAGCTGGTTAAATGGCTAAGAACATGAGTGTCTCGGAGATCGATAAGTTTTTGGAAGGACCATTAGTTACCTGG
>XLOC_003512_2
TCATCAATTGCCTGGACCCGTCGCTAACACCCGAGAAGCTCACCTACGAACAAATAGTCGACGGCGTTTTAATTCACAATGTATTCCTTCAAAT
>XLOC_003686_1
GCAGCGAGAGCGAGCTGTGCAGCACACACGCGAGCACAGGCGCGCCGCCGCGGGGTCGGCGAAATAAATTATGTCAAGCAGCGCTCGCTCAGTCGTCCGACGACCGGGACATCGTGAGGAGCTCTCTCCGCCACGCGCTCGCGCTTTCCATTCCCTTCCATAACATACTGTACACCGTCTGTCCGTCGTGTCGAGCGTTACCTTCGCGAGAACTCGCCGTTAATTTTTTTATCCACGAAAATCAGTATATATACGCGGCTGTGCACTGCCGTGTATCATAACATACACACACTAGAGAGGAGACAGATATCGTAGGTGTGCGCGCCGCTCCTGCCGCCTGCGCAGGAAAGTTCGCGAGTGCGTTTGTTTTCCACGTACCTACCGCTCTGTGTGCTGCCTGGTAGCAACCTCATCACACGCTGCACTGACGACGGTGACAGTACGGCAGTCTGTGCATCGTCGTGTGATAATAACACGACGTCgtcccggacacctgtgcacnn
>XLOC_003691_1
GCTTGAGCCGCTTATGCTATAACTGACTGACGAAGTATCTGCAAACTAAAACGTTCAACCATTCTAGCGATATTTGTTTCTCTAATCCAGCGATGTTTAACTTTTATTAAATTGGATACGCAATAGCAAGTAATAACGGCCAAGTATAATAACTCAAAAAGAAAAAGTTCAGCGCTGCGTTAAAACGATCGCTGAAAACCGAGGTATCAACGTCGACGTCGATAATTATATACATATGCATACCGTAATATTTTCCACGTCAGTTTCCAGCGGCGCGCGATGACAATGCAAATCAATAAAAAGAATTGTTATTCAAGCGTGCATGACAGTTTTCCCTTACCGCGCGCATTGTGCGTCGCGTGTACAATAGAACAATGATTTTTCGCATGATTGGCGCGATTGAAATTTTCCGACGTAAGATTATGTCGCACGCGAGCGTTGCTCGGTCAATCGTGCGAGTGGAATATAATGCGTCAAAAATTGTCTAAAAAATTATTCTACCCGTGATGCCTTGACGGCGAGCTTTATTGTACTTTTATTATTATTTTAAAAAATGGAGTAAGTTGAACGCGGC
>XLOC_003736_1
GCTAGTGATGGCACAGCTGAACATTGATCGCTAACTAGTAGATATATGGCAGATCTGCTCAGTGGGTGTTGTCACGTGGTCGCTTCAAGTAGCTTGTGCTCGGCTCCCGATGCGCCTACAAACCGAGGCCTGTCTCGTGGCCCCTGGCACCTGTAGGCCCGCACGGTCGAGTCTTCACGTCGCTCCTCGAACTACCGCGATTTCCAAATTGGGGGGCAATCGAATAGGTCAGACGAGGTAATTGTCGCTTCCATATACAAGGCGCTGCAGTTCTGCAGTGTGCCCTTTTTGTCGTTGCACACGTAGTTTCTCTTTTTTGAGGCGATGATTGAGTATCGTGGTTTGCCTCAAAATCAAAC
>XLOC_003873_1
GAAATTTTTATTAAAAACTATAATAACATAAACCGAAAGTTGATCCTTATAACTGTTCGCAATTCATTTCTCACACGTTTTAGCCGTTCAAGATCTTCGGCGCGTGTATTGTATGCTCGGAAAACTTCTTTTAGCCCGTATAATCGTAAATTAATAATTACTGTTTGATTTTCGTGATATATCTCGTATGCATGTGCATGCAATTAGATGTGCGTAATTTCGGAGCGTCTTGATATTCGCTTTTTGTTTTTACTCTTTTTATATTATTTTCTGGCAGTCATCCTCGAAGAGAATTGCGCGCAAACGCCACTTATTGACTCACTGCACCCATCATCATCATCATCGTCTACAGCGAATACTTACGCGCAATTCTGTCGCGAGAAAGTAAATAAACAACTATTTTCGTTATAACGACGAGAGACGAACGAGACGTAATCTAACGTATATATATCTGCGTTAATCAAAATCGAGAATCCAAACAAACGTATCATTACTCGCATATGTTTCACCAATCTATCGAAGATGCATGTAATATGTACTTATGTATAGGCAGATAAACGCTGTACTCTAAGCGCTTCACACATTATCATTTTGTTGTTTTTATCTATGATACAAATACAAATACATTCAAGTTGTTTTACTTTTATTTCAACTATCTATATAATATACGGTACTGATCATATATGATTAATCCAAGTTTTACAAAATGCTGCTCAACTCGCGCACTATTATACGGTTATATTTTTTGACATACATAAACGTCGCGGTCATTTACAAAGCGAAATACATAAGGCCATTAATAATCGTCTGGGCCAAAGATTATATATAGTACAGAACCATCATAGGAGTCGTATGTAATACGTCTTTACAGAATCGATTTATATTTTTTATCATTTTTGCTAACTCCGCTCTCACGCTATATAGTTAGGTGGTGCATCATAATATAGTAATAATTATATACCCTTGTAACATTGCACGAAAATGAAAAGTTGAATTCGCTGATTTTGCTCTCTTAGTCGATGATTTTTTTCGGCTCTGTGTATTGAAATGTATAAATATATAATGTTATATTGGTAATATAGCCCCACTGTTTGGATTCTCTCGCTATGTTAATTGCATAGAGATTACACATGCCATTGTCGTATAAGCTATAGTTTAACACTGCGTATATATCAACGTGAAACGATCGGTGCTATACAATATCTCTTTACTATACTCTCCATCTTTCTCTCTCGAATAATCCTCGTATGAATCAGCAATAGAATACGGAGACGCTGTATAAATATCGAGGAAGAGCCACGGTTGAAGTATTCTGTACGCTTCTCTTTCTCAAACTCCGGTGATATACATGACAAAATATTCACTCGCGATGATCACAcgcgcacacacacacacacacacacacacacacacacacacaTTATATATAGCATATACTATGCGTACGGAGGTTGGCAGTTTTGATGTATTTATATTTTCAATTGCGTATACTCGTATATGGGAAAGAAAGGATGCCAGCAAGATGTCAAGACAGTTGTACATAAAACGATGAACTTTCGTCCCGTAATTTCTATTTTAGAAGAATAGACAACATAACGGTTACGATTTTTTATAAAAGTATACTTTTCACAGTCCTGCAACACGTGACCTTTTCTACTTATGGTACGGATACTTATGATAGTGGAAAAGGTAAAATACCGCAAGACTTCTACTGATTTTCCATTGTATACACGCGACTATAGTTTCGAGATATGATTTTGTAAAAAAGATAAATTGTCCAACATCCAGACAGCATCGATCTTTTGACTATGTTTAAAAGTACTTGTCCGGTCATATTTGTAATAAGTACGGATGAAGTTTGATTTTGACGCGAGTATGCGAGTGTCGATAAAAAATCATTATTACCTTACGTATATATGAGAGATCACAGCTTTTGAAATCAAGTTAAAGACTGCCCACCTCTTATAGCGTACCGATTATAATAACAATAGATTTTTTATTTCTTATATATTGCAGGATATTAGAATTTTTACTCATAACGTTTATATAATATTTTTTTAGAGGGGCTTTGTGCACACGCCTGACTTATTTTTAGCATCAAGATGATAGTGTGACTTGTTGAAAAATGTTCGAAAATATGTATACCCAGAATGTGAGTGGCACTCAGAAACTTGGAAAGAATATGTTTATAGTTTCGAAGGCCTAGTAGTGTTTGACTTTCCGAAAAAACAATGCAAAACACGCGACTTGCATTAATACAGATTCGACTCAGATTTATTCGTATGATTTTACCCGTTTTGATACCCGAAATTTATGTGTATCATGATCTTAGTTATTATATGCTTACGTAGGTTTATCCTAAAAAACGCTGCTTAAGATTTACAATTTTCAAAGTTTCTGAATGCCCTCGAGATTTTAATGAATTTAGCATGGCACAGGGGTTTCTCAATTGGTTGTACCAGTGACAAAAATATAATTTCTACAATTTTCATTTCCCGCTTATACTTTTTATGTTTATA
>XLOC_003764_1
TGCGCAACGCCAGCGCGATATTGCAGTCGTTGCGATGCGATCTGCAGTTGCGCCGGCGTGGCGCGCGAGTTTTTCGAAAATTTGAAATTTTAATAAATTCCATGGGCAAAAAATGGGGTGAACCTAGAGTTGAAAGTCAATATAAAGTCCAGTAGTTTTGACCGTTCTGCCACCGTGTAACGATTGTTCAGTAAGAATAACGGTGTGCCACTGGTAGTTTAGGCGAGTCGCGACTCGTAAAATTGACACCAGCAAAAACGAGCGAACTGATTCTTTAAAACTGCTGAACTCTACGGTAATCTTGGCGAGTCTTCGTACAATGACGGATTCGACGCATGGATTGCTTCCGTTAAAAACGGAGAGGAGACAGAGTCGAAAGCGAGATGAAAGTAGACGACGGGACTCGAACTCGCGGACCCGAGAGCCAGAGGCCTGTGTTCTAACCACTGAGCTTTTTTGCTTTTATAAAGAATAAATACAGAAAAAAACATTTACACTTCTTCTTTTCTTTTACACAGAATGATCCCTTAGGGACTCTCGCTGCGCTTACATCAATAAATAATAGTTAATATAGTATAATTTTTTGCTCTTTCTATAGAGCTTACATCCTTGGGGCTTATGCGCTAGAAAAATATAGTAAAAAAAACTAGCCTAATTATCTAAGCACTACTATCCGAAGCGCATGCATCGCAGTGCGACTCAGCTGCTCGACTCTTATCGCTGACTCGTCTCGCTGCTCGCGTTGCAGACGTGTGCGTCTGTGACACTTCATATTGTATTCGTGAATTTTAATCCTAGATAGTGAGGCGATAAAAATGTGACAAAAGAGAGTAGAA
>XLOC_003908_1
AAAACTATAATCGTAAAATACGATTTAATTAAAAATTTGAGTTCGTATAAAAAATAACTTGTGCAAGAATTAAAATGCAGAGAATGGAATCGTTATCCAACATGCATTTGCATGCTAATCATCTGCGTCACGATACACGTTTATCTTTCAATATATGTTATAACATTTTTAATTTATAATCCGCGATTCGAATAAAAATGAGTAAAACCTCATTGTACGACTTGCTAAATTGGCCTGTCAGAGTTTGAACTTTTAGAGTCACTGCTATGATAGACGTGTGTCACTGCTCATCTATTTTCACAACACACACTTAAACTTCGCGATCGCAATCTTCGGGGAAAACTACCTAACTTGTTGACGGTATCCATTACAAACTACCCTGCAAATTGACGGTATAGATTTCAAATTCAAGGAGTCAATTAACGCCGAGGCGAAAGCACGGGAACAAAAAAGAGTAATGGCTATTTAACGAGTGTCAATCCTCGCCTAATGTGATCAGTCGAAATTTATGAGCCGTTAAGAAGTGAAATTGATACCAATTAAATAATAGGCGGTTAAACGCATCAGGAGCTGTTTGGCGCGCGcacacacacacacacacacacacTGCGTTACATCCTCGTCGGGTTCGAAAGTGTCGCGGAACATTAAACGCAATTGTTACTTATAGCTATATCTCTATATAGGTATACTAGACGTCTAGCTTAGACGAATTCAGTTAGACATTGTTATCCGTGCACTAAGATGCGCTCGATGGCTCATCGATCCTCGTTGTTCAGTTCTGCAGCTATCTGCCCGTTTGTCGAGATAATGCCTTTATCCTTTTGCATTGTGTGCTTATACGTATGACTTATATAATCCATTTGCTGAGCGAATACATCTGCAAATATTTAGTGTGTACGTCGAAATAGTTTAATCTCCTTACGCAAGCTATATTATCTCTGAGATTTCCTGTTTGATACGAGACAGATGCATTAGTTTTTTTTACATAGAACTTTTTTAAAAAGCGAAAATGCACGATAGTTCGTTGGAAACTTTGGTTTTTCTGATTTTTACGTTATAACGTATTTGTACACACAGATCAATGAAGATTCAATTATAGCATGAGCGTTCC
>XLOC_003916_1
AGGAAATGCCGGTGCACCTGCGCGCATAATTCGCGAGCACAGCTACGTTAGTTGACTCGGTAAACGAGCGTCAGGATACGCATAGTGCGTTTTGTTTCTTTAAGGAGTTTGGCGCAATCGCGAAACTGGAGTTACGCGATGAATTATCCTTCGTTCATGAATGTTTATGATTCACCGAGTTCAAAGTCCGTGCGTAGAGGTTTGTTTGTAAGGATAAACTAGAGATTTGGATTTACACTTTTCCCATCGCATACGCGTACTAATCACATAATACTTGTTCGTTATTCTCCTCTCTTAAAAAAATGATGGCCTTTGTTGTGAAGCATTTAATACGTGATTCTGATTGGTTGCTGGTTGGTTGGCACAAATGGCCCAAGTAGGTC
>XLOC_003796_1
CTTTTTCGACGATTTCATCTGTTTCAGATCCACAAGATTTGGAACCTGACAATTTGATTGATTTGGTATTCGGAGTTCTGATATACGACACTGTGTATGAATAATGCAAATGGTGAATCAACGTTCTAAAAGAAGTGGCGTAGAG
>XLOC_004101_1
AGGGATacactcacacgcacacatacacacacagacacagacacagacacGCGTATAGGtgcgcagtatacagagagagagagagagagagagagGCAGCTATAGCGCTCCATTTTGTGTGCGAGCAGTTCGGAGCGAGAGCGCGCGCGCGCAATCGCGGCGGCCTCCATTGCGCCCGAGAGACGAGACGATGAGCTGAGCGAGTATCCGGGCCCTCTGCGCCCGCGCCCCAGGTTATATTCTCTCTCCCTCGGCAGTGTCCATGTCTCGAGTATTAGCGCCGCAGCAGCTGTCCGGTGGAAAACAAGTGAAGTGCGCGCGTTCTTGTACATAGCATCGGAAGAGAGAGATATATATACAGCTAGAGCCGTTCATGAATAGTAGGTCGACGAGGGTGGTGCCGTGGAAGAGGGAGAAAGCGAGCGAGCGAGTTGACACGGCGATGCTGCTGCCGACGCCTCCACTTCCCTCTGGTGCTGTATTTCAATAGTATGGTATATAGTTGCCCGATTCTTTCTCGCGTGTGCGATGCGTCATGCGATGAGGGACTCTCGCTGCTCCGCTGCTGCTGAGATGCTGCTCTGATCCGCAGCCAGCTCCATCAGCGTACACATGTATGTTGTTCAAGTGCCGTCGACGTGATTGTTATTATATTATTATTAGGCGGTCAGTGCGCGTCATTGTTGTGGAACCGACGAGGATCAGTGTGTTGTCGTAGATTCTTGTTTTGAGTGTGCTCTGTTGTGCCGTAATAACGGAGAAGAAGAGGACCACCACCGCCACCacgacgacgacgacgacgacgacgacgacT
>XLOC_004497_1
CCGTACAGAGCTTATGTATATACGCAGCCGCGAGTATACAGACAGGGCTGCGGATATAGAAGGTGCGAGTACAAGTGAGAGAGAGAGATGCTCGCAGCGAGAGCGACG
>XLOC_004646_1
TTTTATTCGTTATATCAAAACTTCGTTTTAATTGTAAATATTTAAAGTTTTTTATATTCATTGATAATTTTGTTGTTTGTACATACTTGAACGTTTGTATCGCCCATTCAAATTTTTATTATTTATAAACAATAAACCCAACATTTTTAAATAGATCGTCTTACTTCATCTTGCATTGTACCCTCGCGTCCATCCAAGCGTATAAACAATAAACCCAACATTTTTAAATAGATCGTCTTACTTCATCTTGCATTGTACCCTCGCGTCCATCCAAGCGTCCAAGTGCTATTATATATAGTATAGGTATAATACCGCGAGCGAAGGGAACGAAAAACTGCGAGTCGCGTCGTTACGCGGCAGCACGAGACTGCCGCCCGCCCCCTGGGCCCTGCGCAGCACTTCGATGGGGACGCCGCCTATATTCTTGCTGCTCCAGTAGAGGACGTCGTCGTCTG
>XLOC_004646_2
AGATTGTAACATGTTGTACGATACATACAAGCTAGAGTGGATCGTGCAGTAGGGCGACAAGACGAGCATTCCGAGAGACCAGTATGCGGCTAGCGGACGGTCCAAATTATACCTATGACGACTCGACTATCGAACGTTGCGATGATGGCGGAAGAGCTGCATCGGCATGTTATACCGACGACGCTGACGTCGGCGATGGCCGATGAGCGACGGCTACGAGGGGTAGTACCAGAGCGCTATTAGTATAGTAGTAGCCGCGACAGTATCACGAGTCGAGTGCGAGTCGTGAGTGCAGCCGACCGGTCGTAGAGTGAAGAAGCAGCAGCAGCAGCAGCGCACCACCACCACCTTCGCCAGTTCTCGGTGAGTTAACTGAGCCAATGATAACTCAACA
>XLOC_004646_3
TGCTACACTGTATTACGTACACCTTATATGTTGCGTAGACATAAAAGTAGAGCTTGCGAGAGCAAGTCGTTCGTATGGTCTGTTGCCATGCTGCGCGCGGAGACTGGGAAAGAATcccctgctgctgctgctgctgctgctgctgctgctgctgATGATGATGATCATGGGGCTGACGAGGATGATACTTAATACCATATTTGCTTGTCGCAATTATGGCTCGAGGCTTTCTTGATATTATTTTATCACGCAC
>XLOC_004646_4
TTCAAGTTGTAAATGCGCATCTAAGTATAGGGTCATCATCATTTATTAGTGAAAACTGTGGCTATTAGTTGTCACGTGAGAAAAGGTTCATGAGGGCAGAATCTGAAGCCGCACCAAGTAAAAGGGCATAATACCAGCGGATCATACAAAACGAGTCCAATTCTTTCGAAAGTTGCTACTGCAGTTCTTACACTGCTGTCGGTTTAGTTTTCGGCCCTTTTTCCATCCCGCG
>XLOC_004646_1
TTTTATTCGTTATATCAAAACTTCGTTTTAATTGTAAATATTTAAAGTTTTTTATATTCATTGATAATTTTGTTGTTTGTACATACTTGAACGTTTGTATCGCCCATTCAAATTTTTATTATTTATAAACAATAAACCCAACATTTTTAAATAGATCGTCTTACTTCATCTTGCATTGTACCCTCGCGTCCATCCAAGCGTATAAACAATAAACCCAACATTTTTAAATAGATCGTCTTACTTCATCTTGCATTGTACCCTCGCGTCCATCCAAGCGTCCAAGTGCTATTATATATAGTATAGGTATAATACCGCGAGCGAAGGGAACGAAAAACTGCGAGTCGCGTCGTTACGCGGCAGCACGAGACTGCCGCCCGCCCCCTGGGCCCTGCGCAGCACTTCGATGGGGACGCCGCCTATATTCTTGCTGCTCCAGTAGAGGACGTCGTCGT
>XLOC_004646_2
AGATTGTAACATGTTGTACGATACATACAAGCTAGAGTGGATCGTGCAGTAGGGCGACAAGACGAGCATTCCGAGAGACCAGTATGCGGCTAGCGGACGGTCCAAATTATACCTATGACGACTCGACTATCGAACGTTGCGATGATGGCGGAAGAGCTGCATCGGCATGTTATACCGACGACGCTGACGTCGGCGATGGCCGATGAGCGACGGCTACGAGGGGTAGTACCAGAGCGCTATTAGTATAGTAGTAGCCGCGACAGTATCACGAGTCGAGTGCGAGTCGTGAGTGCAGCCGACCGGTCGTAGAGTGAAGAAGCAGCAGCAGCAGCAGCGCACCACCACCACCTTCGCCAGTTCTCGGTGAGTTAACTGAGCCAATGATAACTCAACACTAGCACCAAATATAAGTATATATACTACTACTACACACTTGTAGAGTCAAACACGTTTGTCGTAACTCG
>XLOC_004646_1
TTTTATTCGTTATATCAAAACTTCGTTTTAATTGTAAATATTTAAAGTTTTTTATATTCATTGATAATTTTGTTGTTTGTACATACTTGAACGTTTGTATCGCCCATTCAAATTTTTATTATTTATAAACAATAAACCCAACATTTTTAAATAGATCGTCTTACTTCATCTTGCATTGTACCCTCGCGTCCATCCAAGCGTATAAACAATAAACCCAACATTTTTAAATAGATCGTCTTACTTCATCTTGCATTGTACCCTCGCGTCCATCCAAGCGTCCAAGTGCTATTATATATAGTATAGGTATAATACCGCGAGCGAAGGGAACGAAAAACTGCGAGTCGCGTCGTTACGCGGCAGCACGAGACTGCCGCCCGCCCCCTGGGCCCTGCGCAGCACTTCGATGGGGACGCCGCCTATATTCTTGCTGCTCCAGTAGAGGACGTCGTCGTCTG
>XLOC_004646_2
AGCTAGAGTGGATCGTGCAGTAGGGCGACAAGACGAGCATTCCGAGAGACCAGTATGCGGCTAGCGGACGGTCCAAATTATACCTATGACGACTCGACTATCGAACGTTGCGATGATGGCGGAAGAGCTGCATCGGCATGTTATACCGACGACGCTGACGTCGGCGATGGCCGATGAGCGACGGCTACGAGGGGTAGTACCAGAGCGCTATTAGTATAGTAGTAGCCGCGACAGTATCACGAGTCGAGTGCGAGTCGTGAGTGCAGCCGACCGGTCGTAGAGTGAAGAAGCAGCAGCAGCAGCAGCGCACCACCACCACCTTCGCCAGTTCTCGGTGAGTTAACTGAGCCAATGATAACTCAACACTAGCACCAAATATAAGTATATATACTACTACTACACACTTGTAGAGTCAAACACGTTTGTCGTAACTCG
>XLOC_004516_1
CGAAAAACTGCGAGTCGCGTCGTTACGCGGCAGCACGAGACTGCCGCCCGCCCCCTGGGCCCTGCGCAGCACTTCGATGGGGACGCCGCCTATATTCTTGCTGCTCCAGTAGAGGACGTCGTCGTCTGCTATATCAATATCACTGTCATATAGCCGTAGTGCATAATCGCGTTCTAAGCTTTGTCTCGAAATTACTTGCCAGATTGTAACATGTTGTACGATACATACAAGCTAGAGTGGATCGTGCAGTAGGGCGACAAGACGAGCATTCCGAGAGACCAGTATGCGGCTAGCGGACGGTCCAAATTATACCTATGACGACTCGACTATCGAACGTTGCGATGATGGCGGAAGAGCTGCATCGGCATGTTATACCGACGACGCTGACGTCGGCGATGGCCGATGAGCGACGGCTACGAGGGGTAGTACCAGAGCGCTATTAGTATAGTAGTAGCCGCGACAGTATCACGAGTCGAGTGCGAGTCGTGAGTGCAGCCGACCGGTCGTAGAGTGAAGAAGCAGCAGCAGCAGCAGCGCACCACCACCACCTTCGCCAGTTCTCG
>XLOC_004516_2
GTCAAACACGTTTGTCGTAACTCGTATCTCCATACCTGCTACACTGTATTACGTACACCTTATATGTTGCGTAGACATAAAAGTAGAGCTTGCGAGAGCAAGTCGTTCGTATGGTCTGTTGCCATGCTGCGCGCGGAGACTGGGAAAGAATcccctgctgctgctgctgctgctgctgctgctgctgctgATGATGATGATCATGGGGCTGACGAGGATGATACTTAATACCATATTTGCTTGTCGCAATTATGGCTCGAGGCTTTCTTGATATTATTTTATCACGCACCTATATGCACATCAGTAATACAATGGGATGCCAATCACTTATATTTATTATGATAAACAGTTGACGTATATATTGTATTGCAAATGATCGCACTTATTAGGCTCAATATAGGCGATTGCAGAAAAATAAAAAAATACCTTCAAGTTGTAAATGCGCATCTAAGTATAGGGTCATCATCATTTATTAGTGAAAACTGTGGCTATTAGTTGTCACGTGAGAAAAGGTTCATGAG
>XLOC_004517_1
CCGAGTGTGTCCAATAGCTAACGCCCCCTGCTGCATCCTGGCGCAAGCGAAGCTTCTTTTTCTCACCGCGACCGTCGGCAGTGCTGCCTCGTTCTCGCAACGTCACGAGGCAGCTAGTAGCTCTCTCGCCGGCGCTCAGGCCTCAGCGCTGACTCTGACTCGCGGCGGCCGCCGCCGCATATTACTTGTAGAGGACCGCACTCGGCGTCTGCGTCGGCATACCCAGTATACGTCGACTCTCGGTTGTCGGTTTTTGCCTATACCTATTACGTTATACACCCATGCACACAAGCTGCGGAGCCTGCTTACTGCTGGCTACTGCGcgagcccaccggagann
>XLOC_004546_1
CGATACAGTAGTGCAAGGGTGTGGATTTCCGTATCGAATCAGAATAGCGAACATTAAAAATCGTCGGAGCAGCTGATAAACGAAGAGGTCCTACTTGAACGAATCGGGAATTTCGTAATTAGACCTCGGTCGTTTCTCTTGCACTACGAGTAGAAGAAAAAATCACACACACACACACATATTCCTTCAAAACATTGCTGTATTGAATCGTTTTATACATTCGGCAGCAGTCGGCGCGCAAACTCCTTAAACGATTGCGAGCAGAGGCTGACTCGAAGGCGGGTTCATTCGTATGCGCGGGCCGTACGGGGAAACAACTGTAGATGTCGTACGCACGTGTGTTTGAGCCGCGCTTCTTGTGTATTAGATAGATCGGAGATTCGCGATTGGGAAAGTCGTGCAAGACGTTTCCTCATCGATTGTCGAGAAATCGCTTGTTTTTTCGTCTGCTACATTGACGTCAATTATCGTGGCCGCTTTGATTTTTGTTGAGACACTCGCTTCTCTGACTTCTGACGATAATCGTGGGCACACGAAATAAGATAATGATATTATTGCAAGCAATTTTTTCCGGCGCAATGTAATAAATCATTTTCATCTTGATAGATGGCGAAAAATAATCCGCATCCCGTTCTGTATTTAATGCTGTATTCGTG
>XLOC_004547_1
TGTGAGAAAAAGCGCCTGGCCGAGAGGATTGAGTCCGCGCCGCTGTCGCCGGTATAATACGGCTTTTAGTCCGAGAGTGGCCATTTTTTATTTCGCGGCTTGTTTGTCCGGGAGGAGCGAGCGAAGACGATGTTTTGTCGGGATTTCGGCTATATCTCCCGGAAGTGGTTGTGCGAGTGTCAGATGAATGAGGCGGCAAATCGTGTTGGTCTTGCGTCGTCCTCGCAATTATACGAACGAACCCGAAAAAATCGCAGTCCCTTCGAATAAAAGCAGCAAAACAAGAGTCGCAGCGACGAGTAAGACAACGACACACGGCTCTGCTGCCGCTGTCGCCGAGGCCTGAAATTCGCGTCACGTCCGAGGCTCGGCTACCGGTGCACACGTGCGATATCCGTGTAACGAGGGGAAGGGGGAGCCGCCGCCGCCGACTCCTTTGTCCCCGTCGATGTCGCAGTTGTCGGCGCGTCCCCCGCGCCTGCAGCGTCGGATATGCAGGTTTCCCTAATTCCCGTCTCTGGCTGTTGTCGCTCCCGCCGCCTGCGGCCCGTCCTCATCTCATGCTGTACGTGCCGGTTTTCCTTTATGCTGCGGCCCGTTTGCTGGACGACGACgatgataatgatgatgatgatgatgatgatgatgataatgaAGACGACGATGGGCTCGCAGTCCGGACTAAGGAGC
>XLOC_004610_1
TAAAAaaaaaaagttaaaaaaaagaaacagaaaacaaaaaaGTCTATATATGTACCGATATATACATATATTTTTTTCTAAAAAAATTTTTATCTTTCTATCCTGCAAGGTTGTTCAAAGTGATCAACTCGTCACGACTCACTAATGTATATCGCGGAATGAAAAATTTAAGGGAGGTTTGGTGGAAAAAAAATGCGGGAGGGAGAATTATCTAAGTACAATAATAATGaaaaaaaaaaaaaaaaaaaTGAAAGAAAGAATTTTATTATTAAAAGAGATAACTTTGACTATGAAAGCTGGTGGTTATATTGAGGTGAAAATTGAGAATTTAAAATGAGGGAGAGCGTATAATATATACAAGCGACGAAGAGTAAATTCCGAGCGGCCCGCGAGGCAAATGCGCTTTTGTCAATTGTAATTTTTGGATAGACCATGTGTTGATGAGTATGAGCGATGATAGCGAGAAAGAGAGTGAGAGAAAGAGAAAACATTTTGTCTATCGCCCTTGTGTATCAGGTATACGTATGAACTTATTACGGTTATACATATATATTACACACAATACATACACATACATTTGCGCGTGTCGTCCGTCTGTTTCTGTTGTTAAAATGGATTTTTATCAGACGTTCATTTCTTTTGAGCAATCCTCATCGCGAAATAAGAAAAGATAATTTATTAATAAAACCA
>XLOC_004722_1
GACTTGTTCGTAGAGCTTATCGTATATAAATGTAATCTCCTGATCTTTAATATTTAGCTCTAAATGTATAATGCACATACGTCTTTAACACTGCTTACTAATCAAAACACGGGATGATTCGCCAGACGCCTTATCTCATTTGTAAAGGCGACTGATAAATCATATTCACTAGCGTATTGATATTATGATTTTGATTATTTTTTTCTCTTATGAATGACAGCAATTACTGATAGAGATTTCTTAATTCTTACGATTTAGTAATAAACAATAACTTATGTATGTACATTCTATACATAGAATCTCTAAGAGTGAACGTAAATCATTGACGTTGCTTCGACAACGATTTATTCTCTGTTTATACTCCTAGAAAGTATAAATCTTATGGATTTTTCATGAATTTTTAACGAACGTGTGTGCGTAAAGTGCGACATAAACAAATTACGGGAAGTCCATTCCACGATATCAAGTCCGCAATTACAACTATCCGCTATATATTATGTATAGTATATATTTATAAATGTAAAGAAAAAAATAAAACCCAACGATAGACATCATTTGCGTATATTAGAGTTAAAGTGTCTGTCTTGACGAGTTTTTACGAATAAAGATTTTATTTCCTTATCATTATAGGAATGATAATTTTTCTTTGGTTAATCCAACATTTCACTTTGGTATAATATAAAAACGATATTGCTTATTGTATAGATATATAATAAAATGGCACATATTTCTTTGAAATGAAAAAAGTTGTGAGAGTTTTATACATCACATATTTACAAAAGTACCCTGGTAAAAATTCGTCCAAGTTTTGTCCACGTACATGACGTATTTACCACCAGTCGGCTAATTTCATTTTCAAATTCAAGTAATTCACAAAATGCTTATTGCAACCGAATCTTTATGAAACAGCGTATCCGGCTATAAATAAAGAATTTTGAAATTATACAAGTTGTGCTTATATTAAAATATTTTAACTTTACAAAAGTCGATCACAAGCATTACACTGCAGGGGTACCTCTCGGAAAGCAAAAGTTTGCATATGTAACAATTTCTCGAGCTTCATGAATAATTCCAGAATAACGTCGACAATCTCTACAAACAGTCGAACTACACGAATTTCCTCCGGGTACTCCGGCGGCGCGTTAAAACGTACGAATGCGCGGCTCTTGATGCTATTTTCATGGACCCAGGAGAAAGATTTCATCGTTTCTCTCGGTAAAACCAATGCTCTCTAAACAAAGATTGGCTAATTATCAATGATTCTTTATAGAGCCCTTGATTAATTTTAATATTGCAATGAAAACTTGATGAACGTATACGATGTTATAATATATAATGCAATGTATATATATTTATTTCAGTTACTCGGAATCGCGCAGATTTTCGAGCTTTGGCTTAGATCGCTATAGCTACTTTGACATTATCACCAAAAGTCTTTCGTATTTTCTTTATAGTTAAACAATAATAATATAATATATACCTAAATATTATATAGATTCTGAGGAGTTGGAATCGCTTCGATTCGTTTGAAGTCGACTCGTCCCGACGTACATGACTGCGTGTATACATACTTACTCGCTATATTTAGTTGTCTTATATAGGCAATATTCAGTTTTACAAGTTATACGCGTTTAATACGTTGTAATAACTTACTCCCGGTTATGTCTATATGTACACATACATTTACGCTTACATAATCTGCTTGGCTTATACGTCTGATCTCTATCATACTTTGTACAAAGTTCGGTATAATAATGGCCTCGTCGACGTGCGTCTCGGTATATATGTACAGTTTCAACGAGTCTGTCGTGGATCTCTCATCATCATCATCAttttttttttgtcattttgtttttGATTTGCATGCGTTACTACTAATGTATACGACGGGCGCGACTTTGCTGCGCTATGACGATTACAGGTACGCGTAAACACCGAGCTAAAGTATAATTTTTGGATACATCTTTGGTTTAATAGACGACAATGTTTAGGGCATGCGAGATAGACGCGATTTCGCCGAGAGGAGTAATTTTTGTTTACACAATAACGAGGCTATGCAGCGCATTCGCATCGATTATTCAAAAAACAGTATACGCAACGGTCGCTCTTGCGAAAGAAAAAATTAGTTCGCACAAAGACCAGCAGCAGAATTAAATTTTCCCCGACGAGGAATTTAACGCACGACTAACAATGAATCGCTCGAGTCTGACTTTTTTCTCTCGCAAGAGCGCGATGAAAAGAAAAACGCCAAATGCAGCACGTTATACACACTAATTTCCGTCCAAAGTTTATTGTGTAGAAATAATCGATGCGAGTCTGCTGCGTAACGCTGATGCGAGTCGAGTATTTTCATTCGCAAGTTCGCGCGAGCGCGAAACAAAATAATTTAAGTGGAGCCATATCTGCACGGAGCTATTGATGGCATAGGGAAGCGTTTCCCGATTGTTGCGCTTGTGTACACGACGTATAGTCACTCCGGGGAGTTTTTGCGCTCGCTGTAATCTCGCGTGTGAAGCGGGCGAGAAGGAAAAAAGCTGTATACTGATGGCTTCTTTTTTCTCTCGCCGACTGTCTCGGAGCGGGCGCGCGCGAAGATCTGTCGTCGCTAAATCGGGAAATTTATCGTAAGGCTATATACATTCGACGATCAATATCCGCGAGCATATTTTTACGTCAGTGCTCTCTGAGTGTTTTTGTGTCTGCTTCGGAGGTAAAAATATTCATCGGTCTATTATTATTATTTATTATTTACTATTAAATTTTTTTTGCCATTTTTCGCCTTTAACTGTCCAAAAAATGTACGACTTAACTAGCAATTCTTTTTGTGCCTATGCAAGTTTTGTTATCACTTGAGTATTCCTTTAGTCAGCGTTAATAAGAAATTTTTCATTACACGTCGAGATATACAACTAGATTTATGTATCTTAAGTTTTTATTTTTTTCCGTTAAAACTGTTCGACTTAAATTGTTTTTCACACTCACTCACATCGACTACATAGTTATATATAGTATTTATGTAAAACCTGACGCGTTACACAGGTCATCTATTACAAAAATTCGCTTTCGGATGCGTGATGTAGTTTAACATTGCGGTTTGTAATGTAATCTCGGTCAGAATCCGGCGATCGTCTAAAAAACACTTGGAAGTATTATGGTCGTTTGAAAAATCGTAGTCCGTTATACCGGTGTATAAACGAAACGTCGTCTGCTGTCATTTCTATTAGGGAAGCGTTAAAAAACACGAGTTATATTGTAGTGTAGTTGTTGTTGTAGTTGTTGATTATACCTTTATAAATTACACGGTTAACGAGTGCTGTATAATCCTTACGTACTCTCTTCGCCTATCAACCGGTCGACTCTTATACTCATGTTCGTTATAAATACGTTTGTAGAAAATTGCAGTCTCTGTGCATGGTTTTGTTATTCTTCACAGCATTACACGGGAAAGCACCTTCTAATAGTCTAATTTTGATAAATACTCGCTATCATACAAACGCAGTGTACATTATATACGCATAATATATCTATACGGACATATCGGTCAACGATTCAAATAAATTATATAAAATTTAAAAACAAAAACGATACTTCGAtctctctctctctctctctctctctctctctctctctctctctctctctctctctctAAGCCAACGATATGCGATGGAATAAAAACGCAAAACTTCATAACAAACGAGCGTGCGAATATATGCGCATTATCGGGCCAACTAATATAATACAGTTTCCATAAATATCTCGAATAAAATTCAGCTATATTACAGAAAACTCGCTCGGGTTACGTGTACGAGCAATTTTCCTCTCCCTCCAAACTTATCTTTCCCTCCCGCGCGCGCGCGCGCCCGTCCGCCTCTTTTTTGCCCTCTTCCTCCTACTCCTAACCGAGCGCGAGTCGGGCGCGAGGGTATAAAGTTATCCGTCCTAGGAAATGTtgtttatcgtcg
>XLOC_004764_1
CTTCATTATCCATTATTAAATATCCAAGAAGTAGAACCACATATGCGCTAATTAAGGTATGTTCCATATGGCGTCCAGCCTTTTGTAATACTGTA
>XLOC_005019_1
AGTCTCCACCTCTTGAAATGGCTATTACTTTGTTGACGGAAAAAGGAATTTATCAAGATAGTCTGTCTACTATAGAATTTCCAGTAATTCATATCTCATCATTAATTGGTTTAGACAGTGGATTCTTAAAAAATCAATTAAAAAGATTAGAATGGAAAAAAGGTAAA
>XLOC_005305_1
CAGAGGCCACGGTCGAGGATCAGCGTAGCTGCAGAGCGTGGAGAGCGTACTGTTGTTCTTTCGCAGATTGCACGCACAAGTCTAGAGCGACTAAACAGACTCAAACACGCACATCCGATACACTCGCGCGCAGCGAGAAGGAAGGAGGAAGTACGATTGGAGCGCGAGCGAGGGAGTGACAGACAGCGCGGGGCGTATTTTGCGGCTGTTGTTTGGATGCGAAAGAGCGTCTGCTCGGCGCTGGCGGCTCTACTGCAGCGTTCAA
>XLOC_005305_2
CACTTGGTCTGCAGCTATACCGCGTGTGTGTTGGCGGTGTCGCGGAATTGATCGCCCCGAGAATGACAAGCGCTGCAGCTCCTGCAGTATTTTGCCCGCCCCACTCGCGCGCGCTCGGTGAAAAATTCTCGGATTTCCAGATCGTGTGCAGCTGAGAGGCGGCGCGACGCAGAGGGAACTGCGCCAAAGCAACGACGACGAGCTGCTGCGCCTAGCCGCGTTATAGACGATAGAGAGCCGTTACAATGCACAGTGTCTGCGGCCTATATGTAATATGCGTTTAGGTAGAAGCTTGCCGCGCGCGAAAACATGCGTTTTCCTCTATTCCCTGCACTATACAGCTAGTACGTAATGTGCCTACCTTGCAGCTTGCTGCAGCAGCTACTGCGCGCCTATAGTGTGTAGGTAGTGTTCTTCTGCCTATCGAGTCCTATGACCTATGCTAAACGACGACGGCACCACCACTGCTGCACATTTCTTCTTGAATAATAGCCGAGATTCAGCGCCGCTACGTGGTTGCTTT
>XLOC_005321_1
GCTGATGCCATGCTGTTGTCCCGCCGATCTGAGCCTGTCGGGAGGCGCCATGCCCGGCCTTTAAATCGTTAGCAGTTGCGAACCGGTGATCGGCATGTGCTGTCGAGATAGCCGATGACTTCCTGCACACCTGTTTGCTGCAGTGCAAGCGTTGCTTGGATCTCGATCCACTGTGTTAAGCACTGATCGGTATGCACTCGCGACAGAATCGCGCACACGAGGGGATTATTACTGTCACCCGAAGATCCGATGCCGATCCAGACTGCTCACTCGAGGCCATCGCCTATACAGTCTATGCGATGCGATAATCCCACGATCGTCTCGTGTACCGTGCTCGAACTCACTCCGTCTTAAAAAGCGTCGTCGTTTCACACAAACAatcctcgaaaaaaaggaaaaaaaaaTAGTCGCTGTCGTAGTAGTCGATTTCGCAGGGAGGGAAGCTTCGCGCCACTCGAGATCGGTAAGTGATGAAAATTCACATGGGCCAGATGATGGGAGGGAGAGAGGAAAGTATACGGGAGAAAAATAAATAAAACGATCGCGGAGTAAAGCGCGTCGTCGGCGTGCAGCTCGGAGGAGCAGCTCGCAGCCTACTACTGATTGAGTTTGAGCGGCCGTGGCTGCGGCTACGGAGGAGTCGAG
>XLOC_005349_1
CATCTGGTATGCTGTACATAAGATTTCTTTTCTTGCCTTACAAATATTATATAAAATTACAGTCAATCGCGATAGAACATTTACGCTCATTTATTCACACTCGTATACGCGCACTCTTACGCTCGTCTCATTGTCAGGCTGTGTTTTGTGATTTTTTTCTTCAAATAAAGTTTAGTCAATTCAGATCAATCACGCAACCTTTAAAATAGTATGAAAATGTCCTCATCATTGAAAAAGCATACACTAGTTGTTTCGTCCTATTCTTCTACTATTATTATTCTCATAAACTTCTGAAAATAAAAAAAAACGTGAAAGAATTACAGTGGAAGAGAACGATACGCTCATGACATTGTACAAATCGCAGCGAATTCCGTTAAAAAATAATTATGTATGTATATAGTTACAATAATAGTTGTAGTATCAATAATAGTATACATATTTATCCATTGCGACATGGTAAGAAGTAAAAAATCGAGGATACCAGGCAAACTTACCGCTAAACCGCTAAATAAGAACGACTCGAGGAGCTTCGAAAAAAGCTAGATTGCTCCGATGCACATGTACGTACACATAAAAATATCGAATTTTACACAATCGGAGAGTTCGTTTCTTTGTATCTGTATAATGTGTATGATAAACGCTTACATTCGCGCATTGATCTCTCCTACGTTTACTTCATTTTTTTATAAGCTTTTTATACGTTTCTACGAATATTCATGTTATCTTAATTAAATAAAAGCGCGCACCGTAGCAGTACTGACTACTAGTTAAGTAATAATATAGTTGAAATGGAAGGTTAATTTAGTTTTTTTCACTACTATAACCAAGAAAATTTATCACCTTTTCCTCTTAATTAATTCGGGCATGGATTCTTTTCTCAATAATTTGACATTCTCTCGCTCAAGCTCCAGTAGGTATTTCATCAAACTCACTAGATCAGTTGCTTTTCGTTTCGAAGAAAAATAACAAGGatatatcttatatatgtttaatgtgtttatatatatatatatgtatgtgtgtgtgtgtgtgaagtgcgcgcgtgtgtgtgtgtAGACTTTATATACTTATGCCAAGACACAGATGGGAACATCATATAAGTATCGTATCATTAATTACTGTTCATTTTTTATGCAGTTGCATTTGTTCGCTCTGTCTCTAAGCCAGGGAATTCGATCTTTAAGTCTATCATTATTTCTGATGGGAAATTGCTTTATGCTTTACAATTTAAAGTTAATAGACATTCAGATGATGTTACGACACATGTTTATCAAACGAATTTGATATTCATATACCTTTCGTTAGCAACGTAATATTTGTTTAGAATAATCGTTGATTGAAATAAGTGAAAAATTCAAAATATGTTATTTGTACGGTATGATGCAGTCTCTTTCATAAAAATATTTTGTACGCATTGATTCTTAGAAAATAATTAAGTATATAAGTATTATGTCGATTATTCACAGCATTTTATTGTTTTCGTTAGAAGAGTATATGGGTTATCGTCAAAAAAAGCTATGGGAAATAATTTATCGTTTATAAAGCAAAATAATTTTGAACACGTGATGAAAAAAATTTGTTTAGCACGAAAGAAACTATTTACCAAAAATAACAGTTAGACCATTTCACCGTATTTTACATATCTTTTCTGCAATAAAATCGAATTTCCTTCCTCGCGTGTGGCCTGCGACTTTTCTCTCGTTAAGCACTTGTTTTCCAATGAGGTTTCTGCGTTAAGTATGCACTTTATACAG
>XLOC_005256_1
GTCTTCAACGCACACAGATCGAGCTGCTTATAATTACAACAACTCCGAACTCGTCCCATCAGCGCACACCTACCGCTACGGCTCGCGGAGCACAGTCCTCGACTCCGCGTCCACGTGAGCGTGTGTGGACGGCCACTTGTGTTGGTCACTCACCTCTGATCTCTCCCAGTAGTCTCAGTCTCTCTCCATCAGACACAGCAGCCTAGTCTCTCGCATATACTCATCCGCGCGTATACAGCAGTGTGTAAATACGAGCATCGGTGTGTATGTGTCAGGTGTCTGTGTGCACGCATCGCGCGGCGGAGAGAAAGATTTCTCGCGGAGTAGCGACGAGTAGAAAAagagagagagagagagagCAGTCGCGGACTGCTCGCGTTGCGCGAGTTGTCAAGTGTGTCGTCTGGAACTGCTGTACATTATAGCGCTGGTGCAGCCTATAgcagcagcgcctactcatcatnn
>XLOC_005356_1
TGAATGTTTAATTCGAATTAGTAATATGGATAAGGAAGACAACCGAAAAAAGGAAACGCAATCATTTTTCGTAAAGAATCGTTTTTATTCCGATTTTCACATGGTAAGAACGTATATCTTTTACAAGAAAAAAAAGGATAATTATAAACAAATAACGAACTTTAAACGTTAATACTTTGTTTTGGGCATTCGCACAAAAGCTTGAAAGTAGCTCAACAGTTTTTGCGTCCGCTGCAAAAGTGCCACGCAAAGTTTGAAAGTGTTGCATGCCTATATTGCTTTTTGTATAAGACATATGCGCGATAGTCTTCACAAACACAATAAATATATGTGTCGTTGTATGTTTAATACATAGAGGAAGAGACAGAGGCCAAATAAAGGACTGGGCGAAGTACGAAAGAGAAAAGAGACACGTGCCCGTGCAACACTTTCAAACACAGCGGGCTAACTGAACGGGCGACATACTTAACACCTATTGTAGATTTTTATAATTAATgtcacatatatataaatatatatatatatatatatatatatatatatatatattataatatTACAAACGTCGTGGTATCGAATTATTATTCATCGCACTTTATTTTCCACTTCTCAATAAAATAAGGATTCGTGTGGGTGTATTTACATTTGACCATATAATGTAGATATCAATTCAATTATAATTATATTTCAATAGAATTGTAATTATAATTATCATATAATGAcataataattaataatcgtaattaataataataataataataattaatattaatTTATTTATATGTACACACATATATATAAATACGTATGCGCCGTATAAAGGATTATATATAAATAGAATTATGTATATAACATATAGGCTAAATATTTGGTATCAAAACCATTGCAGGATGAATAAAAACTTTTCACAATTCAAAGAAATAAAAGTAAGAAGTACGAAACGGATAATAATGACACAGTCCTGCACATCAGTTAAAATACTTGTTAAAATACTTTTTTTTTATTTTCGGCGTCGCAAAATTATACAAAAGCGCCGAAATATATAAATACATCGTTTGCACAGGAAACATTTTACACAAAACAAAATGCATTATTTGCTTCAATAAATCAATTAACATACCCGAAAATTTTTAACAATTTCATCTGGCAAAATATCTTTAACACTAACATAATAATCGTAACTATAAATAACGGTTATAAATTTTTTCAAATTAATGCAAACTTCAACATTGTGTAATGTTCTAAAATGTTTCAAAAGTATATCTGTATCTTTTCTTTATACAAAATTTACAATCAAATCTAGCCGTTTCAAACAAAAATCAATTGAATGTCTCTGCATTATTTGAAACAACAAAATTTACAGCTCGTCAGACGAATATTTGTCGATCCGAACTTGAAACGAGAATGCAAGCTTTCTCATCGTGAAATTGCTTAAGTATTTCACTGGTGCCCAGTTCATACAATATAATATAAAAGCaaaaaaaaaaaCAACCAAAGCATGCGCGAAGGGAAATATGTGGACAAAAAAAAACGAGGATCAGTTTTATCTCTTTCGCAGCACAAGTGCGATCGTTCAATTTTACAATCGGGATGAAAACCCCGCGACGGATGTACGAGTATCTATATGCATATATTGCATTGTATATACTATATATTTTTTTAGCGCGCGTGCAAACGCGCTCACGCCTCTTACACACACAAAACTCGGACTTTCTAAACTCACCTACATTCGTGTTTCGTTTTTTCTTTCAAATATTTATACATGTATATAACGCGCGTCCCTTAAACTCATCTCTTTCGTGAAACGTCCTGCGTAATACGTCTTATAGAGTTGGAAAGAGGAAACGGAGGAGATGCACCCGTATATTGGCTTTGTATTTAATAGCCAATTTGGAGATAAAAATTAACGAGTAATCTTCATTTTGCTATGAATGTTTCGGTTTCCATCTTTCACGAACTCATTTATGTCTCTCTGCTGTGCTAACACTGTTTATTATTTTTGTTTGTTTGTATATTTGCGCTTATGTAATTATTAAGATTACACGTGTTGTTCAACTTCTAAATTTTCGACTACTTTAAACTACAACAAGCTTTCAAATTGAGGACGCATTTCTGAAGAATCTTCAAGGTAACAACTCTAGTGGCAAACATATATATTTTCCTCAACATTTTTCGATGTTTTCCGTAGTAGCTTCGTATTTTGTTGGTATTAGTTGTGTGCAATGCTACATTAGTTCTACTTGAAAATACATTTCATATATTTACTAATGGATCCAACGACATATATACTCATTACAGTATTATTTTGGTCGATTGGAACAAGCTATGCGCGAGTATGTAGCCACGCTGGCGCCGACCATGGCCAAAAATTATAGAAAGAAAGTATATAGACAAAGCGTTAGAAGTTATTCCACTAGAGTTGATGATGTATGGAAATTGCAATTGAATTTCTTCGTATTATAGTTATCACATACCGGACCCTGACTTTTCGCATACAAAACTTTAATGTTCCTGTCTAATAGTTTGTTTTCTTTCTCTATTGCAATTCTCATTATGGTCTCTCCGATAAAACTTACGATGATATTTACAAAAATATGCCTTTCTGAAAGAAGACAAATATCGTCCATTTGCAATATGCTTTTCTTTTGTAAAATACAACATGTTTGTTATTAAAAATACTCGTGAATTTCAGATAAATATGTTGTTGAGTACAACAAACGATTGTCAGTAAAGATTCTATATGTATCTTTGTACAAGATAAATCCATACTTAATAAAATTCGATAATATCCCCTATTGCAGTGTACACAGTAAACAACTATGAAAATTATATGCACAAGTTAAAAGAATTGAATATAAGTTTGTTCGAATTGAAACACACAATACGCCAAAAACGTAATTTTAATCGAGTCCGCTGTAACAAGCGAACGATTCTCAAACTCATTATTTGGTATTCAAACCGTTTTGAACACAATATAGAATGTACAAAGTTTTGTACGTGGCACTGGATCGTTAAATTTTACTGTGCACCGGGAAAAAGTTGCATTATTATCGTATACATTTTTTTAGTGTAACAGGTCTTCAACAACATTTTACAAAAGAAGGATTTTTCGTTGAGTGAAGATGAAATATAACGTCATGGGCAGTGTCAATGTGGTCGAAGGATGACTATTTCATGTAAAACGCGAAAATGTTTAAAAATATTTGACTGCGAGGTTAATGTATTTTTGATTTATTGATGTTTCATAAGTAAAAATGCATTTATTTTCAATACTTTGAAATCAGACGTTTTTTGTTAATATTGTAATAGTATTACATCAATTATTAATAGTTGTAGTTATTGGACCTTTAGATTGCACAACCATGAGTTAGAAGTTTAATGCTATAGTATTAATTGATTGTTTCCGGGGTCAAAATTCTAAAAAATAGTTAATTCATTACATGCATTTAATTTTTACAGGTTTTAAGTATTGACTAATTTTCATAATTCCATATTTACAAAAAttatatgtatataggatatcaaaaatcttgataaaat
>XLOC_005281_1
GACACTGTACGTGTGCGGACGAATGACCGCGTGCCATCTTGCAGGAGTTCCGAGAAGCCGATCTCATGAAAGATCCTTTGCAG
>XLOC_005281_2
CACCCCTGTCTGGTACCCAACCAGTGGACCATCGCAGGCCGGGAAAATCGTGTTCGACGTCGGTTATCCCGCGTTCGAAATACGTCAGCACTATGCACAGTGGGCCGCCTACACAGATGATCCCGAGCTGGAGAAAACTCTGGAAAAATGAATCAAAAATACAGCATGAATCACAATCGTCATCCGGCGCTATTGGCTCCAAACATCGAGTGAACGCACACTGAATCGTCGCTGATTCCGATAACGCAATATACCAATCAATTAAGCCAATTCACGAAATTCAAAATACGTATAATTCCAGAATAAAACCCGCATGCTTCGATGCCGTCGAAAAATCATTCCCGTCGCGTCGGCAAGGGACAAAAGTGTCAACAAAGCCCGCTGAAAATTAGCATAAAACATGCAGGGCGTTATTATTAAAACGCCATTGTCACTACGTGCGCTCGTTCGGCGGTAGCAGCAGTCACACTCGCACACAATTCGCCAGACAACATTTCGCTCCGGCTCGCGATAATGATTAATTTGTTAATTTATCAAAAGGGATTATCATCCGGTCTCTTAACGCTCGAGCGCATCGCGTGCGCGGCATAACGTTATTTGCTCAGCGCGCACACACGCACACAGTACTGTTATTTTTTTGGAAACTGATGCATGTGTATTAGTTGATAACAATATAATAGTATAACGGTATGCTGTGCGGTATAACTGTAGAGCTGTAATAACTAAAATATAACTTTATGAATATATTGTGAAAAACTCTAGTCTGTGTATTCGTCTTTGCCTTGATGTGATAGTTGCTGTTCTGCTCTCGCTATGGTACGCTTCTG
>XLOC_005281_1
CAGGAGTTCCGAGAAGCCGATCTCATGAAAGATCCTTTGCAG
>XLOC_005281_2
TAACTGGAGAAAATTTCTAAAAACAATTAAAAAAATGTGGTTGACATTTTGACACACAAAACTTTGAAGAACCCCAAGAAGAACGAGAAACACCCCCAAAGGTATCGGGTCCACCTCTCGATGTAGCCTTCCCGGAGAAGGTCCCATACTTCGGGGACCAGTTTCTCATCTGGCATTCCCTGCCGAAGCATTAGGCTGTCCACCTCTCTTACTACCTTACCTGCGGAGATCTCTACTACTCCCATACCACCGTTTAGCATTCGCCCATCAGGCCTAGTTCTGTGAGACAAGGCAACATTTAAAATTAAAAGGCAGGGAAAAATCCATCCCGAAACCGTCGATGTCCGAGTGACTTTACCCGGAAACGAACTTTGAATCTCCGAAACAGTGTTGACTCTGTGCGTGACTCAGTCAACAATACTTTTCTACTCATCTATCTACTATTAATTAAATTCATTATCGCAATTGTTATAAAACAAGTTGATAAAAAAATGCTATCATGATTGATTGTAGCCACCCCTGTCTGGTACCCAACCAGTGGACCATCGCAGGCCGGGAAAATCGTGTTCGACGTCGGTTATCCCGCGTTCGAAATACGTCAGCACTATGCACAGTGGGCCGCCTACACAGATGATCCCGAGCTGGAGAAAACTCTGGAAAAATGAATCAAAAATACAGCATGAATCACAATCGTCATCCGGCGCTATTGGCTCCAAACATCGAGTGAACGCACACTGAATCGTCGCTGATTCCGATAACGCAATATACCAATCAATTAAGCCAATTCACGAAATTCAAAATACGTATAATTCCAGAATAAAACCCGCATGCTTCGATGCCGTCGAAAAATCATTCCCGTCGCGTCGGCAAGGGACAAAAGTGTCAACAAAGCCCGCTGAAAATTAGCATAAAACATGCAGGGCGTTATTATTAAAACGCCATTGTCACTACGTGCGCTCGTTCGGCGGTAGCAGCAGTCACACTCGCACACAATTCGCCAGACAACATTTCGCTCCGGCTCGCGATAATGATTAATTTGTTAATTTATCAAAAGGGATTATCATCCGGTCTCTTAACGCTCGAGCGCATCGCGTGCGCGGCATAACGTTATTTGCTCAGCGCGCACACACGCACACAGTACTGTTATTTTTTTGGAAACTGATGCATGTGTATTAGTTGATAACAATATAATAGTATAACGGTATGCTGTGCGGTATAACTGTAGAGCTGTAATAACTAAAATATAACTTTATGAATATATTGTGAAAAACTCTAGTCTGTGTATTCGTCTTTGCCTTGATGTGATAGTTGCTGTTCTGCTCTCGCTATGGTACGCTTCTG
>XLOC_005376_1
ATAAAATAACATCTTTATGTTTCAATACAAAATAGTTTATCAAGTAAAAAAATACGATCCGACTCATCGGATTGATCAGTTCTTCAAACTATCAACATCATTATTTGTATTCACCCTCAACATCTTCATCGTAACTATCTTCCTCTTCCTATCCTCCTCTTGCGTGCATTTGTCTTTTTCGTTGTTTGCAATATTTTGAAGGGTAGCATTAGCTTTCTCCCATACTTTTAGTAATCTTCTTTTGAAGTCGTAACCAATTGGTCTCTGTCGACGC
>XLOC_005376_2
TTGATTGAGACGTTCTAATATTTTGATGGAATTCCGAGTTCAAACAACCCATCGATGATAAGTTCCGATGATTTTTCCGATATGCACGATTTTCTGGGGTCCTGCAATCGCATTAAATGAATTAAATTTATTCTTCTTTGTGAACAAAAACTTGGCATATATAATGTTGGCTCATCAAATTCGTAGCTGAGACGCTGAAAACGCTAGGTTTCTTTGGTGGCTTTTCCACGGCAACCTCATTGAATATTTTTTCCACCGAACTGCCAATGTCCAAGAATGCCCTGGCTGCATACTTGACCTCGTAGAGCTTGTAGCCGTAAACTTTTTTCAAGAACTCCGTCAGGTAATTGTAAGCATTTTCGACGTACCAAATTTGTTGATCGATTTTGGCCAATCTGTCGGCTATCTGTATGAGGAACGGAAATTTCTCGAGGATCTGCTTCAAAGACACTTTGAGGCCGAGCCATGGCGGACTTCAGCTCTTCAGTGCCATCGTCGCTGTTGATACCTCGCTCCAGATACTCGACTACGTGTTCCGAAGTAGCGACGAGTTTTTCTCGAGTTAGAAGGCAGTTGGTCGCGGTGAAGGTCAGTAGGAGCGTGAGGCACAGGATGGCGTAGCGAGACATTGCTAAAGCTGGGCCGTTGCAAAAATTTGGGTTATTT
>XLOC_005376_1
ATAAAATAACATCTTTATGTTTCAATACAAAATAGTTTATCAAGTAAAAAAATACGATCCGACTCATCGGATTGATCAGTTCTTCAAACTATCAACATCATTATTTGTATTCACCCTCAACATCTTCATCGTAACTATCTTCCTCTTCCTATCCTCCTCTTGCGTGCATTTGTCTTTTTCGTTGTTTGCAATATTTTGAAGGGTAGCATTAGCTTTCTCCCATACTTTTAGTAATCTTCTTTTGAAGTCGTAACCAATTGGTCTCTGTCGACGC
>XLOC_005376_2
TTGATTGAGACGTTCTAATATTTTGATGGAATTCCGAGTTCAAACAACCCATCGATGATAAGTTCCGATGATTTTTCCGATATGCACGATTTTCTGGGGTC
>XLOC_005376_3
AAATTTGTTGATCGATTTTGGCCAATCTGTCGGCTATCTGTATGAGGAACGGAAATTTCTCGAGGATCTGCTTCAAAGACACTTTGAGGCCGAGCCATGGCGGACTTCAGCTCTTCAGTGCCATCGTCGCTGTTGATACCTCGCTCCAGATACTCGACTACGTGTTCCGAAGTAGCGACGAGTTTTTCTCGAGTTAGAAGGCAGTTGGTCGCGGTGAAGGTCAGTAGGAGCGTGAGGCACAGGATGGCGTAGCGAGACATTGCTAAAGCTGGGCCGTTGCAAAAATTTGGGTTATTT
>XLOC_005433_1
ATTACCTACTTCAAATAGGGTTAGGGTGACACTTTTCAATGCACATGTTTCAATACTACACTTTTGGTAATGATTAATTTATCAAGATTTTTTGTTGGTAATATTGCATATATTTTTTTCTGAATCCGCTATTCAGATTTCATACTATTTAACCTCATTTCATTTTATTTTAAACACCTGAAAAATTTCTACCAGGGTTATGACTGTTATGAGGGTTATGAATTTAAAGCGTGCGGGTTCTCATCTGTTACCTAGGCAACCGACCATAGCAACCAATCAGAATTACGTATTAAAGGCTTCACAACCAAGTCCATCATTTTTTTAAGAGAGGATTAAAATTACGCACACAAAATAAGGGATTTTATTGGATGATTTTATTTTAGAAATTTGACTAACTTTGGAGTGACTGCTAAACAGGCACAAGTCCTGAACAGTCACTAGATTAGTATAGTATTATGCAAAAGGAAAAAAAAATATTCACGGTTTGAGTGTTTATATTCAGCACTGTGATTAACAGGATAAGTATCCTGATCGGCAGTGTGAATATAATTACTATAGAATTTTTGTTAAAGTTCGCAGCACTAGTAATGAAACTGATTTATTAGCCAACCGACACTTGGCTCCTACTTTCTAGCTGTTAGAAAATGATTTTAATTCACACAGTGGTGAATGCAAAAAAAGAAAGTTTTTTAGTATAGATAGAGGTAG
>XLOC_005434_1
AAAATATGTAGATGCGGACTAAGCGCGTTTGTTGCTTCCGAGCTGACTGAGAGCCGGGACCGAAGTCGTAATTGAATCAAAATGCGGACTGAGCGCGAGTAGTTTGTTTACCGGGCGGGAGCCGGGACCGAAGTGATTTTGAGTTGCGACTCGAGGATACTCATAACCTTTGGCCCATCCCTCGATTTCCCTCTTCGAGAGATTTTCGGAGGATTTTCCAATGGAAAGAGAGTTTCCTCGAGGGCTCCTCCTACGCTTGGGTCTGGAGACCCCCTACTCTAACTAAATTTTCCGGGGG
>XLOC_005516_1
CTACTTCCTCGAAGCCGAGAATTACCGAGAAGTTCGATAGAAGCGATCGAGAGAGAGAGAGTGTGTGTAAAGTTAGATGTGGCGCTGGTCGAATCACGTGGCGCGCGCGAGCTTTTTCTCTCACGCACGGCCGCTTTTCCCCGATAGACACACGTCGGAACCGGTGTAGTTTGCGCAACGATAACCCCTTTTTTCGCGATAGTCCGAGGACACAATCGGTTCTGATAAACGCGCACTCAAGATCTCCCGCAAGTTCGACACTATCCTCCCGAGATAATTCGAACGCAGTAAAGCGTGTACAACGTCTTTCTCGCGAATTTCGTCGACACGTTATTCGCAAAACGCACTGTCGTCCCACTACACCAGTCTCTCGCGGTCCATCCCTCGCCACAGTAGTCTTCCACACTCGCTGCACACACAGTGTAGCTGTATATATATGTACACACAATGCAGCTGCTCAAAGCTCCCGACAAGGCTCGTCTTGTTTCTCTTCAACGAAAACTACGATATAACTATTCAAGCCTTGCCGCACACGCATGTACAACCGGATCCAAGTCCGCATACACACagagactagagagagaaagagagagagaACAAAGAGCGACGACGACCGTCACTCGCTG
>XLOC_005520_1
TTTGTGACTATCTTTCTTTCTACAAAACTATTATTATTATAGTCTATGCGCTTTTCTCATTGTATATTTCATTGTTCCTATATTATTACATTCTTGTATAGTTAAAGTTGCGTTTGTGCTATTACTATTATAAGTATACTAGTATACTTTATTTCATTGCAAGCGCCTTGATGGATTAAGTTTACGAAAAATCATTTCGAGCGAAAGTTTATGACAGTATCGTTTGTGCGAGCTTTTTTTGATTGGTTAAAGTTTTTATACTCTTGAAGAATATAACTTAGTCGTTAAGCTGGAAATGCATGTAAATTTCGCTTGGTACACAAGATATGTTAGAGAAAATTGTGCTATATGTATTAAAAAGCTCGAGAGAAAAGACGCGGAAAAAAATTAAACAATAACGTTTTAAATGTAGACGGAACATCGAGCACTTTTAAATGTTTGCCTAGTGAAAAAGAGCGTATTACACAATTAGGTATTTTTTCAACCGACGATGTATAACTCGCGTCGTCACGATGATTTACGAAAGCTGGCATTTTTAATCACTTCATCATTATTATCACTATTAAGCTATTGTTTTTGTTGACGAGAGCTTTTTCGTTGATTTTAGAATTCTATACTGGAACTATGCGTTGTTAATTTGATTCGTAATTTAACAAGTAATTAAACATGCCAACAAGTTATATAGATAGTTAAAGAAGTAAG
>XLOC_005510_1
GCTGCTCTTATGTGCGCATCAGAGATACGACGTGCGATAAAAATAAAACTCGTCGGAGGCGCAGCTGATAAGCCCAAGTGTATACTTACGGCCGCACACTTTGCTCTTTCTCTCTTCGCTCGGAGTGCGTCAGTCTCTCGGCGGCATTTATCATGGGGGTCCGCTCCTCTTGACATCCATTGCACTCGTGCTTCGCGGGAGCGTGACTTTCGATCGGGCTTTTTCGAGGTGGTACACACGATTATAGACGTGCGTTTACGGACTATTGGTCGACGAGCAGAGCTGGAACAGCTGTGCGGTATACGTGATCGAGTGCTGGAGAGGACAAATCGAG
>XLOC_005749_1
TTTTTTCAGGGATTCGGAGACAGATTACTCTCAGAGATCCGCAGAATGGCACCGAAGGATGTAAAAATAAGGGTCTGTTTTTCAACAAGTAATTCTATTCTTATATACAAATAGCAATTACTGAAGGGTTCGTGGACGCGAATCTTATCAACATAAATTGATTTTGTTGAATCCAATAGGCATTGTGCGTGTGCGGGCATGCGTGTGTGTGCATACTGTATTATTACTGAAAATATTCTATCTATATTACACGGTGTGCTTAAAGACTGGAAAATTTCGACTAAAATTAATAAAAAATCTGCTAATGCAGAAAGTTTCTATATCGTTTGGATATTAAATATCAATTCAATTTTAAATTCCAACTGCTTTTTTTGCGAATTATGCGCATTTATAGGCTTTCACATAGCTTACCCACATATAGTTCAAAGCTTGCTTTAAACTTTCGAAATAAACGCTTTATGTGAATTATTAAAAGGGGATGCGTATAGAATGTTATTAAAGGAAGCTGACAAATCAACAGATCCGCAAA
>XLOC_005772_1
AGCCGAACCGAGCGGTGGAGGCCTCCACCGATTAATTTTGCATGGGACTCCGCTTAACCAACTTACCCACCCTGCCACCTTGGACGGATTTTGGTCGGTTTGGTCCTTGGGCGGGTGTTTTGGCTTGGTTAGGCTATTTTTTTTCTTTGCGAGGTATGGATTTGACTAGAAATAATAGGAACTATGGGTGAGTTGGTTTTGCCAGGGGTGAGATTTGAACTCACGCTCAAGTCCTGGCATGCTTTCATCAGCGCAGAGCCTTTAACCGCTCG
>XLOC_005782_1
CACAATGGTAGTGTCCCCTGGGCCTGGGTCCGATTCGAATTTCCTAATAAGTATTTCAGTAATTCTTGATTTTTAAAATGCCCCTGTTTTTTCAATAATAATATTGAGAATAAGATCGTAATATAAAATCTTAATATAAAATAGCACTCATTTATGTTTTAAGGAAGGATTAGTACATTTTCAATATAATTTCCTAGTTGATGAACAAATATACATTTGTTCTCTTGGATCAAACAAATATTAATTCTTGTTATTTCATAAATAACAACTAAGATGCAATTAAAATTAGAAGTATTATTGGCAAGCATCATTACAAATGTATCGTTTATTGAAGAACAGTTCAGATACAATTAATAGCAGAATTATTGTTAGATAGTCTTAAAATATATGTACTTAATAATATCT
>XLOC_005782_2
TAATTAGTCGTTTCATGGGGCAGATCCGTAGAAAAACACCAAAAACTGAAAAACGCCGTTTTTCAATGAAATGCGACAACTGGAG
>XLOC_005782_1
ACAATGGTAGTGTCCCCTGGGCCTGGGTCCGATTCGAATTTCCTAATAAGTATTTCAGTAATTCTTGATTTTTAAAATGCCCCTGTTTTTTCAATAATAATATTGAGAATAAGATCGTAATATAAAATCTTAATATAAAATAGCACTCATTTATGTTTTAAGGAAGGATTAGTACATTTTCAATATAATTTCCTAGTTGATGAACAAATATACATTTGTTCTCTTGGATCAAACAAATATTAATTCTTGTTATTTCATAAATAACAACTAAGATGCAATTAAAATTAGAAGTATTATTGGCAAGCATCATTACAAATGTATCGTTTATTGAAGAACAGTTCAGATACAATTAATAGCAGAATTATTGTTAGATAGTCTTAAAATATATGTACTTAATAATATCTGTAAGTCAAGTATTTGGTGTAAGAAAAAGAAGTAACAAATAGAATTCACAACCCCCAGTATACATATTTGCAATGGGTTGAATGATATTTAAAATTTTTTTATACTTATAGTAATTTTATTTTAAAGACTTGAAACTCTTTATTTAATCAGCCCCTATTCATTTCATATATAGACACACACACACACACTAACAACAATAATTTACCTGCTATTTGCTGTTAACTTCTAGAAAATCAGCTCCTCACTATGACATAAAAAATTATAATCTATGTTTCTTATTACTAACTTTGTACAAAACTGAACTTATCATTTGTCAACTAGCTTTTCCCTAC
>XLOC_005782_1
ACAATGGTAGTGTCCCCTGGGCCTGGGTCCGATTCGAATTTCCTAATAAGTATTTCAGTAATTCTTGATTTTTAAAATGCCCCTGTTTTTTCAATAATAATATTGAGAATAAGATCGTAATATAAAATCTTAATATAAAATAGCACTCATTTATGTTTTAAGGAAGGATTAGTACATTTTCAATATAATTTCCTAGTTGATGAACAAATATACATTTGTTCTCTTGGATCAAACAAATATTAATTCTTGTTATTTCATAAATAACAACTAAGATGCAATTAAAATTAGAAGTATTATTGGCAAGCATCATTACAAATGTATCGTTTATTGAAGAACAGTTCAGATACAATTAATAGCAGAATTATTGTTAGATAGTCTTAAAATATATGTACTTAATAATATCTGTAAGTCAAGTATTTGGT
>XLOC_005782_2
CTGAATAAGCAGGCACAAAAAGTTTACACAAGCGCTACAACAGAAGCTGCAGAAAGTATGAAGAAATATGCATGCCAGGCTGCATGACTTTTTTCATAAAGGTAATTAATTTTGAATTGCAAATATACATAAGATTTTGACATGTGATCTCATATGAGATTTTGTGATACTTCCCTGTTAAAAATATCATTTCATATTTTAATAATTTGATTAAAATTTTATTATTAAAATAATACAGATTTTAGAGCTCACAACCCC
>XLOC_005782_1
GCCTGGGTCCGATTCGAATTTCCTAATAAGTATTTCAGTAATTCTTGATTTTTAAAATGCCCCTGTTTTTTCAATAATAATATTGAGAATAAGATCGTAATATAAAATCTTAATATAAAATAGCACTCATTTATGTTTTAAGGAAGGATTAGTACATTTTCAATATAATTTCCTAGTTGATGAACAAATATACATTTGTTCTCTTGGATCAAACAAATATTAATTCTTGTTATTTCATAAATAACAACTAAGATGCAATTAAAATTAGAAGTATTATTGGCAAGCATCATTACAAATGTATCGTTTATTGAAGAACAGTTCAGATACAATTAATAGCAGAATTATTGTTAGATAGTCTTAAAATATATGTACTTAATAATATCT
>XLOC_005782_2
ACCTAGACGGCAACTTTTTTTCAATTGAAATGTATTTTACACTATTACTATTTGAAACATAAGTCTGAATAAGCAGGCACAAAAAGTTTACACAAGCGCTACAACAGAAGCTGCAGAAAGTATGAAGAAATATGCATGCCAGGCTGCATGACTTTTTTCATAAAGGTAATTAATTTTGAATTGCAAATATACATAAGATTTTGACATGTGATCTCATATGAGATTTTGTGATACTTCCCTGTTAAAAATATCATTTCATATTTTAATAATTTGATTAAAATTTTATTATTAAAATAATACAGATTTTAGAGCTCACAACCCC
>XLOC_005782_1
CTGAATCTGATTTCTTGTTTTTTATCCCATTAAATTTTTATTTTTTAATAACATTGTTAGAGGGATAAAAATAAAAATTTAATGGGTGGTAGCACTGATGCTATCATCCAGATTTTACCCGCGTGAGAATTGAAATTCGTTAAGAGAGGTCAATGAAATTTACATGAGATCTCATTACGAATTTCAGATATATTAGATCTCATGTAAATCTCATATAATATTTTCACGTGGGTAGCACCTAGACGGCAACTTTTTTTCAATTGAAATGTATTTTACACTATTACTATTTGAAACATAAGTCTGAATAAGCAGGCACAAAAAGTTTACACAAGCGCTACAACAGAAGCTGCAGAAAGTATGAAGAAATATGCATGCCAGGCTGCATGACTTTTTTCATAAAGGTAATTAATTTTGAATTGCAAATATACATAAGATTTTGACATGTGATCTCATATGAGATTTTGTGATACTTCCCTGTTAAAAATATCATTTCATATTTTAATAATTTGATTAAAATTTTATTATTAAAATAATACAGATTTTAGAGCTCACAACCCC
>XLOC_005783_1
TCTACGTAGGTATCCATGTGGAATCCATTTCAATCCATGTAGATATGCACGTGGATAATCCGCATGGATATCCAGCCAGATATTTTCAACAGGGTTATGGTTGAAAAAAAAATTATTCTATTAGCACTTATGCACTTATGTATTTTAAGCTTATACAGATTGGGAAAGTGTACTTTTTAATATTTTTTTCTCCTAGAAATGTTGGCAAATGAACTTCAGCTTGCTTTTGCACAAAGCTAGTAACAACTAAGGTAGAGATATCGGTTGAAGAACGCATTTTCAGGGTTTTCAAGTTTTTTTCAAATTTTAAATATGACAATAAATACTCCAATGAACATCACATTTGGTATTAAAACGAATGGGCAATAGATCAAAGATTCATTTTTTGGGATGAAAAATGCAAATTTATCGTGATTTAAAAATCATGTTAAGGAAAAAGTCTAGACTCGCAATATCTATCTGATAGAATATCATTCTCCCAGCTTATCCCAGATTGATGTGCCTATTTTGGAACACTAAATTAACTGGAATGTTAGCTATACTTATTACATTTGATTTCATGTTATTGCATGAATTATAAATAATACACCTAAAATACATGGCAAATAATATCAATATTCAATTAGCTTTCATCTAt
>XLOC_006091_1
ACCTCCCCACAAGCTGAGCTTGAGCTGCTTGTAATCCAAATTCTGTATGTACTCGCCGAGGACCTTGTTCAGGAGCTCGGTGACGATCGATTCGAAGACCATGTTTGCGGCTGGTACCGACGACTCTTGTCGTCCTCGCCGCCAGGAAAAAATCCGCTCCGATTCTCACCAGCTGCCCAGTTCGCGACGTCGTGTCTGATGATGGAATCAGCGGACGTCGTGTTTACATTCCTCCGCGAGCGAAAACCCACATAACCTCACTCTGGAACTGTTGATTATTTCTCTGCTACGGCGACGGCGACAAGACAACCGCATTATATCGTATCAGCTGAGGCACATCGTCTTCTCGGTTTCACGCCGAAATCCTTGCCCAAAAATCACTGG
>XLOC_006091_2
TGCGTATTGCGTATATGAAAGATGATAAGCGCGGGGGGGACTGTACAAACTACAAAGACTCGCTCGCGCGCCTGCCTGCGAGCAAACGACTG
>XLOC_006091_1
ACCTCCCCACAAGCTGAGCTTGAGCTGCTTGTAATCCAAATTCTGTATGTACTCGCCGAGGACCTTGTTCAGGAGCTCGGTGACGATCGATTCGAAGACCATGTTTGCGGCTGGTACCGACGACTCTTGTCGTCCTCGCCGCCAGGAAAAAATCCGCTCCGATTCTCACCAGCTGCCCAGTTCGCGACGTCGTGTCTGATGATGGAATCAGCGGACGTCGTGTTTACATTCCTCCGCGAGCGAAAACCCACATAACCTCACTCTGGAACTGTTGATTATTTCTCTGCTACGGCGACGGCGACAAGACAACCGCATTATATCGTATCAGCTGAGGCACATCGTCTTCTCGGTTTCACGCCGAAATCCTTGCCCAAAAATCACTGGCT
>XLOC_006174_1
TTGACAAATGGTACGCACATGACAGCAATCGATGTTTACATCAGTTTTTAGTCATCATCGTCGTCGTCCAGCTTGAAATCCTTGCACAG
>XLOC_006174_2
ACGCAAGCTTCAACCTCCTTGTTATCCTTTGACCGAACGGCCTCCTCTATGAGATGACCACATTCCCAAAGCACAACTTGGACAATTCGGGGTGTTCTCCCAGCAGGTCAGCCAGAACCGCTTCGAAATTCTGCGAATCGCGCATTTAATCGTCCGAGTATGAATTAAAAGGATTACTCACTCTTTTCTCTTCTGAAGATTCCTCGCTCTCGTCGGCTCTGAGCGTCGCTATTTCCGTGAACAGTACGAGGAACGCCAGTGCGAATGCGAATCGCGAG
>XLOC_006174_3
CGTGTAAATTGATGTGACGCCCGTTCGAGGAAGTAACTATATAGTGCAGGAATAAGCAGTAGCTTTATTTTTC
>XLOC_005943_1
TTTATTTGAGAAAGAAAGAAATATTACTTATAGTAGAGTCAAGAATGTAGTATTGGAAGAGTAGATTCAGGAAAAACTAGTTTTACGCAATTTATTGCAGGGAGTAACGATGATTTAATGTCTCAAGTTATAGAACATGATACAAAAACAAATGCTTATCCAACTAATTCAGTTATACCAAATATGCTAGAAGATGCCGAAGAAAACGTGGCGTTTTACGATTTTCCTGGATTTGGCTTTAAGGATGGCGATACAAGGAACGTAGCCTTACTACCCTTACATTATTATATTAAAAGCATCATAGATTCAGCTGATTCCATAAAATTTGTTTTTACAATTGGTATCACGAGAATGAAAATGAttttttttggagtttatattttttagtttttCGTGCTGGTCCTCTTATACAAAATTTGGATGAATTTAAAAACAGCGTTGCTCTGATTGTAACGAAGGTTGATGATAAGCACATTGGAGCAGGTGAAAATTCAGTTTTAGTTACGGATAATATAATCATATAGAAAATGGCTAAACTATTAAATGTATTAAAAATGGCACTAAATAGCCCTGATAGTTACCACCAACATTTGCTACATTTTGTTGAAAACTTCTTGGAAAAAGATGAACATGGGCATTATAAAAAGATAGGTATTTTTAGAAAACCTAACACGTCTGACGTTTTCAGTAGTATCTACTTCAAGAGAATATACGGCAGTTGAAACAGGTGGTACACAAGAATATCATATTTAGTAAGTACCATAAAAATGATTTTAACTTTACGGTTTTAGCAGCATATGAACACGGTCTCATACAACTTCTGGTCAACTACTATTGGTGGACATGGCGGGAATGGTGGCACAGGGGGGTATGGGGGAATTAATGGAAATATTTTACTATTAAATTTTTGAATAATAGAAGCATCGAAAATTGAGATTGATGGGCTCTAGGCGAAAAAGGACTAGATGGAAATGGAGGCAATGGGGTGAGGGGAGGAAAACAGTTCTTAAAAATAACTTCTTATGAAGATATAGGATATGCATATGGATACCCGATAACAAGAAGCTATACATATACTATTGACGAAAACGTTGAACGATGCTCACCAGGGGAAAACGGTTCTGCTGGGAAAAATCTGAAAAATTTTGAAAAGCCGAAACCAGCAGTTGACATTTATTTGCCGACTATCATTAATGATTATAAAAGCTACTCGAGGGAGAATTTGAAAAATGGTGTAATGGAATCATTTTCAAGAAATTTTTTGGATGATTTAGATAAAATAGATAGGTATGATGCGTATGGATTCGTAAATGAACTGTATGGCTTAGAAAAACAGTTTTATAAATTACGCGAAGAGCTTCCAATGTTACCCTTTTACGAATCCTTGCAAAAGAGGGTGAAGGATTATGCAGAAATACTTTATACCAACGGGGCATTATCAGAAGACCAAAGAAAAGTGCTACGCTATTTGTTAATAGCAATATCAACCAAGATTTGCAGCATAAACAACATTGCAGCGAATGACTTTTCTATAAATATAGGAGAGCACTTAGACCAGGCAGCAAAAGACATCAACGAACTAAAAACTTTTGACAACATAACAAGAAAAAATAGTTATCTAAGTGATTATCAAAAAGAGATGGATGGAAAAATTAACGTAGCTACAAATTATATCGATTCCATCACAGAAGAAATGGAAACTGTATTTATTGAAATAGATGAAAATATTAAAAAATTGATTCAGCCTACACATGCCAAGCAAAATGAGTCAATGGAAGAAATTCGCAAAAACATGGAACAGAAAGAAGAATTAAAGAAAGCTCTAACTCTGAGAATTGCATTAGGTGTTCCAAAAGTTTTAAGTACGCTTCTAATTTTCTTGAGACCTGCTGGCGTAGTGGCTGATCGAAGATCTGAAAGTAGAGATAGACAATTACGACGGTGGTAAATCCAACTACCGAACAAGTTTCCGTAAAAGGCACGTAGGTGTCAAATTCGGATACCCGAGCGACTTGATTGAGTCATTTTTTGTATGGAAGTATAATATTTATAAACAAGAAATACACAGATTGCTAGACGGCGCAGAGATCATTTTAAAATCGGATATAAGACAAGGTTTAGATAGAAACGCAATCAAATTCAGTGATATTGGCATTCAATTCAGATTCGAAAATAAAACAATACAAAATTATTTCGACTTAGAAATAAAAGATTATGAAGTCTCAATGGTACATTTAGGGTTATCCTACTACAGATGTGACGATAAAATTTATTCTACCACAAGCAACAATACTCAGTACATATCTTACATAGCGAAAAAAAACTGTTCGGAAAAAGCCGCAGATTACAAACATGCAACACGATCAGATTCGCATGTCGCGAGCTGTGCTTAGCCCGTACGCTTTTTGGAAATTGAAGCTCACTCATAATAATCGTAAGAACAGAAAATTAAATCATTATAAGAATAAAGTGGTGGATCTTATGCTGGAAGGGATTGGTGACTATGTTGACCTAGACCTTGATGTATGCAAGGAAAATTTGACCAAGTATTATGCATTGGAGACGATAGCAAGTCTGAGGTTGAATACTTTGGCTTTATCGAGCATGAATTGCCGTACGATTCGTTGATAGCACGCAGTAAGCGATATCATAGAGTAAGCCGCAGCGTACAAGTAGAGGATTGTATGCAAGATGCTGAAGAAAATTCAGTTCCCGCAAACAGTGGCTGTAGCAGCGTGAAGGCGTCATACTTGAGCAAGGTTGTCAGCTCGATAAGTAACAGCTTGATTATCTTTAAAAACTGGTTGCCCACAGCGGGATTTGTTTCACTGGTTCGACAATGGCGAAGACAAAGCTAATAACAAGATTGCCTCCAATTTCAATATCAACTCGTGTACAGGAATTCCATTCTCGAACCTTGAGCCAGAGCTTCCGAAGATTTCCAATCAATTCACCGATGACGAGTCAGCGACAATAAACTCGATTTTCTGTAACTCTTCCTTCCGCACTAACGAAAATTTGTTGCTTCTAGACTTGATAGTCCGTCGTAAGAGCGGAATTAAGCACAAACAGGGTGATTTTCTAAGCAGGGAAGCACTGTCGATTAAATGCCAATTACAATACTTTCAGACATATGAATAATCGTAACGCATAACATTGCTTTATTTCTGATAAAACTGCAAAAATAAAAAAGAA
>XLOC_006196_1
TTTAATTATATTTTTTACAGCTTACACAGTGAATTGAAAATTGGCATTCTTACAGCGCGGTACTACTCTCTGGAAAAGCGCTGCAGTAAAAGGTAACGTTACTGTTCGAACGTGTCTGCCATTGCGAGCGTATGAGTGCAGAAAAGCGTATAACCGGGGAATAAAAGGCATAC
>XLOC_006196_2
CCTTAATTACGGTGCGAAATCCGCTTCACCCGCCGATGCGGCCAGTTTTGGGAGATTCGAGAGGTCGAGGATCTCTGCCGCTGCTGAAATTGCGTCACGCCCACGACTCGCCGCAGGTATCTGGGCTCCGCGCGCGAACGGACTTTTGCGGCCAGGTGCCCTGCGGCAGGTCAGCTCGCAGCCACCCACTCTATGACGAGGCTCGTGCTGTGTATACGATTGATTTTGCTCTTTTACGCTCCTATAGATCGAATTATACGACATGGAGCAATACTCCAAAACAAACTTGTACCGCAGGCCATCAGAGATAAAAAAAAAGGCACACACAAGAAACTCCCGAGAGTCGACTCGTCGTCGGTAGAAAACGTTAACAAACTCCGCAAGCATGCAGAACTCTTTCATCCACTCTGCG
>XLOC_005944_1
GTTGGGCCTTCCGTTTGGGACACTCATACTGCCTAATTCTACTTTAGACCAATATCTTTTTTTTAGAGTGCAGAATCTGATTAAATGATTATATCTCTTATATTGTTGCATGAAAAATGAAGTATTTTTGTAAAGTCAAAAGACACGCGTCATTTGTGGTATTATTTTATTTTCTTTAAAATATACACAGACATATCATTGTTAAAATAGAATATAAGACACCTGTATGTGAGATTCGCCATGGAATTATTTAATCAAACAATAAAAAAAGGGCTCAGCCGGGATTTGAACCCGGGACCTCTCGCACCCAAAGCGAGAATCATACCCCTAGACCACTGAGCCGTATATGTATATAATTTCATATAGCTTGGGACAATCAGATTTTTACTCACTTTCTACCTTTAATGAGATACAGAGCCGGTAGATTGAAAAGTCCAGCGTCGTATCTATGCATCGACCTCTAGTAGGGATTTTCCGCTGTGGAACCAGTTAGTTAAACGATCCTCCGATTTCAAGGAGCGAATGAGACTTAAGTTTTCTTGGTTCCGACTTAAGAAGATTTTAATAACACTTAGAGGAAAATTAATAATTGTTCTCAAGATGATTTAGTTGAGTGTTTAGAACCGACGCCATGTCCCTTCAGAGTAGTTAGAAATAAAAGAATATGGTTGGGATACAAAAAGCG
>XLOC_006201_1
TCCTATAGGTGACGCTCAATTTACTCTCGAAATCCCCGAAATCCTGTCACAAACCTCGAGTGATGCTCGTCGTCGTCGCAGCCGCGAGCTATCGAAGCTGCACAAAAGGGAGCCGCGAGCATCCGAGAGACGGCGTGTCGGAGAGGAGTAAATTTACTCAAAAGCGTGCGGAACGCTTTTATTCAGGCTCGAGAAGCACTTACGTGTATAGGAAAGAAGAGACTCCGGGGCGGCGATTCAGAAAAGAAGTCAAGACGCTGGCGTCGATCGGGGAAGAATGAGAAGGTTTGCGCGCGCGCGTGTGTGCGTGTATACTGCGGCTGTTACGCCTTGGCCAGGTGTGTTGGAGTTGCTGCTGTCACCCTCCGCTGCGGCTTTCTTTTCTCTCGATCGAAGAGTGTATGGTATTGTGGAGATGGAGGGGATGCCGGATTGTATGATGTACATAGTTGTCGGTCGGTAGTTTCAAATTACTTACTAAGCGATACAGATTTAATTACTACGATCGCAGTAAAAAATCTTCTACAAGCCTGCGGTCAAACAGTTAGAGCACGAGTAGGCCGAGCATCGGC
>XLOC_006246_1
GCCATTTCCCCATCAAGCCCACCCCTTCGAACTATAAACaaaaaaaaaaaaaaaGTCTTCGCAAAAAGCTTCTACTCGACCATACACACACGCGGCTATTTAACCATACCGGCCCGCGCACATGTACATCAAAAAGAGAGAGAGAGCGCTTGAAGATCATTTTCGCCATTGTGCGCGATTTAGGCGTGCGGAAAAAAAGAGCGCCAAGTAGTAGAGGCCTGTAGAGGCTGCATGGAGTAAAAAGCGCAGAGCTTTTGTGCCGCGCGAAGAATGTGGGTCAGTAATCTCTCCGAAAAATGCGCTTTTTCTTTCTTCTCCGCTGCAGCCACACTATGCTTACGTTCCGATTTCTCGTTTGCGGCTACTATCCTACTCTCTTTTTTTGCGGGAAAATTTTTCGCCTTCGCTATCCACTGCTTTTTGTTGTTCCAGACGGAGTAATTCTCGCGGTCGGGGATTTCGTTCGTCTTCCCTTTGACGCTGCCCCGATAACGAGCGGAAAAAATCGGCACAGCGTGTACAGCTCGATGATTCGCTGAAGCTATGATATAACAGGTATACACACAGCTATATAAAATATTCGAAGTAGAAAAGAGACAGAGGAGAGTTT
>XLOC_006247_1
gagaTTATCCTGCGCGCACGCACGCGACGTCGTCTGATAAAGAAAATATAGCTGCGCTCTCTCTCTCTGCGGACACGACGAGGCGGCAGATGCGCGACGCACCTTGCGGGCAATCTATATCTAACGTGGGTTGCATTTGAATCGAGAGTGCGGAGACTTTGCTTTTTTTCCCGGCGTTGGAGAATCGACTTTGTGTTGTGGCAATTTTGGTGATTTTAAAGTTTCTTTTGTGGCGGTGTTGCTAATGACAGCAATAAAGTGCGCAGTGTTATTAACGATTTAAATAAAATGAATTTGAAAAAAACCGCCCATACCCTAAAGCCATCATGCGCCATGCAGCGGCAGCAGCAGCAAATCAGAGTATCCCATCACGTATAAAGATTGCTCGTCGATAAAGTCTCGCATGTTATATTGGTTCGGAATTAATGCTCGCGTACAAGGTGTTGCGTGTTTTGATGGGACCTGCAGCAGTAGCAGCTGTCCCCCTCGATCTCATCTCAACAGCAGTTTTCGCCTCGTCGTTATTATTATTACATTAGCGCGCGTCGCCGATTTTTCAATCAGCAGCCTCTCAGTTTCCTCTTCGAGACTCCCTCTACAAGACAATTGAATACAACTTCTATACTCCTTTTACCCTCCCTTCGCTACTACTTCCTTCCGTTTCCGCTTCTCCTATACACGCTCTTTGATCCGACGGCGACTCGCTTCGATTACCATCGGCTCCTTTCAATCTTCTCTCTTTCTCTCTCTTTCTCTTAACCCTACGACAAACATCTATTACTCCATTTACTCACGTTTCCGCAGAAAAAGGAATGCCAATTTCAAGCCGAACTATTTACGACAGCAGGAGTATCGGGCGGCGTAGCGACTCTCGAAAAATAAATTGAGCAGAGAGAAAGAGAGAAACGAGAATCGAGCGAGCACGGCAGGTGGCTTTGCCGAGGTTCGCTCGCGCTGCACCTGCCGGTGAGCGCAGTCACGTGGAAAGGCGTGTGCGAGTGTAGGTACCGCAAGAAATGGGGGAGAGAAAAAGAGAGGCGTGCTAAATCTCGACAGCGAAAATTTGGCGCAGACCGCGCTCGTCAATTTCTTTTTCAAGATTTAGAGCTTCGTGCGATAACGCTAATGAGATCCTGAAGACGATTATTGTGAATTGATTTTATCTATTGATTCTTCTTGCATTGTGCGAATTCAAAAGAATACCACCCGATACAGGGTTTCGGAAGCGAGCACGAAAATTATTAGCAAGTCAGAGGAGTAACACGAACGTATTATTCACTCCCATATTACTGGCTCTAATGGACAGCTAAACAGCTGTCGCTAATTCTCCCGAAGGAAACATTACGAACTACTCAAATCCATCCCCTCGGACAATACTGTCAGCTTTCTCTAAAAACGCACGTCTTCGACTCCTCGTATAGCGGTACACAATACACGACCCGCTGTGCCAAGGCCTCTCCTCCGAAGATACAAATCGGAGTTGCTGCTGCAGcagcagcagcatcgagaattaaaaaaaaaaCAGGCCCTCTCGGGTTCATCTCGTGCGGTCCCTCTGCTCGTTTGGGTCCCGAGCGCGTGCCATCTGCCGGTTTTCGGCTCCGGTTTCGTCCCTCTCCTCTCGCTCTTCAAGACAGTCCGTTTGCGGCCGCACGCTTTCGTCCGAAGAGATTATTTTTCAGCCGCAAGAGAGAAAGAGGCAGAAGGAAAAAGATGCGAGGCTTGCGGAGATTATGTGCATCGATACTCTCTGCGGCAGCTCGACTTTCCTTCTCCGACGAGGGGTATCGACGATTTCTAGAAGCCGTTCAAGCTAGGACGTCCATGCGGTGTAGT
>XLOC_006247_2
TGCTTTTAAAAATCTCGACCAGCTGCTGCTGCAGTCCGGTTTTTGCTCGTTATACGCGTTTGTAACACACTCATCGGATAGAGGGAGGAGAGGCGTATGTATTCCAGCCCCGGAAATTTCGCGCATCCGCGAGCGTCGGATATTGTTT
>XLOC_006012_1
TATTCCCATCCTTTTTTTTCCGTTTTCGCGCGCGTTCAAGAACACCGGAGCAGCGACAAATAAGGTGCGAAAGATTTTTGCCCAAAAACGTTCGCCCCGCCGGCGCTCTCACTTATTCATCAAAACATCAACCATATGCAAGAACACGTACCCGTATAAGTATGCGTACGGCGTTTTTCGCGATTTTCTGGAACACACGCGCGCTAAGGATAGGTATATTGCGTTTTCGGAGCCGTGTGTATTTCTAGGTGTAACTACAGTTCGACCGTTGAGATgagagagagagagagagagagagagagTAGATTTCGGATACGAACGTGCACACTGTCGCGAATGTGTACACGGTATATAGGTGTGTACAGCCGCGAGTAACCAATGGGGAGCCGGCGGCACGAGGCGCAGGCGCAGGACACGTCGCAGGTCGCGCAAAAGGGTAGCAGCAGTTCTCTCTGCGTCGTCTCTGCGGAAAAGCGCCGCTCGCTCAGGGTGTACTGTCCGCACCGGGAGGTCGTTGTCTCGCTCTGCAGTGCGTGTGTGTGTAGCTCATCATAACGTGCCGACATCGCGTGTACAATACAGTCCGGCATATACGAGTGTGTGCGAGAGAGAGAGAGGGAGATAGGGAATAGAGCGCGAGAGACGCGGCATGGCTGGTACAGTAGGTGCGTgcagtagcagcagcgcagcagcagcagcagcagcGACGAGGAAGACTACTCCAGTGGCGGCGGTGGCGGTAGCGAACAACGGCTGCTCTTGTTAGCCGAAGTCGAAGGAGGGCAGAAGCTGCGTCAACAACGTACACACAGAGAGAAAGAGACGGGGCGAGAGAGGAGCAGCGGCGGCGTAGTAGGGAAAAACCGACACGCCGGCGGTTTCAGCCTGTGTGCGAGAGAGCCTGTCGGTGTGCGAGTGTGTGCGGTACCTGCTTCTCGCGACTGCGAGGACTGAGGAGAGCAACAGTAGTCCGCGAGCGGACGCCAGTCGAGAGGGACACACTCGGAGAGGAGCGAGCTCGTGGTGTGTTGTACACAACACCGGAGAGATACAAAGAGAGACGATAGAGAGACTATTATCGGAGCGTGTGATTGTGCGAACGCGAGTTGCGAGTATATAAGAAGAGGAGGAACgagaaagagagagagagagagagTGTGTGTTGCCGAAAGATCGTCGTCGCAtataaagnn
>XLOC_006278_1
TTGTTATTCTGTGAATTTATTTACTTTAATACAAATTTGACACTCACTCAAATGATGTTTGCATAGAAACAGGACTTTTTTAACTTACTTCTTACATAGTAATAAAGGAAAAAAGTTCTTTCTTGCATCCGCGACATACACAAAGCATCATCCACTGTTGTAACTTTTATTTTTTTTAACTTGGCTGGACTCGACTTGCGCGAGAGTCAAGAGATAATAAGTTTCTTAAGTCGTGATACAGCATATACAGTACAGATGGAGAAAGGAGAAAGTGCACAAAAGACTTTGCTCATCGCATAAAATTAAATCGAAACCACATTATTGAAACTGGTGCATTCACCATTGATTAATTTTCATAAAACAAAAACAATACATAGTTCATCCACATGAATATTCGTAACGAATTTTCGTCGATTAAAATCAAACATCGCGTAGAAATTCACGGCGCTGCAGAGCTTGTACTACACAGAAGTAATCAGTCGTGACTTCTACAAttttttttttCTTTAATTTCGACGCGTTCCGACTCGTACATGTATAATCAATTAGTTTTAATATAATTTGTTCATACTGGCGATCTTTCCCTTTCTAACGATAGTTCAACTTTCACAAACTGTACCATAGGAATCTAGGTTTTTACGAGTTTTTTTTCTTCTTTCCATCAAAAAGGGGAGGAAGAGGGCCTGATTATGATATCTCGTCAGTTGGGGCAAGGTAGGGAgggggggggggggCTGGAGGAGGAATGGGAGGAGtgggaaactagttannnnnnnnnnnnnnnnnnnnnnnnnnnnnnnnnnnnnnnnnnnnnnnnnnATCGCGGATACAACAATAAATAGCATATTACAAGAGTGATGCATCGCCCGCCATTTTCAAAATGCTCACCGAGCGTTCGCAGAGTAAATAATAAGCGTCTGTCGGCGGGGACGCACGGCGCCACAACAAGCGCGCGCTTATATGTGCATAACTCGCGAGTAATTGCGAGTACACCTCGGAGCGACGAAAAACCGATGGCAAACGTCGGCCAGAATTTTTCCCGAATTTTCCACGCGGAGGGAATCTCGCTGGGACGCGAAAATCCAGCGCTAAATGACCGAGCGAGTTCCGCGAACGGCGGCATCGGCTTCGGCTTGGCGACGCCGCCATGACGATAAAGAGAGACGGAGCGAGTTTATAGCGCGTACAGTagagagagagagagagagagatagagagagaCTGGCCCAGCGCGTCCTTGTGCGGAAAAAGCGCGACGCTTCGTAGCCGCTCCGAAAAGAAAACAACAACAAGCTTCTGCTCCGTTGCTTCGAAATGCGCGAAACCGTCGGGCGCTCGCTTAAGCTCGGCGGAAAAATATTTCGTTATCCTCTTAACGAATTTAGAAAAATAAAAATTCGAATCCTGATAAACGACTGTCTAATTCGGATACTCACCCTTAATTAAAATAAAGGCTCGCctgcggctgcggctgctgctaacactggctgctgctgctgctgctgcttgggctgcCGTGATGCGTCTGCGTACTTGGCTGTGCAACGACTGGTCGACTGGTCGTCGTCGGTCGCGGCGGCGGTGGCGCGCGATTCTACGAGCGCTGTGTATGCGTCTCTCTCTTTCTCACTCTCTGTTATTCGCGAAAGCGGACAACACGGTATAGTATCCGTGCGCGCGTTtctctctctctctctctctctctATCTTGCTTGGATATACATGTATGCTTGCTTCCGCCCCTCCCTCTCCTGGCTCCAGC
>XLOC_006343_1
CTCGATCATCCAAATGTATATTTTTTTTCAATTGACGCTTATATTAAAACAGGCATGATTATGAGAAATCAAATTTTTTGACCGCGCTTATGAAGGAGAGCTTAAGAATTTTCCATAACTTATAACACTGCaaaaaaaaaaGAGATTATTTCTCAGCATATACGGTTGACGTCTTATCTGCGCCCATGCTGCACAATTACATATTATTAATATCATCCTTACACATTCAACTTCATAGGTAATTGAGAATACTTTGTCGCTCCGTAGCGCAGTTCACATTCTTCAACAAAAACCACCACAATTCAACAATTTTCTCGGTAATTAATTCGCAATGTGTTGGGGATTAGTTTCTGTGAGCTGTGCGGCTTTGAGAGGAAAATTTGAACTGCGCTACTCTTAGTATACATGTATATGTATGTACATACGTTCGTTAAGCAGTGGTTTAATTATTATTTTTGAAGATATATTTCAAAACCTATAAGTATCATAGTTGGAAATATGAATTCTTCTTCTCTGTGATAAACTGCACATTTAAAAAAAATCGTATAATAATTATTAATAATTGTTTAAACAGTAAAACATCAATATTTTATTTTAAAAATGTATAATATAATTGTGAAATAAAAATATGAAAAAAAATTACACAAGTTGATGATTCACTGCAAGCAACAGTCGATATTAAATTAGTATTATTGTTTGCTCGTATAATCATACAAAAATTGATGTTTTTCTGCTGTAAATGTATATAGGCCTGTAAATTCAAGAACAAATTACTTTCATCTAGTTTTTTTATCCAACTGTTATTTTCATTATTCCTAAGCCAAAATTGCACATTTACGATTCACTCATTAACATCAAAGCTCAATTAAAGAAACGATTCATCTATCTATTCATCTGAGTATGTTATTAACATTCATTCCATCatatatatatatatatatatatatTA
>XLOC_006429_1
ATAACTAAATGTATGTACCTAATGCATACACGTGAAAAATTGCACACAATGTATAATTATGTGACAAAACACAATTATTATTCTTTTGAACCCCGCGTAAAAATATTATATGAGATCTCATATGACTGAAATTCGTACTGAGATCTACATGATATCTATATGAGATGCGATCTCATGTAAGATCTCATATAATATTTTCACGCGGGACGCCATCGTTCTCTATACTGATTATTAATTTTGTATTTAAATTTACATTAAAGTTAAGTTAAATTTATTATATTGTAATGTTTCATTATTTTGCACACAAGAAACTAACCC
>XLOC_006513_1
GGAAGATATATTAGGAGATTATCAGTGCGGATTTCGGCGCAACAGATCGACGAGCGATCAAATGTTTACCATAAGACAGTTGTTAGAAAGAACGTGGGAATTTTGCGAAACCATACACCAACTATTTATAGATTTTAAAAAAGCGTACGATTCTATTAAGCGAAGCAAAATATATCAAATTCTAGTACTTCTCGGGGTACCGAAAAAACTCGTGAGATTAATTGAAATATGTCTGAACGGAAGCACGGGAAAGGTCCGAGTAGGCGGTAATGTATCAGAACCCTTCATGATACGTGATGATTTAAAACAAGGGGATGGGCTCTCTACGGTGCTGTTCAACTTAACGTTAGAGTATGCCGTTAGAAAAATGCAGGTTAGCCAGCTGGGCGCAACACTTAATGAAACAACGCAGATACTAGGCTACGCAGATGATTTGTA
>XLOC_006491_1
GATTATCAGTGCGGATTTCGGCGCAACAGATCGACGAGCGATCAAATGTTTACCATAAGACAGTTGTTAGAAAGAACGTGGGAATTTTGCGAAACCATACACCAACTATTTATAGATTTTAAAAAAGCGTACGATTCTATTAAGCGAAGCAAAATATATCAAATTCTAGTACTTCTCGGGGTACCGAAAAAACTCGTGAGATTAATTGAAATATGTCTGAACGGAAGCACGGGAAAGGTCCGAGTAGGCGGTAATGTATCAGAACCCTTCATGATACGTGATGATTTAAAACAAGGGGATGGGCTCTCTACGGTGCTGTTCAACTTAACGTTAGAGTATGCCGTTAGAAAAATGCAGGTTAGCCAGCTGGGCGCAACACTTAATGAAACAACGCAGATACTAGGCTACGCAGATGATTTG
>XLOC_006518_1
AATGTTTCGCAAAATCCTTTTTATTCAAAATTGTGCACGCCAAACTGTATTTTACTTGACGTTTTTTATTACATCAACAACGAAAGTTGTTGATTACATTTCAATTATATCTTGAGATAAGCTGTAGCTGTTTTAGCGGCCCATTACTACAATTCAGTTGGTTATTGAGAATTTTTAAGATAAGAAGTATCTAGCCACATTAACTAATAAATAGATTATTGAAGCCAGGTATAAGTAGAACAA
>XLOC_006518_2
TATGTGTAATTTTGATAACTCTCAATTCGCGACTTGTGGTAGGTGTGAGGAAAACAAGTTTGACAACATTGTTTATGCTCAAAGTTCGTTTTTTTTTACTATTTACCAATCAGGTAACTTATATACACTACTGATCGTTGGCTGAAAGTTTTATCTGCAATAGCATACATATAAG
>XLOC_006518_1
AATGTTTCGCAAAATCCTTTTTATTCAAAATTGTGCACGCCAAACTGTATTTTACTTGACGTTTTTTATTACATCAACAACGAAAGTTGTTGATTACATTTCAATTATATCTTGAGATAAGCTGTAGCTGTTTTAGCGGCCCATTA
>XLOC_006518_2
TATGTGTAATTTTGATAACTCTCAATTCGCGACTTGTGGTAGGTGTGAGGAAAACAAGTTTGACAACATTGTTTATGCTCAAAGTTCGTTTTTTTTTACTATTTACCAATCAGGTAACTTATATACACTACTGATCGTTGGCTGAAAGTTTTATCTGCA
>XLOC_006723_1
TTCATTCTTTTTTATAAGTTACATTTATAATAATTAGTTTTCAGGATATTAGGGCATGTATAGGGGTGTCAGCGAACCAAGCTAAGGCAGTGCTATAAAAAATAAACGATACTTATGACTTAAGTGGTCCACTATTGCATGGCGTAAATATCGACCTTGCTACGCTTGGGCGCTAACATGACTATCAAATATTTCGTTTCTTCAAGACTAGTATGTAATAAGGCTTTTTATGACACGCCGTGGCGTAAACCTCGATTTACCGCACGCGCGTGCAAAAATGCACTCGCTAAATCTCGGATCACGCACGTTGTGTCATAAAACATCGTACGATAGTTTCGTAATATACCATTTCGATATTAGTGCGATAAAGTGATTCTTGTGTGTAAATGTATCTACTATCTGATACTATCTGATAATCACACTCGTGCGAGAATCACTTTGTCGCACTCTTATCGAACAATATATTATGACAAAACGTACGATAAATGCTTCGTTCGCTGACGCTTGTTTACACAAGCGTGAGTAAAAGTTGCACTTAGCGCACGGCGAGAATATGAATTGGAATTAAAGGGATATGGTTTCGATATTAATTTTGATACAGTTTTCAATCTATTAAATTAGAATGAAATTCTTTATATAATATTTATAAATCTCTCCGAGGCAACTTCTTTGCCGATTAAAAAAAAAGGTACGCTGTATTAAGTACGAAATTTGAACATAAAATTAAGAAAACGCTTTATTAATAGTATGTT
>XLOC_006768_1
TCTGCTCGAGCAGTTCATAACTACTCGAATCTAGATAGTAGGCCTTTGTATGTTCCCGGTCGGGGCGATCGGATCCGGAACCCCTATATGTATTATATACACCGAAACACGAAACGATTATTTTCTCGTGCAGCTCTCTAAACGCGCTTAGAATTTCGAATTAGAAAGAAGAAACAGAGAGGGAAAAACAATGGCCAGCGGAGACACACACACACGTACACAAAACAACAGCTGCTCTCGGCTATACCTAGACTCGTTAGAGCGGGCGACTTTCCCTACGCGCGCGCCTCCCGATAATAAGGTCGGGGCCCTTGAAGAGAAGAAGAAGGAGAGAGAAAAAGAAGCCGACGCAACGTCTGGCATGCGGCTCTCGAGTATGCGCTCGAGCTTTGAAAACGACCGCCGATGAGTTTTTCGATATACGCCTTCGGCGCAGGGGATTTTCCGGTGCAGGCACCTGTAGTCGGGAAGTGTGCCCTTGTGAATTTTAAACGGCGAGCTGCGGATCGATGCTTTTCTCGGTTAGGCTTGAAAAAATGAGGATATCGTTTAGAAATAATTAAATCATTGCTCGAAACGTTGAAACACGGCAAATTAGATCACGCAAACACCGATGACCAACGAACAAAAAAGGAGCAGTCAGTATTTTCACTCCTCCATCTCTCCGAGATTACGTGGAAACTCGCCTGTATACAGCTCGGTATAATCGTCTACCTTTCCCGGAAGCGGCTCACACAGGAAACACGTACAGAGCGCGCTGCACTGCGCAGACATCGCATAGTAGCCGTCGATCCGGCTTAGGAATCCTTTGTAAAATGCCTGATAAAATTC
>XLOC_006769_1
TTGATCTGCTCCTGCTGTAACTGCCCAAGTTTATCTTTATCGCTACACTTACTCCGAACCAATATGGGATACACCAACCGGCGTCAAGCTTTATATTGTTTAGATCCTCCGTCTCCAGGGCAGACCCGACCCTATGTCGCGTTCGCTGCATCGAAGTGAATCAGATATCGGATCCAAACGTTTCACCCTCCGCGCGCGTATTATAAGCGCGCTAAAACGAAAAAAAATTAGCATATCTTATTGGCCCGATATGCGATAACGCGTGAAACCTAAGCATTCGCGCGGTGCATTTTATATGAAAAATTTCCTCTCGTATATACACATTAGCATATTCTTCGACGTCAGAGCACGCGCGCGTATATGCAGTTTCTTCATTAGGCTTGCAGAAATTTGAAAAAAGCCGCTGCCGCCTCGCTACGGTGATAAATTCCCCGCTTCCTACGTAAAGTtttatttcgagcttgaaaaaaaaaaaCATTCCTCGCGAGAATATGTTTCGTGCGGCGCGATTATCAATATTCATACGGCGTGAGCACGTGCGCCGCGCGAGATGTTATGTTTCTCGCGAATCGTCGTT
>XLOC_006809_1
CAAAGTTTGAATAAAAGCGCGAAAATTCGAAAAAGCGCAATTCAGTATATATTGCTGAAATTGAGTGCGATAATATATACACAGCCGCGCATATATACCGAATTACTACGTTCGCATTTATTAAAATCGTTGTGTTTTTCTTGAAAAAAATGGCGCAAAATTTTCACATTCACTAGTGAAAACGAGCGTTACAACATACACACATTTTTGCGCGAATTTTTTTCATACGTAACGACAGCGTTTGGAAACACACTGACTATGCCATCCCATAGAAGTTTCTCAGTTTTCCACGTAGCATTCGGAATGTTCTCTAGGGAAGCAAAAAACCGGTTAGCCATCGGTTATAAATCGGCGCGTCGTAATAGCAACATTGCGAGCGATTTTTTTCACGATCACTTGTCCCAAAGCTATATACTCGCGATTCGTCAAAGGATATACTATACTCTATAAATAAAGAAAGTCTATCGGGGTAAGTGTGTCATAAATAATTACACACGACACTCTCTCCCACAAACTACTTTTATATTTAACGGCAAACTGCCTCAAATCTCCTCGCATAGAGAACACTTACGTATTCGTATTTTTTTCTCTCTTAACGGTACAAAATCCGCGACATAGTCTCCCGTATACCCCGCAAAACTGCGCTGCCGCGGTATACCTACATAACGAA
>XLOC_006943_1
CGAAAAAAGACGGGCACGGCCGGAGGTAAATTGGCGCGCGCCCCGTCCGAGCCACCCCCGGATCGGAAATATATAGATAAAATATTTTCGTTATTTACAATATTAGTTGAACGTTAGTCGTTTAATAAATAATAATAAATAGTGGTATTATAGTACTTTTATACTTTTTTGTCTTGCCATTTGTTGTTGTTGTTGTCTTTGTTATCCTTTAATATAATCATTAATTTTTTTCCTTCATTTTAATGAATTAATTAATAGTACAATATAAGGTTCGTAACGAACGTTATACGTCTGCGATAATAAAAATATTAAAAGAGATGGAGCGTTGGTACTCGATATACTTAGATACTCGCTTATATAATTTTTCTCATTTCTTTAGCACTAGAAAGTTAGCGCGTATTATTATAAGTGATTCACGACGTCGCACGCCGAGCTTCGCATCGACCTTCGACGTTTTTCTTTTTCACTTTTTATCATTTAATTTTATTACACGCCGTTAATCTTCCTCATAGAGGAATCAGCTAACGCTTCTTTCTTTTTTGTCGAGCCAGCCTCGAAGCTTTCTCTCTCTCGCAACCACAATATAGCCTCGAGGTTGAGCGGATAGCTATTTTTCGATAAATTTGTACGTTTCGCGAATTTGTTTGCCTTTACCCTATTCTTTACGCAAGTTAAAATCGTTTGACTTTATACACACAGTTTTATAGGAGAAAGTCGATGCGAAGGGGTGACGCGTCAAAGCGCGTGAAGTGTCGAAACGGTCGGAGCTTTTTTTTTACTTTTAAACTTTCGAGATTCATTTGGTTTTTTGTGTGTCTCTATACGCGTCTCCTCGTCTGTCTCTTTCTCCACGACTCTCGTAGCAAAAACTTCGAGTACAAAAAGAAAGACACACAGACACACAAATACAGCGAGGACACGGCCACGGTTGCCAAGAATCGCGTCGAATTTCTCTCGTTCGAGTGCACACAGGTCTCTCTGGTATGTACTTTTTCTCGCCGTTTTTCTGCCTTTTTATCCTTTTGATATATATGTATAACGAAAGAAGTTACGAGTGTGTGTGTGTGCGCGCGGGGGCTTTTCTTGTCTCGATTTCATTCGATAGTAGCAGAGTTTGAATGACTCGGAGACTAAACCGGACGCGAGCGGACGGACAAGCGGATGTGAAGGGGTTCGTGAACGACGAGCTTTCGACCCTCTGCAAtttttttctctcttttcttttttGATAGTTTGGAAATTTCGGACTTTACACGAACCGCGgtgtgtgtgtgtgtgtgtCTGGGGGTAGACGCGTATGCGACGATTTCGACACTTCGTACATAATAAATAGAGTGAGTCGATTTCTCATGCGATTTTTATACTTATTTTTTATTATAAATTCTTGGAGACTGGGCATTGGAGATTTTAATTCTAGCGCGGATTATCCATTGGTTGGTTTTCTGACTCGAAGAAGTATTGTGTAAATATAGTCGATCTCTACGGTATTACTTTTGTTTCTCTCGTTTAATAGCTACGGTTCGTTTCTGATTCTAAAAAGTTTAGTTTGAAAAGATGAAATATACGCTTTGCTCCTAGGTTTATTAATCGGATTTTCTTCCTCTCGCTTTCCAATATACGTATCGCATATCCATCTTGTCTTTCCCTCGCATACTCGACTCGCGTCATGTCGATTCTCTCCTTTATCCTGCACCAATAAGCGATTCTACAATTGTATACCTTTCCGCAAAATTCCTGCGTTATATATAATATGTATATATTAGTCGAGCTGTAATAAAATCTGATCTCTGTTTATAATTAATTCAAGTAGTAATTAAAGTGGCAGCAGTTAGGCCATGCGGCTCCTATTATCTAGTCGTCTTTGACTGTTGGCTTCTTACGTAGATTTAAAAATTCTTTTCTCTTTACTTTTTTTTTGTTTAGTAAATTTATGTTTGAGAATAATTTGCATTTATGTATATATATTTTTTGGATTATTTTCGTCAAAGTGACTCGTTTAAAATTATGTATCTTTGAAAGCGCCTACCCTAGCGATTTTTTATCTCTCATTCTCTTTGTTTAAATATTGAACGGGCCTTTCTACGATATACTCCGTCTCGAAATCTCAAAATCTCTCACATTCCTTGTTTTACCTCTCTTCTAGCTTTTCACTATGCGGTAGGATAATGTGTTTATTTATCGTTACATGCGACTGGAATTTATCGGGAAAACTATATTATTTATTTAttttttttttAATCTTTAATTTATCCTTCTTTTCCTCTGCCCACGCCAACCGAGCGTGATTTCAGCATCGGCTTGTGGTCGAAAAATACTGCGTTATAATTATTCTTTATAAGTCTCAGAAAGATGACGGTACTCTCGCTTCTATTATTATATTTTTTTAATTTTTATTAATAGTAAAAGTCGAGCTTCGTTTACGATATAATTCTATTTTTAAGTCTCGCGAGCCGAAGCTGCGAATGGCCTTGCTTACTTGTAAAATTTATAAAAAGCTTTGATACAAAGAAATCGGTGGATGATTATGCTTTCTTTATTTTGTCAAAATAAAGCTCGTGTTTTATACGAACGTCAATCAAGTATATATTAGTGTCGTCGCAGTGATAATGGATGCGCTGTGTTTTTACTTATACGTATATATCGTTACTCGAAGAATTTTTCATTTCTTAAAAATATAAATTTCTCTGATGACGGTCACAATTTATCGACCAAAAGTTCAGCCATTCGCAGCCTCAACGAGAGAAAGACCGGCCAGCCTTTTTCCTTCCTGGCGTATTTGAAATCGCTAATCTTGTTAATAGATTCTTAATTATGCATTAAGCAAAAATATGAATATAATAATAGTTCGTATGTAATAGTAACTATGCCTTTACTCGCCTCGCGTTGTGTTTTTATTTTTGTTTAAGTATCAATAGGATCGAGATTGATCAATTAATTAATTAACAATGATTGAAAGATTCTTTTACGCTTATACCCTCGCTCGCCTCTCTATCATCTCTTTAATGTAATTTTTTTTATCTTTCTCTCCTATATCTCTTTCACACATTTTCATTTGGAATTCGCTCGCTCTCTTTCTCTCGTTTTCTTTTTTTTTATAGTTAACTAATAAAATCTTTAAGCTTAATGGCATGAAAATGCTCGTTGGAATTGACTCGTGTGtacaatattacattttttttttGCGCATACGCTTCTCGTGTTAACGTCAACCGCCTTATCGAGTTCTTTATCTACAATAATATAACTACGATCCGAGAGTTTGTAACGCTTTTTAATTGCACAAATTTTATCGTTCGGAATCTATAACTGGCTTTACCCTTCATGATCGCTACACCGAGAGACTGAGTAACTGGCGCCAATAAAAATAATTCGCTGGGAGGCTTTGCCAAAAAATTCCGTCAAATCATCTTGACCCGATGCCAGATTACTTCCGGCCGTGGAAGAGCCTGTACAATTTTTTACCCTCGGTACAGCACGGAAAAGCACGTGGCATTGATCTATTAAAAGAAGTTTTTGTTTGAAGTCTTCCGATTTACAAGATTGAGAGCACGGTATCACTGCCGCAAAGGAATATAAATGTGAGTTCAAAATAGATCGCAAACTAGAAGTTCAAGTAATTTTTAAATTAAGTCACCTACTGTACATGAAATTTCAATTCAGTTTCACTTTGTACATCTACGTCTATAAACCTCTACAATATCTCGTCGACGCTGATTGTTAAAATTCTTTGTACATTCTCATCTTGTATCGATATTCGCTTGAAACTATAAATATAAAAATTATTCCTCTCGTATCCCGTATAAAAAGGTACACCTACAGAGAAACAAATCGCCGCGGATTCGTCATGATTTTTCAGGCTAACACGTCGCGGTAAGACGAGCGCAAACACGAGAGGCGTAACGCCGAATTTGTTCAGCCTGTCTATATAGAGAGTTCGCCCCTACAGGAACGCCGGACGAGCGCCCAAGCCCATTTGTTTCATTTCTATCTCTCTTTCACTCTCTGTCTCTCCGTTTTATCTCGCAATTCGTTGTTCTCGGCGTCGCGGTCCCATCGCGCACACGACGACGGCCGGAACAAGCATCGGAAATACTTTCTTGGATCACCATGGATTTATCACAATATAAATTATCTTTTCTTAAACCAACAGGAACGCGAGGCCCTCGGCTGCTATGCCAAACCGcccatcatacttattttttttttttCGATCAACGCCAGAAAAGTCAGCGTAATTGTTTCTTTTTTTTCCTCTTCTCCGTTTGACTCGTTACATTTTTCCATCGTCACACGCACGCACACGCACTACGCAAAAAATCTTAGCCTTAAGTTTTACGTATATTTTTTGTTAATCGATAAGGAGCGTCCTCTTTTGTCTTGCAATAATTTTTTTTCCTCTCCCTTGTGACGTTCCCTTAATTATTCATTTCCCTTAAAAATCTCCTAAGTGGAGGAAAAAACTTGGTTAGTAGATAATCCATAACAATGTATGCGACCGGCCTAGCGCTTAGAGTTTGCACCTACGGTAATAAGATTTTTAATCATCTTTCTCGTCTGCAATTTTTCTTAATTTTATTTAAAATTCTCTATATAAGAAATCGAGCCTAAAACACCGCGACTTCCTTGCACAGCCCGTCCGAATGTATAACGAGGACCTATATACTTATCGAGTCACTCGTGCAGAGGCCCTCGATCGTGTGTTTGTATTAATTATGTCTTCGCGTTTGCGTGTGTGTCTGTGTGCATGTATAATAAGTATAATTGTTGTCGCTCGTTCGAGTGTTTCTCTCGTATCCGCGAACGCGGACGAAGGGATCGGTCGAAGAAATGCTCGCGGTTTTTATTCCTCTTTTTTCTCTTTGTCTCTCTGCGTCAGCGATTATTACAGACTACGTTTATGTATAGACTTTTGTCGATTGCAAAAATATCGGAAAACTCGTTGATTTTTCGCCGACGCGAGTGCGTTTAGTTTGTC
>XLOC_007321_1
TCTTAGGGCTAGCACGCTAGCCGACGGAAAGTTGTATCCCGTTTCCTCTCCTATACGGtatatacgatatatatatatatatatatatatatatatatataATACTTTAAAGAAATAAATAATATACTATTGGGatataaattttttttttATTTATCTAATATCAGATAAATAAATTATATATTTACATTAAAAAAACAAAAATAGGAATAGTAATTCTGTGTAG
>XLOC_007321_2
GATGAAAAGTAGAGCATAATCAGTTATGGATGCTGTTAGTTTCAAAGTTTTGGAAAATAAAGCTCCCATGTTGCTATTATTCGATGTTTTTATTATTCCTAAAATGAAGGAAATGTATATCGAATTCACATGTTACTCGCCAATTGCTGTAAAGTTTTAAACCAGGTTCAACAAAACCTTGAAATGTCAGATTTTAACTGGAGATACTAAACTGCGAGTGGCTGTTCCTTTTCGCGCAAGATCTTTACATCTTCACACCTTTATGAATTTGTGGCCTAAAAAGTAAATTTTGAGAATACATAGCAAGAATGCGCGAAGTGCGTTTAAAGTAGCTAGTACTAGTAAAATCAGGAAGGAATGCTGTTTCTTAGACATTTTTTAAAAATTCAAATTTTATGTAGTTTTCCTCAATTATAATAATATTGATTTTCAAAATTCATGAGAAATTCAAGGCAAGTAGGTCATGTGACCTATATAATGACAATAGTATAAGATTCCTATTGTTGTTTCACTGCTATTAATGTATTCAATACACACAACTAAACTATCAGATTTATG
>XLOC_007321_1
GCTAGCCGACGGAAAGTTGTATCCCGTTTCCTCTCCTATACGGtatatacgatatatatatatatatatatatatatatatatataATACTTTAAAGAAATAAATAATATACTATTGGGatataaattttttttttATTTATCTAATATCAGATAAATAAATTATATATTTACATTAAAAAAACAAAAATAGGAATAGTAATTCTGTGTAGGTAATAAAATTATCT
>XLOC_007321_2
GATGAAAAGTAGAGCATAATCAGTTATGGATGCTGTTAGTTTCAAAGTTTTGGAAAATAAAGCTCCCATGTTGCTATTATTCGATGTTTTTATTATTCCTAAAATGAAGGAAATGTATATCGAATTCACATGTTACTCGCCAATTGCTGTAAAGTTTTAAACCAGGTTCAACAAAACCTTGAAATGTCAGATTTTAACTGGAGATACTAAACTGCGAGTGGCTGTTCCTTTTCGCGCAAGATCTTTACATCTTCACACCTTTATGAATTTGTGGCCTAAAAAGTAAATTTTGAGAATACATAGCAAGAATGCGCGAAGTGCGTTTAAAGTAGCTAGTACTAGTAAAATCAGGAAGGAATGCTGTTTCTTAGACATTTTTTAAAAATTCAAATTTTATGTAGTTTTCCTCAATTATAATAATATTGATTTTCAAAATTCATGAGAAATTCAAGGCAAGTAGGTCATGTGACCTATATAATGACAATAGTATAAGATTCCTATTGTTGTTTCACTGCTATTAATGTATTCAATACACACAACTAAACTATCAGATTTATG
>XLOC_007321_1
GCTAGCCGACGGAAAGTTGTATCCCGTTTCCTCTCCTATACGGtatatacgatatatatatatatatatatatatatatatatataATACTTTAAAGAAATAAATAATATACTATTGGGatataaattttttttttATTTATCTAATATCAGATAAATAAATTATATATTTACATTAAAAAAACAAAAATAGGAATAGTAATTCTGT
>XLOC_007321_2
GATGAAAAGTAGAGCATAATCAGTTATGGATGCTGTTAGTTTCAAAGTTTTGGAAAATAAAGCTCCCATGTTGCTATTATTCGATGTTTTTATTATTCCTAAAATGAAGGAAATGTATATCGAATTCACATGTTACTCGCCAATTGCTGTAAAGTTTTAAACCAGGTTCAACAAAACCTTGAAATGTCAGATTTTAACTGGAGATACTAAACTGCGAGTGGCTGTTCCTTTTCGCGCAAGATCTTTACATCTTCACACCTTTATGAATTTGTGGCCTAAAAAGTAAATTTTGAGAATACATAGCAAGAATGCGCGAAGTGCGTTTAAAGTAGCTAGTACTAGTAAAATCAGGAAGGAATGCTGTTTCTTAGACATTTTTTAAAAATTCAAATTTTATGTAGTTTTCCTCAATTATAATAATATTGATTTTCAAAATTCATGAGAAATTCAAGGCAAGTAGGTCATGTGACCTATATAATGACAATAGTATAAGATTCCTATTGTTGTTTCACTGCTATTAATGTATTCAATACACACAACTAAACTATCAGATTTATG
>XLOC_007479_1
ATACGATTAAGAAAATTATTAAATGACCTGCAATAATAACCAATTTCATCTCTGTAGCAAGTAGGTTATAGCGTATATCTGTATATCTTCATTAACGCGAGCGTCTTAACATTTTAAATATACGTCTCCGAAGCTTTACAAGCGGATTAGAATTTCGAAAACTAAAAAATCTCTTACAACTTAATACGAAGATAGTAATAACTATTCAATCCTCTGTTTCTTAAGTCTCATAAGTTTCGCGTGTATGTATACTTATTAAAAATGGCAAGATACTGGAGTATAGACGATAGATATTGTGTTTACTCTAATTTGTGTTCTTGAAAAAGATTAATAAACAAAATTAACGAAGGCGTAATCACAATTTGACAGTGCGAGAATCAGTGAAACAAACACGTTCGTTTTAATCAATGCAATTCATCTTTAAAAGTAATTTTTGTACTTCAAAGTTGTTTCAATTTTATCCTAATAATAGTGCATTGCACTACTAAGGACGAAAATGTGATAAATCGCATTTTGTACCCTCTGTATTAAAAAATAACGTTTCACACATTGGCGAAAAATGATTATTCACTCGAAAATGAATCAACTCTTTCAAGCTATAGTATCGAAATGTATATATTTGCCCCTTGTTGATCACCATATTTTTGTGAAACATGCATTAAAATGCTATCTTTCTTGGCCCATGCATAAATTAGATTGAGCATTGCGTTTTCCCTGATGGTAGAAATCATTCTACCCCCTAGCCAGTACCAGCCAGTAACAGACCACTATGTGTCATAAACGGCATTTCATAATCTGTTACTGGTTAGTTCTGGCTAGGAAATAGAACGACTTCTACGAGGGTTTCGAGACATCCATTTTGTAAGTTAATATATAACATATTCAACATTTTCAATATCAACCAATAAATACTAAATTATGGAAAATTGTTTCAAATATTCGAGCTGCAATAAAAAGAAGTTGAAAATGAAAATAGTG
>XLOC_007491_1
CCCAAATCAGAGTAATCCCCCGGCAGGAAACAGGAAAACGCGGGGCCGATGATGCGGAGGAGAAAAAATATCGATGAATCGCCGATTGAGAGAGTGAGAGAGAGATGCGGCGAGCGATAGCGGAAAGCCCGTCATTTGATCAGCGAATTATCAGCGCTAATGCACAAAACAATAGAGGCGTCCGCTAAAATCCTCGCTAAACATTATAACGAGCGCAAATGGCAAACAGGATGTGTCCACCTGCGCCGGCGCGGCGGTATCTGCGCGTCAGAACAATTATTAAGGCAAATATTTGCTGCCTATACTTATAACGAGCTCTCGCGGAGTCTCTCGATCATGCGAGGGGATAAAGTTTATTGTTCGCTTCCGTTACACATTTTTACCGTGGCCACCGCGGGCCGGTAATTGCGCAACTCACAACGGATTATCCTTTATAAATGTGTCGCTAATTTTGATGAAGTGATTTCAAAGTTCATTATGTCATTGTTATTCGAGTCGCGACATCTTTTTCAAACCTACGGGCGAGGGCCTCGTTATTTCTCTGCGACTAATTTCCGCGCGCCGGGATGATTATTTTTAATTTTTCCCGGGAACGCGATCCGCGCGCTAGCTGAAAAAATATAAGCGGACCATGCGCAAACCGTGGACGCGACGCAGTGGAAAAATTTCCGTTTCGTCATAGTGTAACTGCGCGAGGATTGAATGTTTACACCGTCGCGCAGTATATATATATATATAGAATGAAATCCATTCAAATTCCCAACGGAGTTCGTATATTATCGAGATCGGCGCGAAGCTAACTCGAAAAAAGCGATAAGTGTGGGCTGCGCCGCGATCGAAGAGAAAAAAAAACAGCAATCGACTCGAGCCGCGCCGTATATGCGATTAGCGGCAAAAAAGCCGTAGATCGAGCGGAAAGCCGATAATTCGTTAAAAGTCACTTATGACACCTACTTTTATTCGCTGACGCCACGGAGGGTAATGCGCGCGGTTCTGCGAGAAAAAAGAGAAAAGAATTCCCCGTGGAGCGTTTATCACTATCCGCGCTCGGCTATATCGAGGATGCGCGCTTTGTTGCTCTTGCCGCCGCGCTCGCGACTCTAATTTATGGTCGTTGCG
>XLOC_007388_1
AATTTTAGCCTCGTCGCGTTCAAGTGCACGCGCGCGCGTCAGTCGACTTCGGGTTAACGCATCGCGCTATTATATCCCTCGGATGCGCGTCGAAAGTAAATAGAAACCAAAGCAAGTCGTCCTCCCGCGAAAAAGGCCGCTCGTCACCGAGTCAACGCGTGATTTTTTCTTTCCGCCTCTCGTCTTTTTTTCATTTTCATCGCCAAACGGCTAATTTCCTGTAATAGATGTTTACAATCGCATTGGGCTATAGACGAAGGTGTGCGACACAGAGCAACTGCGACAGCTGAGCCgaggagagagagagagagagaCAGGTAATATTGTGTGTGGCCGAGAGAGGAGAATAGCTATGTGTCTATGTACCTATAAGAAAGAGAGAGAGAAAGAGGGGCAAGTGCTGCTGCCGCCTGGTGTGCGACATTTGCGTCTATTTGCTTCCTCGTCGGTGTCTTGCCGCTATGCTGCTACGCCCCGTCTACGCTGATATACTCGTACTCGC
>XLOC_007389_1
GTCGCCGCCACAGCCGTGTCTCCCGGAGAGCTTCGCTCGCACAGAGCCAGCCGCTCACCATCCAGTGCGGAAACGCTCTCGCTGTGGAGCGCGCGCGCGTGTCCACCCTGTCCCGTATCCGTCTGGTCTGTTGCCGCCGCCGCGTGTTGTGCTCAGCCCTCCCCCTTGACTctgtgtgtgtgtgtgtgtgtTAGTGCGCGCGCgcccgagan
>XLOC_007535_1
GCTATTTACAATTATATAATAAAATATTTAGGAACAGAGGAAAAGTAGTAATTTTATTATACATTTAATTAAGTAAAAAAAATGATCATATAAAATGTATTATTTTTAACTTAATAATCCTTATAATTTTTTATTAATTTTATTAGTAGATTTAGGTTAATTTAAACTACAGCCCATTACTCCTTTTGGTATTGTGCTAATAAAATACTCATTTTGTGACTGCATAAATATACAGGGTTTATGGATCATATCATATTTATCACATTTTAACCTTTGAGACTGCATAGTGCATTTTTTTAAATGTTCGACTATTAGATCAGTAGTATTAACAATAGAAGTATTTTCAACAATTATTGGTTTGTAAAAGATAATAATATCGGTAATATCACTATACTTAAGGCTACAAATTTTGGTGACAATTCCAAATTTATTACCGATTAGTTCAATGGCAGAATCATTTGTTTTTTTAGACTTTAAATATGAATATACTGCAGTATACCGATTATCACCGGCACACAAAATAAAAAAAGTTGTCTGCGCGagaaataagacctatt
>XLOC_007407_1
TTAAACCTGATCAAACCGCTCATGCTATAACTGCAGCTGAGTCCACCTATGCAATATAATCGATTCCATTGAGGATGTCAACATTCATTTGCGAAATTCGGCGACGGGAGAAGGCGCTTTGAAAATCGGTGCGGCGGTCAACGATTCATTAGCTCGGCATTATATAGGTACCGAGAGCGAGAGAGCCCGACTGGCACACTTTGAGCCTTTAAGGAAGTTTTAAACACCGCGATGGCTGTAGGCGAGCGCGCGTGCGTCAGCCTATGCGCTGGAGAAAGAAGGATGAACTTTGCTATAGAGTGCCTAACACATGATCCGCGAATGCACCAACAGCATTAGATTAATTTTAGGGAGCATCCGATAAATTAAAAATTTTTCAGCGTTCGTTATACAGTCAATGAGCGTCAAAACATCAGCCGATTCCAAGAGAGTACAGCGGCAGGAATCGGCTGAATAACGAGCGAAAATTGGCACCGATCGTGGAATTCG
>XLOC_007603_1
CCATGTATCGCGCGGCGAGTTCCGACTTGATGACCCTCTGTTGGTACGTATGCGAGCGGCGGTGCCGGTCGTGTCGCTCGGTAAATATATATACGGTCGTGTTGTTGCCGAAACGCGAGGGATTAGCGAGATGAGAGATAAGATTGCGTTTCTTTTTTTTGACGAGGATGCCTACTGCAATTTTCCCTGCAGTGATTGTCGCTAGCTTCTGTTCTTCGGAAAGACACTCGCGCTAACGGACTTTTTTGAACGGAAGTGTCAGTTCGGGGAATTCGGTATAGCGAGCGACGGTTTTTTGTTTACGCGGGAGGCGCGGGGCTCGCTGCAGTTCGCGGAATTGATGAAGTATGGGTCGATACGAGACTTCGAGTTTTTAGAATTTAATGATTTTTATAATGTGAGGAATTTTGTTGGCTGTTTTCGTGCATTCTCTGCAAAGCCGGAATCGGAAGGTTGCCTACATATGAGGATTTCAACGTTTTTCGGCGAGAACGAGCGTAGGTGAGTTCGTATGTGCATTGAATTATTTAATTTTCACATACATTTGTGTGAATAATTTAACGATTGGATGACGTCAAACGGTTAATCGATAATTACACAAACTTTTCCCGAGATTTATATCCCCGTGTCATCGCAAAATAATTTTGCAAAGAAAGCATCGTTCGCTCCATCATCAAACAGCCGTGTCTAGAGCATCAGTACAAAAAACCGATATCGCATTTTAATCGTCGTTTTACTTTTTGACATCGGCGATTCCTCAAAGGATGAGGCTGTACGTGTACCTCCCGTCGAGCTCTCGTCGATGGGGTTCATAATATTAATTCCGAGCATAAAGGCGTAATTGATCAATTATATCAAAACGAGAGAAAAGCGAAGCGTGTGTCAATAACGTTTTGTGCACTGGTGTGGCATAGAAAAATCGATAACAACGCACAACACACACATAGACGAGTTTCTCAATTTCGTGTCTCGGTCGCCCGCTATAAATACACGCATCGCATCATCCCTTCTTTCACCGCTCTTAATTTACACGCATCTCTCTCTCTCCACACTAACGACGGCTAAAGCAAGTATACCTATATATACAGGCTTATGTCTAAACGTCGAATCGGTCTCACTCTTCGCCTTGGCATGGAGAGACAGATCTGCACTTCTTGGCGAGCAGCGTTGCAAGGCTTACACATTGACGATAATAATAATGTGTCCGCGAAACGAGCGACCGGCGATCGGCAACGTTGTGAGAGCGCGGACTAAGAGGGGAGGGGGAGGCGGTCAACAACTCGCTTTTTGAAACGCGAAGCTCCTCGCGCACACGTGCGCTCTCGGCGTATCTCTTTCGCTGCTCTGTTTTTCATGCAGTCCTTATAGTGCACGCGGTTTGTTTTCCTTTTTCGGTTGAATTTTCGGTTACTCGAGCTTCTCGCGCGCGCGGGGAGAGCGGTGTGTTATTGAGAGAGTAAGCAGCGCGAGTTGTGCATTGTGTTCCTTGAATGAGAGGCGTTATCGAGTTGTGGGAAGAAGTCAACGTAGACTGGATGTGAAACTTTATACACTACTGTCGATGCAGTTATGCGCTCTGATAAGGCGGTCGGCGTATCGTCGCGATTTTTAAGCTTGTCTTATATGAATTTCGAGAAAAATCATCCTATCCAATGCATCGATTTCGAGTATATGTATATCAGCGATTTAACGCGCTGCACCAGCCTCGTATCTCTATCTCGCAGCCTGGTCCAGCGACTAATTCTCCCGCCAGtctctctctctctctctctctctctctctcCACCTCCACCTTCGCCGAACACTCTCGCGCAGGACTAAGGTTCGATATCCTCTCTCTCTTTCACGTACACCTAACCCTTTACCCACACAAAGCCCGTCTCTCCTCTCCCACTATACACTCCGATACACACTGACACTGCACTCTCTGCTCCTCGTCATACACACACACAGCGACACGGCATATCTACATGCGCGTCGCCGCGCTTTTTTACCTCCTTTCACTCCCTCGCGTTGCTCCTTCTCGTCGTAAGTATATACACGGCCGCGAAGAGGGGACCACTACTGCTCTCCTCTCCGCCGCCGCGGCAGAGCCTGATGTGTCTGCAGGCCGAGActctgc
>XLOC_008009_1
GAAGATCTACGTGGAAAAATCTTGTTATACAAAAATAAACTTTTGAAGCCAAAAAATTATTTCTTGCGACTTTATTTAAATTGACGGCCCATAGGATGCAAACTTCTTAGAATCTTAAAACAAAATCTTTATTTTAATTAATAATTAAACACAGTCAAAAGACATAAGAATAAAAGTAAGAATACGAAATGTATTATTATAAAAATTGTGGAATCCTTCATCAAGTGTTAGCAGCGCAGATTATACCAATTATTCATATAATCTTGATAACTAAAATCTTTATTTTAACTAATAATTAATTATTAGTTAAAATAAAGATTTTAGTTAGACTTAGATTTTAGTTTAGACACAGTCAAAAGACAAGAATAAAAGTAAGAATACGAAATGTATTATTATAAAAAttttggactcctg
>XLOC_008010_1
TATGTGTAGTTGCTAGACCTATAAAGCACATACCATGCATTTTAAAATTATCGTCGCTCCTTATCGCCCTTACGAGTTTCCGCGCAGCCTCGATTACTGTATCGCTTGCAAATGAGAAAAGTCTCGCACGATGAATCGTGGCAAAATCAATACCAATACAATCGTGGGCTAAGTCATAGGTAAGGATGGCTCGTGCACGCAGAACGTCACCTTTCATTTTTTGCACGAGAGAGCTCGTACAGAGGAGCGTATTGTTTTTTTTCCTCACGCACTCTCTCGCTTTCGATTACCTTAAATTAAGTTCCGAAAGAGTGCGTGCACCCGTACGTACATCCGACTAGTGCTTTTCTGGGTAGCATTTTACGCCGAGAGCTCGCACAGCCGCGCCGCACGAAAGACAAGCTCTTTTCCCTTATTGATGATTCAGACAACGGCTAGTTTTTTTCTGCGGGCTTCTCGGCCGCAAGGATCGATCGATCGAAAGAGCTTCTATGGCTGGTTTTTCGCGCAAAGGGCTCGCAACGCCGCGCTGTAAGAAAC
>XLOC_008044_1
ACGGCTATTTCAGTTTTGGACGAAAGTTTGGAGGAATATCAGGCGCCGTCGTATTATTTCACTGCACAATTAAGCTTTTGTGACGTCATTCTCGTTACAGTTTCTAGATCTCTTGAACGTGCGCGAGACGTGCAATAAAGGGCAATTACTGTATAAGACGTTTTCGCGCAGTAATTTCAAAG
>XLOC_008044_2
ACAAACGACCTTGAGACTATACTCCGAGTTCGCGCCGTGCAACCCAAACACAATAAATCACAGAGCCATCAGCAATGCCCTAAACCCTATAGGTACAACGCGCAAAAGTTAATAACACACGAAACCGCACTAAATCCCTCTCTCGCTATATCCGCATCTACagagagagagagagagagagagagagagagagagagagagagagagagagagagagagagagagagagCAAGAGCAAGTCCGCGCAATTAACTTTAAATACCCGAGCCCATTAACGCGCGTACCGGCCCTTTAACGAACTCTCCTCTCCTTCGAGCTGCATCACGTCAACGGCAGCATCGGCCAAGGTCCCAAAGTAAGTATATACCCATCCGCAGACCCTCTCCTGCGCTGCACcgccgcgcgagagagagagagag
>XLOC_008067_1
GAACTGGGACATGGTTGAGTATGCGCACTAGCGCATCTTGACGATACCCCACAAGGAACAAAAAATTATATATATAAGTAGAGCTGTGGCACCAAAGTCAAGACTGCCTCATTGGGACAACTGCTTGGGACGCTTGAGCTATAACTGCCTGCGTCGTTTTTTTCATACCTATTTCTGTGTTTTTCAGAGATTTTTTCACACCCCAATCCGGAAATATTGGTACACCTGGACCAGGTCTAGGAAGATAGCACCC
>XLOC_008190_1
AAGAGGTGTAAAAGCTCGAGGAGCGCGCCGGTCCGCATGTAAGCGCGTGTCGAGAACGACTGAGAGAGATAGAGATATAGGTGCGTATACAAGTGTGTGCGATGGCCTGGCGGCCGTCTGATGAACCGCGCGCGTACGAATCTCG
>XLOC_008234_1
CTTTTAATACGGCACGCGTAACTCGGATTTGTTGTTTTTTTTTCTTTTCGGGGGGAGAGCCGCGGACTCGAGTGATTGCGTTATTGGCGCTCGGATTGTTTTGACACGTTCGTGGTCGAAGTTTCGCTGGTCTTGCGTGTAATAAATTCGTTCGTATGGATTTTACGAGTCTTTCGTGTTTTGCTTTATTGAAGGAAGGGATAAATCAAATCAATGAAGTGATATATATTGTATGTTTATACCTTCAAACATCTGAATCTGATCAAATCAACTGATTTCAGTTATAACATAAGCGGCTCAGTCTGCAGGCCTGAC
>XLOC_008307_1
TTATTGTCAACGTTCACGGCAAAGACACGACGGTTTCCATCGATAGGCTAAAACCTACCTATACCTTGGACGAAGGCGGCTTAAATCACTAACCGCTTTCGACGACACCAACACCGCCACTTCCGTTTGACACGCCTACCAAGCAAACACCGACACCACGAACATCCTAGAGGCAGACGAGCCAACAAGCACCCAGCCAGAACGAGAGGGCGCCACACTAGTCAACATCTCGACGGTCAGGGAG
>XLOC_008307_2
GAGTACTGTGGCTAAAATCATACGCTCACAGATAGTCACTAGCAACAACTCTGTAACTGAATAAAGACAAAGTCCATATCACAAGTTCGATCTTCAACGTTCATTTATTTTCTCACGCAGCTCGCACTCTGTACACCTTCGCAACTCCCAAAGATATGAGAAAGACACAACCAGTCATCAGAAATAGTATATAATACTAATTGTAAGTGTATAATAATAAATAGTCAAAAATGGAGGTATCGATATAATACGCGATGCACAGTCTTGAAGAATAAGAAAATAATAGTAAATATAACAAGTATAGGGATAAAGACGGATAAGCGTTTTGAAAAACG
>XLOC_008343_1
TGGGTTGTTGCTGTTAGAGCCCACCTCCAACAGAAATCGAATCACGAAGGTATTAGAAAGATTTTGCCTTCACAAGTCGTGATACAATGGTACGGTAGAGCGGCGCGATCACAACGTTACGGTGCGGTGTTAGTCACTGCGGTTCGTGTAACTATGAAAACATTCGGTCGCGGCAAAGTTGTGTGCACACGGCTTTGTCGGTCCGGATGTTTAGTACAGTGGCGATTTTGATTTCCTGGTGTACGCACAGCGGTAATCGGAAGCGTTGGCTAAGTTTTTTGGTGCAACCCTTAAAATTCACAGAGACGTGTGCGCATGACTGCGATCTTTGAGTGAAGTTTTGGTACTCCCTTATATTTTAGTCAGATTAGACTTTTTCCAGGCA
>XLOC_008343_2
AAATGAGATAAACTAAATTGAAATCCATTCATTTGTTTACTCAAAAAACGGAAGAAACCGATGATTTTAGCGTTTTTTTAAATTTTCTATAATTAAAAATATTTTTAGAGAAAATGGTTTTTCTCTATCTGATGTTGTCCCTCGGTGGTGATCAAGAATATTGGTTTGTCTCTATCGGTCTTCCCGAGGCAGATTGTGTGGTGAGAAAGGAGAGAAAGAACTTTAAGACATTTTCTCTTTTCTTCGCAAAGTTTCGACGGTCAATGTCGCCCTC
>XLOC_008357_1
TTTGTGTTCGACTACAACACCCATGATAATTATTTAGTCGTATAGCATGAGTTTGCATTCACATCAGTGTCGGAGTCGAAATCAGAAGTTTTTCAGTTAAGGTCGATTCAACTTTAAATATCTTTTCACAATCACAAAAGAAATCTATATGCAAAGTATGAGCTCTCTGACCTGTTAGTTTTTGAATGAGAAAAAATGCAAAAATGGAGAAACAGGTATCGGTCTCAAAATCTCTCACAACTGTTAAAAGTCAAAATTCTAATTAATGCCTTGACAAAAAATCTAAAATACTTATCACTTTCTTCATGTAAAAATACACTGGAAACCAGAAATACAATGTGCTAGAGATGGTAGTTTCTGTGTAACTGTCTACAAGCAAAATTTGATACGCTAAATTAAAAAATTCATATGAACCTCGATGTGAAAATATGAATGAAAACAGTTAAATCAGAATCATCTAAGTTACATATTTCTAGGTAACATAGGAAG
>XLOC_008484_1
CGACTCTTCATAGATAGTTCATAGATATGTAACATACTACATATGATAATATTAACGATAACTTGAACGTTCAGCAATTTTTAACGAAAACTCTCGCGACTGGTGTACTTAGAAACCGTCCGTTTCGCATGTGTACAAAACTTTCGCGTACGCTAGTTTTGATGCGCTCGCGTACTAAAAATCTAGCATATACCTACTACTCGAATATGTCATTGGGTCATTCATACGTATACAGTGCATATGACAAAAACTTGAGTTGATATTATGAACAGCGTGATGATATTGTAAGCCAAATTTTCAATTGTATACAAAAACGAAAGAATATAATTATATATTCACTATAAGGCCGTGCGCATATATTTTTATTCTTTTAAGTGACTTTGCGTGAAAAATTTTGTAAATGAAACGACGACGCGGATCGAAATTATACTGTACACGAAAAGAAATACAATCAAGTACTCGACGTTGGGATATGTAATTTCGTTACAGTAACATTGTACTACCGATTACACGCACTTGCTTGCTCACTGGAGTCAAACTCTCTAATTTTGTCTAAAACATCGCAGACCGAAGCTATATATTAAGACGACGATATTTTCGATATAGCGAGAGACGAAAACTAGGACGCAAACGAAATATTAAAGAAAGAGTCAGTGAAACGGATGGTGAATATGGTTCGCGACGAAAACTAACTTTGTCTTTTAGAATTTTACTACGCGAAAGTCACATGTATGTCGATCGCGATTTAGATGTTTAGGCAGCAAAGAAAAGTTGCGAGGAATCCCTGTTGAAAATATATACCTGGATTCCAGGTGAATAATCTATATAAATTCATGTGGATTCCATGTGGATATTCCATATGGATATCCACATGGATATCCACATAAATCCATATGAATCCATATAGATTATCCACATGGAAAATCCACCTGGATATACAGGTATATATTTTCAACAGGAATAATTATAATAGCGTATTAATTAAAAAGCATATATATAATATAAGA
>XLOC_008485_1
GTCTAAATAATTCAAACTATCTGTAAGATAAGAAGCTGGCACGCAGGAGTAAATGCGAATTATACTGTAGATGAATGAATGTTTGGAAAACGACTAAAAGGCAATTGAGGAAACGCATGTACACAATACTATAGATATATTATACACTACTGTACTAAATGTTTTGCGACAAAATCGACGCGACGATGTATCGAGGGTTTTTAATATTTAAAGGGATAAGTGAAGGGGAAGCGGAAGGATCATCGATCTTAGTTAGTTAGTTAGTTagagagagagagagagagagagagagagagagagagagagagagagagagaAGGCGAGAGCTGGGAGCAGACGATCTGTGCGCCGAGGTGCTCAGTACGCACATTCGGGGTATAACGCAGCGGCTATAAATGAGCATAGGCATCGGCCGCAGCAGCGACGACAGATATTAACAAAGTCCGTAAATTTATTAGATAAAGTGTATACGTGGCGTACGAAACCAAGGACAAGCGATTCCTTTGTATACTTGCGGCGAAGTCGCTTGTTCCCCTCCTCCTTTTTCTATATACGAGAGCATTTTTGCGAGACGTTCCGCGGGTCTTGTTTCCTGCGCGAGGCATCTTAATTATGTATTTGTCGAGCAATGCGTATACCTAAGTGTATGTGTGTGCGCGCGCGCGTGTGTGTGCGTGAGCGCGTGTGGCGTAATGAGACGCGAACACGCCTGCAAATTAATAGTTGTATCGAGAGAAGCACTGGAAATTTCTTTATGTTATATATATATATATacacacacacacacacacacacaTTATACATGCG
>XLOC_008488_1
CCGTATTTTTGCAAGTTTTCAGTCGTTGAAGCCTTG
>XLOC_008488_2
TGTGCTTTCAAAATAAATAAGACTTCGCAGTCAAAAATTGTTATATAGGTCGAGGTAATAATAAAGGAAGTAAAGTAAGGTAGTGTCGTTGACAAAGTTTATGAACTTTGATGGAGTCAGATTTATATCACAACATTATTATTGTTATTGCAAAAATAAATTATAATTGTTGCATGATTATTGGGCATAATAAACTATGAAAAAAATTTTAAAAAATATACTGAAAAATAAATGAATTGAG
>XLOC_008488_1
TTCATCCGTCGAATCCGAAGTTATTCGTAAAAAACTGTAAACGCTCTATACAAGAAATATAAATAAGTA
>XLOC_008488_2
TGTGCTTTCAAAATAAATAAGACTTCGCAGTCAAAAATTGTTATATAGGTCGAGGTAATAATAAAGGAAGTAAAGTAAGGTAGTGTCGTTGACAAAGTTTATGAACTTTGATGGAGTCAGATTTATATCACAACATTATTATTGTTATTGCAAAAATAAATTATAATTGTTGCATGATTATTGGGCATAATAAACTATGAAAAAAATTTTAAAAAATATACTGAAAAATAAATGAATTGAG
>XLOC_008488_1
CCATTCCCTCCCGCACGCTCGAAATGAACAGTTTGCCATTCACTGTAGATGCATGGAAACGGGTCTTTTTGATCATGCACGTGTTAAGAAAATATTATTGTATACATAATGATACGAAAACATTGTAATGTAATACTTTGACAATTATATATCTCTTCGATTGACACCTTGACCAACAAAATTGCTTTATTTATAATGATCTATATCTCTTTTTCAGGTGTGCTTTCAAAATAAATAAGACTTCGCAGTCAAAAATTGTTATATAGGTCGAGGTAATAATAAAGGAAGTAAAGTAAGGTAGTGTCGTTGACAAAGTTTATGAACTTTGATGGAGTCAGATTTATATCACAACATTATTATTGTTATTGCAAAAATAAATTATAATTGTTGCATGATTATTGGGCATAATAAACTATGAAAAAAATTTTAAAAAATATACTGAAAAATAAATGAATTGAG
>XLOC_009013_1
GGTCGATGGTTGTAGCCGAATGATCCCTGTCTTGTTGACTTCTACTGGTAGTTTTCCAGTCCGGCTAGAGTTGTACACTTACATTCACTGAGCAATAGGTCGGAAAAATTAATACCGCGTATTGAAATTATAGAATACGTTTTAAATAATGCAGTTGAACCAAAGAAAAACCAGGCGCAGGTGAAAACGCTCGCGAGTAGATATTTCCCGGATTTCCTTATATGGCAAGAATCTCGTCCAGGAACGATCGGTATCAGTAAAACATCAGCAGCAGGTAGAATGCGCGAGTTCGCCGCGCGTACAATGAGTACATGCGCGCTCCACACTCCATCCGAGAGGAGGTGGCAGAGGTATTTCGCGGCTTTCACAGCTGTTCTCGTGCGGAAGACTTCTTGTCGCACCTCCAAATACATCAAGTCTTTTCGACAGCTTCGATGCATTATGTTCCATGCGAGTTAAAGTCAGAGTATAGTTTTCCGCGCACAAAAACCAATGTTGGTACAAACGTATCGCAAACATTCCCCGACGAGAGTTCCTCGGCAATCCTGCGCCCTCTATTCGCATCTTCAGC
>XLOC_008639_1
TTCGAGCATCCCGATCCCCAATGCCTCGCAAAAGGTTCGTCGACTCTACCATCCAAACCACAAATCTCTCCTAACCAAGTTTTCATTGATCAAGGTCCAGACGTCAGGACAACAAGCCCTCAAGCAAACCCTACGGCTTCTGTTGTTCTCCGGACAACCCTCCTCTGAAAACCAAAGCTGCCATTAGCCTAAGCATCGAAAGCTTGGGTTCGTTGCACGAGTGTCCGGCTCTCCGTCTCCGCGAGCAGGTGATCTCCAAACGACCTCGGCAGCCTCGACCCAAGGATGGCGCCAAGAGTCCCAGGTCCAGTTCTGCGCTCAAGCTCAGTCTGCAGTCGTTGCAAGAGCCTGGGGGACTACTGCTGGACAAGGACGCGACCGAAAGCGCTCTGGAGCTGATGAGGGAGATCCTGAGGGGGAGGAGGCAGATGGAGTACGAGCAGAGGATGGATCGGTGGGCCGCTATCGGCGAAAGGAGAGGTGAGTCGAGAATGTTTCTCATCTGCCTGGTACACAAACGTGACTCGACGCGAATTTAGTCAAGAGCAAGGAGACGAGGCTGAGGAAGGGCGGCAAGCCGTACTGGTATACCGATTTCTCGATACCCCAG
>XLOC_008639_2
TGCAAAAGCTCAAGGAACTGGAGGATTCCCTATTCAAAGACAAGGAGGAAAAGACGACCAGCAGAACTCTGAACTCGCTCTTCGCCATTGGCATGATGACCGAGGAGGTCAAAATAGAGCCGAAGGAAGTCTCGAGGCTGCTCAACCAATTCAGCGCTGATCCGATCAAGTTTCTCTACGAGGTCTACAGAGCCATCAACGGAGATTACTTCGATAACGAAGATTATCGTGCGTTATCAATCTAATCGTGAAGTCTAATCGTTAATCGATGGGTACACATTGAAGAAAGGTACAGTCATTGTTTTCGACGATCCCCAGGCCGAGATTACAGCTGCAGCGAGCGAATAATTCTGTCCGGAATAGCTTTCCTCGAACTGCCGAGAATCGTCTTAACGCTGCATGAAAGACTCCCGCCAGTCGTCAAATTGAAACTCCCGCCGAAACGTAATGCGTTCGAGTCCCATTCCACGATGACCCTTATAATATATTACAGAGAATTAAAATCGCGATGTTGATTTGACGCATTTAGCAAAGCCACCCCAGGCGCTTCGAGCCAAAAAGATGGAATCTCCTCTGCTTGAAAAGTTGCACTTGCCGCCGAACTGGAGACTCTACGAGACAGAGCTTATCGATTGGCGGAAAAAGTTCTTTGCTATTCCCAGACCTGTCGTAATTCTACCGAAGCAAGTGGCAGGAAAAGAAGCTGCGAACAACAAGATTGGTCGCGACGAGACGATTGGAGAAATTGAATCTAAAAAAGCAACTATCAGCAGCAAGAACAGTGATAAAGCGAAGGAAAAAATACCGAAAGAAAAGAGCGATCAGGAGTGCGTCGAAGAGACCAAGACGGATGATCATCGAGATACTGCGGAAAAAATAGCAGGTGACACATCAGAAAATGTAGATACCGAGGATGGTGCCGAAAAAATTGAAACTCGTGAGCAAGAGCCTTCTCATGCCGTCGCAGAAGAAAATAAACAAGTTGCACAACCTTTTCCAATACAAAGTAAGACACATGAAACGATATATATCTAACTCGATAGAAATCTTTAGTCCGTTATCTGTATACTCTATTCTCGATACCTCGTACTAAAATAAACTAATATCAGCCAAGTATCTGCGATTAGAATCATTTTCCGTACGAGGAAGTAAGCATAAAAAACTCTTTGCACAGCCGACTGGACGAGTCCTCCAACACCCTGTCCCTACAAGTACCGCAAGCTCCTGAACCAGACAGGCTCTTTAACTACCGACCAAGCTTTTTTCGCCGCCTTGAATCTGCCTGAAAGTCCTCACAAAAGTTTCCCTTCCGGTAGAGAGAATCTCTCCCTAAAGCTGCAGCATTACCTGCTGGACGTCGAGGCAGACTTCTTCAAGATGACGGAGGAAACGAATCGGCTGACCAGCGAGGTTGGCAGGATCGCTCAGGAAATTTTCGAACCGGAACGGAAGTGCGACGCCTGTTGCGCCTGCAGACAGACAAGAAAGACGCACCTGAGGTGGCACGCGACCAAAACGCCGCATCAAGTCATCGACGGAGTCCTCACCGATGAGAGCAACAAGACGTGAGTTGGTAGCTATACCAAAACTGCACTGACTTGGGCTGATTAAATTTGGATATCAGCCAGGTGATTGGCGCTCTGGCGATGCATTCACCGGCTGCGAGTGTCTCCTCGGCGAGCGAACCGCCTTACGTCCCGTCGCACGACAAGCACGTCAAGGACCTCGTGATAGCGGGCAACGCGACGACGATTGACAGCGAGATCGTCAGGCATGTGGCCGGCGTCACGAAAACCCTG
>XLOC_008679_1
CGGGGCGAGCGTCACCGTCGCCAGGGTCGAGAGCATGTCGACGTACGTCGTCGGCTGGGTGGTGACCCTCGGAGTCGTCGTCGACGTCGGCTTCGGCGTTGTTGTACTAGTACTCGTCGTCGTCGTGCTCTCCGTCGGGGGCTTAGCTGAAAATCCACGTTCGGAGTTAATTGATGGAGCCGCGAAATTGTTAATTAAGTCGAGTCATCGCGCTCTCGGCTTATGCGACGTCTCTCTCGCGCGCATCCGTTTTACGGCTGCATACGCGAGCGTGAATTTTAAGCGCTTTCCGCCCACGATTCGCGATTGTCGTCAGCGTAGGGGGAAAAGCTTTTTAAAGATTATCAGGCGCGTGTCTTTGAACTTCTGTAAAAAGTGGCCACTTCTACAGCGCAAAAGCCACAATCAAACTACGCAGTAGCTCGCAGAATCCGCGACGTCAAACTTTCAGGAACTTGCGGCGCAATTCCGAAATTATCTAATCTTCTCGCTCCCTCCGGCGATGTTGGTTAAAACCGTAATCCTTCCTCCAATAGCCGAAAACGATAACCGATCGCAAACAAAAAGAATTCACGCGGGGGGCTCCGTTGAAGCGGCGAGAAAAAGAGGAGCCAAACGGTAAACAGACCCACTTGTGGACGTAAAGGTCTTCCCGAGCAGGGAGCGACGACCGAGTGGTATTATGTATATATCGATCGTTGCCTAAAATTACGAAAGGCACAAAGAGAGGCTGAGGATTATTTTTACCGGGTGGCTCGGTCGCTGCAGGGCCGACCGGTTTCGGCTCAGACGGCTGCTCCTCCGTCGTCGGCGACTGGATGATGATCCAGCCGTCGGGTGTCGTTATCGGCGCCCAGTCGGTCTCCGTCGCATCTGCAAcagtatagcgccggtgaataaaaaaaaaaaaaaGCGTTTCCTCTCGGCGAAAAAAAAGAACGAGAGGAGCAGCCGCGAGAGGCATACAATTACGCGCGAGCGGCGATGTTTACGAGAACGATAGC
>XLOC_009086_1
TCTTTTATAACATTTATTGAAATACGGTAACCATATTATTCATACAGCAACGCGATGCGATCGTTAGTAAGAATAACAATAGTAGTAATAATCGAATGATCATACTAATAATCATTATTTATACACTAAGATTTCGCAGCAAAACAAAAGTTCTTCCAACTCTGTTCTACGCCTACATCTCTCCAACTTAGCTTGCCAGCTTTAGCGCGAATCTTCTTTCCTAATACACGATTTATAAACTTAAGAACTCGCACTACGGCTTTAGTTTATACAAGAGCACTTTTTTGAGACGGCATAAGTTGCGTATTGTTTTTTTCCTCGATTTTCCCCACAGTGTCGCCCTCGAGTCTCACACCGTCACTTGGGCTCGAAAAACCATTTTTGTATTATTTCTCCGTCGACTAAGTACAGCGAAAGCACACGCGTCTGCCTTTGTATTCGAAACATCTTTATTTTTTATTCAGCACTTTCTCGACTTTTTTATACTTGCTATTCTTTGCGTACACGCAAAAAGCTTTTTATTACTTCCTATCGACTAACTTTTGCGAATGATTTTGTGTAATTATTCAAAGTTTTTGCCCAAAATCTAGTCTGTATTTTCTCGAAATCTGCCTTTTTGATTAATCTACGTTGAGTACAACTATAAGCAATATTTTCTTTGCATAACTACACACAATCACATTTCGTCGAGCGATTCTCCGTCGTACGTCACATAGTGTATTATTATAATGTTACATTGCGTTGTCTTTATTATTTTTTCCGAGCCCTATAACAAGCTAAAAATAACACGTCGCTGCTGTCGTACAACTTTTATACTTATTTTTTTTCTGCGTACAAGCTTTTAAATTGACCGTAGTAATACTTGCGCGTTTCATGTTACATAATTTTATATTTTTTTACGTTTTCCCTCAAATTTTTCTCACCCTCGATTTCATTTATAACCGTTTAGTCGAaaatacacgtatatatatatatatataAGCTTTGAAATACAAAGTACAACAAACATACTCGGTATTTTGGTAAATATATTTGTTATGTTGCAATATCGTATAGTATATAATAAATTTCCACGTATTCTTATGCCGACTAGAATTTCTCGTTTATAATCGTAATTCACGCGTACACTGCGAGTAATGCTGAAAATTTCGAAATTTAAAACCGAGTTTGTGGAGCGCAGCGTTATTACTTTCAATTAATCTTCCGTCGTGACGTTAATTGATCGCCGCGCGCGATAATTCGTCAAAAGAAATAGAACGTTGTTTTTCATTGCGAAGCTCGCACGAAAATACTTGGTTCGTGTGTCAGGATTTTTCTATAATCCACGGCTGCCTCGGCTCTGAAGAGATCGATATCTCGACTAAGAATCTAAATTAAAACGCATTAGTTTTGTTAAACATACGTACAAACTGATTGTTATCAAACGTAGCGAATGTGGAATTTCCTGCTGGGAATTTCACACTTTCCACATTCTTGTCATACATGCAGTGTAGTATACATAT
>XLOC_009092_1
GTAAATACTTCTCTTAGGAGAATCTCTTCCGTTCAAACGCGTTCCGGAGACCGCCGCTGACGCTGCTGATCTGCTGTGCCGCCGGCTCCGCTCTCCGATGGAtgtgtgggggtgtgtgtgtgtgtgtgtgggtgtgcgggtgcgggtgtgtgAACGAATACAGAGAAGAGAT
>XLOC_009092_2
TGATGGGTGTCCGTAGCTCTTGATGAGGGGGTGGATGGTGAGTATTACACGGGTATGCCGATCGTGCGTGCCGTTCTGCGTCCGAGTAACGTGTGCGTCTGGCTGGATTGAGAGAACCGGTGGAACTGCACGCTTCTG
>XLOC_009099_1
GAAACTCGCCGGTTCGCCAAGTCCGCCGTCATTACATAGTCGAGAAGCGAACCTTTGAAACACGCCTGCTTTAAAAATAAAAAGCTCGCGTACGTATATAGATGTATACCCGAACACACAAGGCTAAACTTGTGCGTTGTCATATCGCGAATAGAACAGAAGCGCGTAGAAGAGGGGCGAAGACGTGTATACTTTTTACACTTTTCACGAGCACAGCGTTCCAACATCGCTAAGCGGAAGAAAATCCACACACCCTCATGAACACGAGATATGCGTACAACGAAAAAAGGAAAATAACCATCGCGTCGGGGGGGCTCCGGCCACACGCTACATTAAGTTCTCGAGAAACTTATATACGTCTGTGTATATG
>XLOC_008739_1
GATATTCCTCTTGCACTCGCTCACTAAATGTCATTTTTAAGTAAGATTATTTGTATTACTAAACTCATAAAACTATGAAAGTTAAACATCGGCCCGATCGGCGCGTTTTTTTGCAGAGCTCAGGAGTTTATAGTTCTGGCCACTACGAGTCGCCTCAGTACAAACTTGCGGCCGGTAATTCTTTATTTGCATTTGTTATTTTGTTACAGTGATGTGTTCACTGTTGTTCAGTATTTTTGCACTAATATACCGTTAAAGTAAATGCGAACAGTGCTGAAAGTCCTTCATATTTACAAAACTCTGCATTACGGTATACTTATACAACTCTTGCTGAAAACTTCTTGCTTATTTTCATAATAAA
>XLOC_008739_2
ACAAAGTCATTGCACCCGAAGTAATGAGAAGTTTTACTAGTAAAAGATAAGACCTTGACTGAGAATTTCAAAATGTTTAAAGTCTGTTTAGAAAACCGCATAGTACACAGAGAAAAAGATTACAAATGCTTCTTGTGCCATTGTGAAGACATAGATAATAATTATGAATCTGTTGAGGAACATCTTAAACAATGGAGGCATAAAAGGCTACTCAAAGAAATGGATCAGTTTGAAAGAAAAAAAGAATTGGATGTTATTGATTCAATTTCAGAGACCCAGCGAAAAGTATTAGTTGAAAATTATATAGCAATTGCGAACAGGAAATATGAAAGATATCGCTGTTACATGTGTAGTACTTATCTACCAAGTTTGCCGGTAGTATTTGACCATTTGCAAACATTTGTCCATAAAACGAATTACAAGAAAAAGTTCAGCAGCGCATTAACTGTAAAAAATAAGGATAACACATTAACTCTAGATAGAGCATGCGTGATCAAACAAATCTTTTTTGAGAAAGAATATTGGTGCCAAATTTGTCAAGTAACTTTAAAAAAATTTGCATTGATAAAATGTCACTCTATGGCACACTTTTTTCAAAAACACCATGCTAAACAAGACGATGTTATAtactttcattacgtgnn
>XLOC_008744_1
CGAGCTCGAATAAAAATTAGTGGCAAATAAATTACTTCCGCAATCGCCAGAAATAATTTAGAAACGCTAGTAAACTTTTTCGCGGACTTGTATCGCTTTTAAACGCTTCCGGAGCAAACTCGCAAGTGGTAAAAAAGGCGACGATTGCTATATAAGGCCGATGAAATATATCCCTAAGCAAGGTGGTCCGAAGCTACTCAGCGTCAACTCCGTGGGGGAAGTTCCAGTTCCAGCCTCTAATCCGTAGCATCGTTCTTGGGATGTCCTGATGTTCGAAGGCCGAGACGACAACGACAGCGAAGGTGAAAGCAGCATTTCTTCAAGTCCTCATCCTTGAGGCGGTTATCGCAGCCCGCTAGCGGCAGTCACAAAGTCGTTCACTCTGAGAGGCACAGCTATGGAATCGTGTCCGGTGACGACGACAAGATACTACGGGTTTTCCTGATATTGGTCCAACTATAACTAGCATGCGTTCGTCGGAAACCCAGGCACACAAGAGGATGCCTACGGGGGGGCCGGCGGAACGGATCCAGCGGAGTCGGGGTTTGTAACAACCGCGATGGCTGTAGCAGCGACTATGACCACCTTTTTGTACTTtaaaaaaatcattatttttttttttACTGTTGTTTAGTTGTTATTTGCGCTTGCTCGATGGTATTTATAAACATACCGCATAGAGATGTTATAATTGTTTATGTTTGCAAATTATATTTTGTGAAACGGTGAAAACTTTATTAATTTTGCATCGATTAAACTTTGCAATTATTCTTTCACATTAACTTGTAAGATCACGCGAGACTTATTATCGAAAAACCGTTGCGCTACAGGTATAACATAATATCAGTTAATTTTCCATTTAGAGAGTAATAGTAGTGCATGAAATATTTTCATCACCAAACAATGATGCTCGGTATTGCTTTGATGACAAGAACAAAT
>XLOC_008745_1
CGATGCTTCTCATGCCGTTCTAGCCAGAGACTGCTGTCGCTGATGCCGCACCATGAGAACCGCTGGGAGGAAAGGAGGGATGGTGGTTGGTGGCTGACTGCATAGAGGCGGATACCGTCCCGAGGATGTTCTTCTCTCTGTTCCTATCTATGCGCGCTCGTCACTATGCTGCGACTGTCTTGTACGTCGCTCCTACCTTCGATGGTGTGTATTTATACCACAAACTCTTGACGATTGTACCCTCGTGTACTTATAGCTCGGGCGGTAGGGCCGGTGCCGCCCAACCCCGGGGACGCCTGTTACCGGGTAAGCCGTGGCGCTCAAATCGGCAACGATTCAAGCCTGCGCAATGAAGATTGAAACAATAGAGAAGTTCGACCGCGCGGTTCGGCTCGGGGGTGGCGGAGTGGTGAACCCTGCTCCCGGCGCGGGAGATTCAAATAAAGATGCGAACTCACTAATGATGTGAATGAAACGCGGCGCGCAGTGACGGAACGGGAGTCGAGTGCCTCGGTCCGCCAAAGACGCAGTTGCCCCTGATTCCCTGACTTATACGACCGTGGGACTCGCGGTGGAAGCGAATGGCGGGACTGGCTGGAATTCGGGATTAAACACCCCGATGGATGTAGTAGCGACTATGACCACCTCTTTTGCAATTTTGAAAATAAAATAAATTTTTGCAATTAAATGCTCAATAGGATTTACTCAAGGAACTGACATTGTAAATTTTCTTTCAGGTGATAAACGCACACGAATCTCACGTCCTTTGAAATAATAGTCACCTATCACATACACGGCAAAGTTGTCATCGACTCGATTTCTACAAAAGGTGAGTTACATTTTTAATAATAAAACCGCTCAGTATACGCATTGTAAGCAATCATTTATTTTTTTACATCA
>XLOC_008796_1
GGACGCGCCGAGCGATGAATTTATTGCGCGGCGACGCCGCGGTATTCGCGAGCGAATGTGTGTTATATGTGTGTCCGAGCGTAGTGGAATTCAACATTTTTAGCCGAGCTGCGCCATTTCCATGCTAATTCTTCGGAAGTTAAGTGCGACTCGTTGGTTGCGTTGAGAGGAATGTGGAGGAGGTATAGGAGCTGCAAACTCGGCATAATTTCGGCTATCGTCGATGGATAGAGGCTTTTGGATATTTAAGCGACATTGGATAATAATAGGTCGCTTGATCGGTGCTCGGTATAACCGAGTGTGGCACAATCCTCTCTGATTGCCTCGACGAATCAGCTGCACACACGCAGCGGCTATTAGCGACTTTATCATACGCGTCGTGCGTCGAGTGAATGAACCTGATTTGCCAGATCTGATGAATCAGCTTTTAACGCTCGCGCTGCACACATGGGCTACTCATTGTTTCTTCTCCGCATATCGATCGGGCGATTAATAAGCGGCCTCATATTTCGACAAAGCCGCTTTGGTCTATCGCGGAAGCTAGCCGTTGCGGTGATAAAAAAATTAACGTGCGCAAGTCTCATATCGAAGACAATCAGGTAGTTTGAATTTTAAAGCTTGACGGATAACCCGTGAGACCTTGCACATACGCTCAATGTAGCTTGAACATCGCGGTAAGCATCGTCGCTTGAAAAC
>XLOC_009159_1
AACGAAAAGTTTTCATATATATAATAAAAATTACGAGAGCAAAAAAGCTCGCTTTAGTTATATTACATTGGATCTCGTCATCGGGAATATAGAAAAAAACTCATCTGTGCGAACGTTTCCACACAAATGCGCCGAAAAACAACTTCGTTTCCATAATGCTATATGTAGAGTAGTTTTCTTTTTTTAAGAGCACTGTACATTCGCAGGAAAAAAAGACGCGTATGCACGTTTGAAACAAAGAGTAAAAATAGAAAAGAGCAGATATGTACGGTTGTACAGATATTATATGCGTGTGTGATCGAAAGAGCGAAAATCAAATGGAAATCGAGTGTGAATGGAAGAAGCTTTTCTTCTCGCAGCATCAGTCGCGGACGTGCATGTGGGAGGAGAGTATACGGAAAATAGAATTATAAAAATATACAACACACACTCGACTGAAAATTTATCGTGGCTAAAATTGTCGTTTATGCATAATACATTATACTCTTGTGTTTCGACTCGAAGGTAGATTATCGAACAATTTTACTCGAGAAAGTTTCAGAGAGCAGGTAAAAATGAAAAAAAACTATACAATATATGACTATTCCGAGACAACGACACAGCATATTTATTATAAAGGGTAATAAAGGATTCTTTGAAACAAAAGAACTGTCCTCGTATTATTACAATGATTGACGACTCGATAGCGACGATTGCGTTCTTACAACTATTTTATGCGCGTGTAGAATAAATATATACTAAAAGAAAGTCTCTCACAGTATAGAGTTTAAGTGCGCGAGGCGTGACGAAACCACGTTTTTCAAATTAGGCGCTTCGCACTGCTGTTCTTGCGAAATTCCGAGGTTCTCCTCATACGAGTCTTATTGTTGACGGCTGCAAAATTTCGGCTGATCTTTTTTTACAATTGTTCAATTGTGTTCACTAATAACATTACACTGCACATTCTGCCATGACTTCAAAAAAGTAACGGATCTCAAGATTTCTATTGAACAGCAGTAGTCACATAGAACTCTAACTTTACGTTTCTCTACACGTGAACTACGATAGGTTGACTGGGTCTGAAATCAACAATTCTGTCCAGGCTGAAGAACTCTCACGATCATATACTGCTTTTCCAACTGCCATTTCTTTAAGTACTCGGGACTCTTTCGAAGAAACGAATATCAGCATTAATTCTCCGAGTGATACGTTGAAAACAGAGCGACGCGCGCGACACACTTTTTCGAGCGGACTTATGCGATTTTTCGAGTGACGATTATTTCGACGAGCCTTGGTTCTCTACTTCGTGAGCGAGGATATTaaaaaaaaaaCGAAAAGCTTGCTTTTTCATCCGCTAAAAGCATCATCTCTTCTTCACTGTTTCTGCTCGCGTTATTATTACAGGCAAATTTCAGTAAACTCTTGCTCTAACAATACTGCGATGTTACTTTAAAAGTCAACCCTATTCTGTACAGTATCGACTCACCGTTGTCGTGATCGTTTATCTCTCGAAACCAAGTTAACCAAGAAGCAATATTGTTGATGC
>XLOC_009159_2
TTTTAAAAGGACAACCCGCAACATTCGCAGTGACATATAAAGCACAAAAATAAAAGAAAACACGAACCGAACGCTGACACCAAAACGAAAAGCAAACAAATTTTAAGGGACAACAAAGTGGCATCGCGCTGACGAAAATTAATCACGATATAAGCAAATATTATACGCACGATCGTTTTTCGATTTATCGTTTATTTTGCGTTGATGTGCATCTTTCAATACCGAGAGAAGGAGCTGCATTAGAAGCTTGTAGTGGCGAGAG
>XLOC_009167_1
TCACGACTGCGATGATTGAGTCCTACGCGAAAAGtataatatatatatatatatataGTAGTGACCGTCGCGTAACGTCATAGAAAATCCCGGATATATTGCTCGCGAAGCTCGACACACATCTATACAGCCGCTCTTAATCTTCCACTACAGTATACACGATATTATATCTATCTAACGATAGAAAATCCCAAGCTAATGTACACATACCGAAAAACCGCGAATACAGGGATGTAATAAGTCTGCAGTGTGTTTCTGTGTCTGTTTATGTGGCTGTGTCGTCTATAATAATCATACGTCCCTGCGGCGGCTACGACATATTGAACACGTAAATccaatacttcattttttttttAATTAAAACCATCAGATCCGCTATTATCGCCGTATTTGATTGTCCGCGGTTGCCATCGCTATAATAGTTATACATAAGAAACACGACGACGACGACGACGACAAGGACACGATTTTCGCGCATTAATACTTTTATGATAGAAAAGAGACACATACACACATTGATATTTGAATTGCTTGCGATGCGGAGGCGGCGGCGCGTCCGAGAGTCGTTACACATTTTTTTTTGTTGCTGTTTATTGCTTGGTTTATTCTTTTTACATACGCTATTATGTAATCTGCCTATTATCTCTTTTCAGCTTTTGCTTGGTGATGAATTTTTCGATGGATATAGGTAAACAATACTCGCGATAAGGGGATGTGTCGTGCGTTTTGAGTATATATGTACAAAGGAGCGCGATTCCCCGAAAGTTATATAGAGTATTATATCGGGTCATTAGAAAGTTTTCGCCGCGAGAATCCTTAACGAACATCAGAGCCCGCGGCCATCGTTATATTTACTCTCCAGGCGAGCGGGTAGATTCGAACTTCTTTATTTAGCCTCTCGCGCGCGGGCAGCTGCAATCGAAGAGGCCGATATTGGCCTCTTTCTCAGCTCTCTCTATGTTATATGTATA
>XLOC_009260_1
CTCTCTATAATATAGCTGTGTCGCGCGGCGTGTATACGTGTTCTTTTACGGCTGCCAGACCGATTTATCACCATTCAAAGTTTGCCAGACCAAATTTTTTAACGCTATATATTACATATTGTTTGTACAAAAAGTTTCAGAAATAATGATTTCAGCCAAATTACTTTGTTTTTCCCACAAGGTTTCCCGACTGCCAGACTCATGTAGAACCGTTTACAATCTGCCAGACCAACTTTTTTATGCAATTTGGTATGACAACAATACATACTAAAAATTTCAGTAATAATGATTTCAGCCAGACATTTTTATTTCAGACATGTTTCACACTTTCTAGCGGAACTATGCACCGTTTGTACTCTACCAGCCTTGGATTATTTTTATTCTTTAGTTAAAAACAGTCAAATAACAAAAGGATATTTGTAATGAAATTGGCCGAATTTTTATGTCGCGGGCTCTCGGACTATTAGGACATCTTGTAAACTTGCGCTGCACAGAATAAGCCGATTTCGAGACACGAGTTGCCTGATCCTCGATCGTGTAATCGCAAAGTTGAACTTCGTAAAGTCGCGCGATTCGTAAACCAAAAATTTCGTCAAAACTTACAGCGTCTTCAAACACGCAGCCGAAAGGGGAATTTTCCCTTTTGCGTCATCAACGGCTCTCTTTCGAAGAAAAGCGGAGCAGCAGCTGCGGCACGCAAATTTTAAGCGAAATTACATTTGCACCACCGGGTATAAGGCGTAAAAATACAACACCCTCATAGAGTTTAAGCCCTCTGACATGTATACGACACCGCAATAGAAAGATCGTGCATTTTAAACGGGCGAATATAGGGTAAGAGAGCGTAGAGCAagagagagagagagagagagagagagagagagaAAAAACCCCCCGACGATGTACGAAGCGTAGAGGTATATGCGGTCGTTAAGGTTAGACACCGAAAGGTGAAGCAATAAATTACGTATACCCGACAGTATAATCTATGAGGGGTTTCGCGCCGGGAAAACCCAGAAGACGTCTCGCGTCGGCGTGGGCCGAgatgcaccgacga
>XLOC_009262_1
TGGCAATAAAACGAGGATAAAGGCTCCCCTTCTCTTGCCCTCTACGCGTATATGCGTAGGGTACCACGGCGGCGTCGGTCGTACTCGCAAACTGTATTACTTTTGCTCGTAGCCGTCGGGCTCTTTAAATCTTGCAACCTGTCAAACTGCGTCCCTCTCGTATATCTACGGCTAGACTTGCCCGCCCATATTTACCGAGATCGTCGTACATAGAGTCTCGTCGCCAGTGCAGCTTTACAGCTGCGTTATGTACTTGTGTACGTATATATGTACTAGACTACGAGGTGCTGTGCAACGCGCTTGCTTGCCCTGACCTCCCCCCGAATTTCTATGACGTCAATCCCTTTGGCGTTTGCTCGCGCTTAAAAATGTTGTAGCTACCCTATGAGAAGCTTCTGTTGTTCAATTATTGTGTTGCAACAACATTGTATATACGGATGTTTGACTGAGATTTGTTGAGAGAACAAGTCGCCGCTTTGCGCTCGCCGGTAGGCAAAGCGCAGGCTTTTTTTCACGCGAACATGTCGTAGCTTCAACAAATTTCATTCTTGTTTTAAAGATTAATGCTACTTTTCTATGTGAATTTTATGTACATCAG
>XLOC_008982_1
GTTGGACCTGCTGCTTGAGCCGCTCATGCTTAATCATCATCTTAATGCTGGATGAAACTCCCTGTTTGACTCTATTTTCTAAAAAAAATGCGTTTTCCAGACCGGAGACCAGAGCAGGATACGTATCTCGAAACAAATGTTATGAGCTACAAGCCTGGAGAGTGAAGGGAACGACGAGGAGAAAAAGGGCGAAGCTGCGG
>XLOC_008999_1
ATTAGACCACTCATGCTATAACTGTCGATTCGTACTTAGTATAATCTTTTGTATATAATTTGAACATCGGAAATATAGAGGATTTTAAAGAAGACACCTTGACAACGCCAATGCTACATTAAAATGTCGCTCAAAATACGCACATGTAAGCGCAAATATATAGGAGTATATAGTTGTTACTTGAACAATAATAGCCTATATGAATTTTCTAAAAGTATAAGATACATATCGCGAAAGTCACACACATGATACGCGTATCATTTCAC
>XLOC_009460_1
CTAAATTAAATATAAAAATGCACATAGTGGAAAAATTATTTTCAATTATTATATGGCTCTAAATTTGTATGGTTATGGAGGGTTACTCTTCTAACGCACTTCATTCAGAGAACATTATCGATTCACTCGCCGCAGTTGATTTTTAGAGACATTAAACTAACCTAGATACATTTCCTACAACTAAACGCTTAATTATTATACATATTCGCAATTCGCAGTACATATGCTTATACGCTCGCAATTGTTACAACAGGGTTGCTAAACGGACTTATATACTAACTGAGCTAACTTCTTACCGCTTGCGGGTTTTATTTCCCGTGCACCCCCTAGCGGCAGCACACAAAACAGCCATGTTTGCTAAACGCGCATGCGCATAACGCGTCAATACGCATCAGTTCCGATTTTCAGATGAA
>XLOC_009465_1
CAGCTTCGATAAATGTACTTTTCTATGTACGTATAATATCATGTATGGCTTTTGTGAAAAATACGTTTCATAATTTTTCTCGTTATATATCACGTTATACTATTTTTCTTTTTATAGATATAAAATTTATTATCGTCAAAGCGTATGCTCTTTGACGCTGTATATCGTATAGAATTCTGTTGGTCTTTTGCAGTATTTGTTTCTCTCCTTGCGGGACGTTTTG
>XLOC_009465_2
ACTTTGTAGAATATTTTCTCCGATTCACAAAAATGCTTTCTTATAGATTTATGCACAGCTGCAATCGAGGCAATAATACACATACATCGGCTTCGGCATTCACTTTGGGCATGCATCGGATTGGAAACGATCTCGGTAATGTTGCCAGGGCGTATAGTGATATGTAGTCGTAGGAATGTATATGGTTCGTATGTATATTCTGATTATACGTCCGGATGAAAGGAGAGGAGATTCATAAGCATATCAGTCAACAAATTACGGCCGAATAAATCGAAGTGACAAATCAGAGTTATATTTACTGATGCTTAACTTTCTTTTTGAATACCACTCTCTAGTTATTATTGTTCCAAAGTTAATCTATGACTTGCCAGAGCTATGTACTTTGAAAATGAAAAAGCCACACTGCAATATCCGACAATCAATTAGCGCTGGATAGACAGCGCAGCTTCGTTATTTTTTTTCGCGTTATTTCGTTTCGCGGAAAAGCGCACATGATTGAAAAACTATATATCGACGCGCGTGCATGCAAAAAAATAAAAATAAAATTGCCTCCGCAATCAGGAAACGCGTCATTCGAAAGCAGTCGCTAAAAGCCATAAAACTCTGAATCATCGCGCGCTAAATCATAAAAGCCCCCGTTTCGCCTGTACAGTAAGTGTCTATATAATACAGCGAGGAAGCAGTAAAAAAAAGTAACATATGCAGAAGCATTCCGGCGAACGCAATTAATTATATAGGCTCGTTAAATTCAAGAGATATAGTCATAGGCATGTCAAATATACATAACAGCGTGCGTGCTTGTGTGCTTG
>XLOC_009377_1
TACCATTAAATATTATACTCTCATCAGCTATGTAAACTATAAATTCTATGCTTTCATTTAGACTCGAAAACTAGGACCATATATGTTTGAATTACGAGCGACTCTAGTTATATAGACCATACTGTATAAATATAGAGGGCTCTCGACTAATCACAGGTCAGGATTTGTGCTCCCGATAGCCCATTTCATTTGTAGCATTAAATTGTTGTTCATTCAAAGGTGTCCGACGAACTGATCGTTAAAGCGTTATTATATGATATACTATTGTAACGTCAGTTATATTTGTAACTATAATAACTATAATCGTATACACATAGTTTTAGAATGTGTTTTCACGAATATATAAATATAAATTTGAAACTTTATATATTATCACACATTAGAATTATTGTTTGATATTTGGCAACACGAATTACTACATTTTCGTAAATATATGGACACGGACAACGACAATGCCTGGTATTATTATATATGAGCGAATATTATTTCTATGTGCTTCGAACCGTCAAGCTATATCACTTTTGGAATATATTAATATTATATGTGTTGAAAATATATA
>XLOC_009468_1
AGGTGCGGTAatgatgatgatgatgatgatgatgatgatgatgaGAGGTAGAAAAATTTAACCGCCAGGTTGTGGTGCAGCCGCGCGGCGGTTCGTGCCTACATAGCCGTGATGCATAAATTGGACTGGCGCGACTGGCGAGACTCGGCGAGCGCTGCACCGCCGTGAAGAGAAGCAGAGGAGGGAGAAAGAGCCAGAAAGCgagagagagagagagagagagagagagagagagagagagagagagagaATACGCGCCGACAGCGCCGCCAAGCGAGAGCTCTGTCTCTTTCTTTCTCTCTTGCTCGCTTATGCCGTCCTTAGCAGCGCTCTCTCGCCGTCTCTCCTCTTTCGCGCTGCCGCCGCGCAAACCAgtttgcaatctctctctctctctctcCCTCTGGCTTTC
>XLOC_009476_1
GATGACGGTGCAGCAGGCCAAAGTCCCTAAATGACTGAGTGACACTCGGCTGATGTCCCTTCCGGTGTGTCTCGTGTTACAGCGAGCCAGTTAACCGTTCATATTAAAGTTACGGCATCGCAGGCGCGTGCCACCCACTATACTCCAGCGGATCATCAGCTGAATTTTTTCCCCATTTATTTCAATTCTGAAAAGCCGACTTTACACCATACGCACTTATACTCCAGCGCCGCCCGCGCACTCATTCGTATACATGCGGACGCTGCTCGTAAGACAAAACATTTATGTATATTATGATGACTTGAATTAATGCCTGCCTGTTATAATTTTGACTCTAACAGTGGATACATGTGGTAGATTAGTAGGTTTAAGCGGCTGGATTGGATCGTGGATGGCAATCAAGTGCTAATCATAGTGATAATGCATATTTCAACATTGAGGCGAGTTGAAACTTTCGGCAATAGTTATAGCATGAGCAGCCCTAGCA
>XLOC_009391_1
TCATGCTATTTAGTCATTTTTATTCTTCTCGCAATTCTTGATTATTGGCTATATTTTGGTCATATATTGTTGATATACTGGCCCGAAGTCCTCTTTAGCTCATGCTCAGAGCCTTTTGTCATACGTTCGTACTTCGTAACTCGACGATCGGTAAAAATTCACGGATCAAACGGTGGCACACGACCGTCCGAAATCGAAGTAAAATAATAACAGCTCTGACACGCACACTGCACTGCTCTTCAAACTGACCACGAAGTCTCCTCGCTTCGGTAGCGTCCACATAATATCCCATCCCCTCATTATATCCCG
>XLOC_009403_1
GGTCCACTACCTCAGCCGCTTACGCTATAACTGTAAACATAACTCCTTGTTCGCATCATTCGATTTTCTAACTCCTCACGAACATCCGCGCGCCTGACCATACCCAGGAACTACTACTTGTAGTCGCTTATGGACGATAGCCTTGCTCTTACGTTTTATTTTCTTCCGACTTCCCTCAAGATATCGTACGTATTTTAAAACACCTACTAAGTATTCGGACGAAATCTTAAAATCACATCACGTACATAGTAATTAATTCCAAATACCAACGACAATCCTCTTCATAACATACAAAAAAAATATTTTTCTGCTGCGCGACCGCACGCCAACAAAGTAACTCGCTTTCATGGCCGACGTCGTATGCGCGCGGAAGTGGAGTAACGCACCGCGG
>XLOC_009404_1
GCTGCTCATGCTATATAACTGCCTGTCCTGAATTTATTATTTTAATTTCATTCTTGTTAATCGAATGTCCTTATAGAGTTAGCCCTATAGTTGAACGAAGACGAGCATTCATAATAGTAGGAAGGAGTCTCAGAATGAAGACAAAGCAAGCCGAGCAAAAACCACTTGTGTTCCAGCTCGGAGAGTACCTATACCTATAGACAAGAGCGAGAGAGGGGGATATAGAACGATTGCC
>XLOC_009406_1
ATCCCTCGCCGCGATCGACTCGCTCAAGGATCCGGAATAATCTCCGACTTGAGGCTCGTCTACAATTTAGATTTTTACTCCGCAAACAATCTTTCCCTCTCTTTCTCCCGCTCTCACTCGGATGCTGCGTGTTGCGATTGCGAGATTCGGCCGCGCAGAGAGAAAGAGAGAACGTGAGAAGCCTCGTTTTTCATGCAAATCCGCGCGGCGGCGAGCAAGTTTTCTTTTATAACGCCTcagccccccccccccccccTTTCGGATGATGCGGAACATCGCGTATGTATAGAGTGCGCGACTTATGATCAGTCTCGAGGGTGATGTTTATTCAAGGATTGCTGCGTAGTTTGTTGATATAATGGTGACGAGTTTGTTGTGCGGTGTTTTTGGCGGGGAGGACGACGTGGTTCGGACTGATTGAAAAAGGGTGTACGTTGTGTCAGAAGAATTAATTTGGATTTATATACCGGGCTTTGTTTGATATCTTGTACGCGTCGCATGCATCAAAGCTTATTTTCATCCTTATTTGGAAACGATATCAAAGTCGGATTCAGGTGTGCCATTAGACTCCATTAGGCAATCTGTTCCGCAGGATTTCTCAAGGCTGCTGACTCAAATCAGAATAATATGTTTTATTTATTTATAAAAGCAGCTCAATGAATTGTATATCGATCGATTGAAAATTTCAAGAATTCTAACTAAATTCTGGAGATTTTACATAATTTCACAAATTTATGTATTCTGATGGATTCAGGAACGTGTGCTATGTTATTATGACATCATTTTATC
>XLOC_009409_1
ACCATCGCAGTAAAATCAGAGCCGAATATGTCAAAGAGCGAGCGCGCAAATAAGCCAATTAACCCGACAGCCATAATAAAGCCCACACCTCCTctctcccataaaaaaaaaaaaaaaaaaaCAGAAAAACTCCCTCTCGCATATCGCTTCCGAAAATCAAATAACCCGAGCCAATCACCTCGGCCGATCGCGGAATTCTTCCAGTTCCGTGATGAAACCGCGCAGCCTTTGACGCGCATCAGTCTACTCGTGTAAACTCGTGTACACCCACCCATTCGCTGGTAAATATCGGCACGTAAGGATCTCCGCATATACACAGACGCGCGTCGGGAGCTGCAGGCGAGGACGATCGACACGGCGAGGCGTTGATGGATAATTATGCGCGCACGTGTGTGTGTGTATGTTAGCGTGCACGATTTATCAGTATAACAAACTCTGAGGGCGCGCGAGATACGCTCGGGTGATTAAGCCTTTTCGGTCGGCGCGAGTTTCTGTGTGTTATATACTGCTCGCGCCTACCTCGAGGATACATAATCGAATCTCGGCTTTTTTTTCTTGCTTCGGAAAGGGAGGAGAACTCGATGCGCAAACTTTCGCACGTCGCACGTGGATGGTCGGAATTTTCGTAGCGATTATTTAAAAGGGGAGGTTGATGCGAAAGCGCGCTTATTAAGCATTTAGAGTGTAATACGCTTCGAATGATCTGATGGGATTGTTTTACGGAAATTTTTTATAGTATGTAGTAGTTACGATTGTCATTGCGT
>XLOC_009410_1
ATAAAGCGATAGATGTACAACTAACTATGTGGTTCCCGAGAATCGATGACTGTCCACAGTCGTTGCTTCTCGGAAATCACAACGCTATGTACTGCTAAATGTTTTCTACACACGTGCCTTATTAGAGCTTAATAATGCCGCATCCTAAATTGCCATACAGAACAATTAATTTAAATTCACCTCTCGATCAAAGCATTCGACCTCCCCTGGCTTCCGGAAATTTTTCGATTTATATATCCACAGAACGCAAAATAACCGTGCGATCGTGCGCGCACGAGCAAATAATATTTTGCGCGCGACGACACGTGTCGAAAATTATTTCCGGAAAATCGATAAAACGCGTTACAACGTGTGTGTGCGCGCGCGAGCTCATTATAATACACTGTACGAAACTGCAATTTTCTCTCTCACAATGCTGAAACACGCATCGGCGGCggagcgagggagagagaaaaaaaaacgagagagaatcgaactcgaaagagagagagagagagagagagagagagagagagagagagagagagagagagCGGTGCGCATGCGAGCGGCCCCAGAACCAGGTCAGGTGGCGCGGCGCGGGCGGGTTTGTGCTTAACGCGTAAAATGCAAGCTATCGATTAATTTTGAGGTCGGGATATTCGAGAGTGCACGCGCTGCTTACACTGCAAGGAGGAGCTCTCTGCTGCAGAGACGGGCTTACAGGGCTGTTTGTATACATATACTCTTACGCGCGTTTCTCGCGGAGAATCGATGTGGCGAATTCGGTGGGTTAATTGCGAGACGAGAATTTATAGATCGGCTTATACTACGATTTTGCTTCGCGCGCGTTGTATATACTTGGAAGTTGATCGATCGGTTTGTTTCTTGCGCTGACATAACGATTGTGCAGGT
>XLOC_009411_1
TCTAATAAAAGGAAAAAGCTCCATGCAAAATGTCGCGCCATTATTCTCGTCGGTCTATTTACGGAACGGTGGAGAATATAACATCAGGAAGCAGCGCGTTAAAAATATCAAAACACACGTACCGGGCATGTTTTATTAAATTTTTTGCCTATAGACTGCTTATTTATAAAAGAAAGATGTGTCGCTGTTATTTACCTCCATTATTGATGGGACATGGCATTCACTTGTTGATCGTGCATTAAAAATAAGCCGGATAGTGTGTGTACACGTAGGTACGACCCGCGAGAGGAAAAGCAGAAATCGAATAGACGCAGTGAAACTGCTATCTATAATATTACAAGTCGTCATCCCCGGCTTTAAAAAAAACTGTATAATTTGCCAATAAAATATACCTTATGTTTGTAATGGATTAATCTTTGATTTGCCGAAGAAAAAATTTGTTTGCAAATCAGTTTCTATTATAAATGTGCTAAAATCGATCCTAATTCAATTTGAAAGCCGCTGCGTCGCTTTCTTACTTCGAGAATATAGGGTGCGAAAATTCCAATTCGATCGTTTTATATATTATTATTACGTAACGAAATTGATTTTTGATTGTTGAGTATATAGGTATATATATCGTGGAATCACAATAAAATTCTTATTAGCCATTTTTTACGCATTCGTTAAC
>XLOC_009412_1
TCGCATTGTGTTTGCCGAAAAGTATAATCAAcgttgagagagagagagagagagagagagagagagagagagagagagagagagaAATGCAAAAGAGCAAATTATATATCCATAGAATATATTGAATCAAACAGTAAATTCGCAAACGAATTTTTCTATGTGTTCACTTTTCCGCGCATCGCATAATCATCGTCGGAGCTTTAAACATTTCTCTCTCTGAAAAATCCATTCTTCCGCTCGCGCGTCGCGAAAATCGCGTCTAACGAGCTCGCGCGAGCGCAGAGGAGAGCAAAGAGCCGAAGCTCGCGCGACATCACAGTCTCTCGATATATTGTAACGCGAGCGTGTATAAAGCAGATCGGTGAAGAGAATATAAGAGAGAAAAGCCATGAGTGTATATGAAGACTCGAGTGTGTGATATATATCAATTGTCGCGTGAGAACGTCGTAAATAAAGGCGGAAGAAGCGACATCGGACAGACGGAGCGAAACTTACTGTGCAATGAATCCAATAGCAATAAACGTAAAATAAAGGGAGAGAGTAGTACAGCGACGCCGAGACGAGCTCCTTGTCGCTCCCTACATACAATGTTCTCTACAGGTGTCACGTCGGAGTGTGCATGTATGTGCTTCAAACAAAGGAGAGAGTGTGAGCCCATCGTCTCG
>XLOC_009413_1
GTCAAACGACGTACACGCGCGAGAGAGGAGCGACGGAAATAAATGATagagagagaaagagagagagagagagagagagagagagagagagagagagagaAGAAAAAGCATGGCGGAATAAAAAAAGAGCGCGTGTGCATCGATTGTCCAGAGATATTTATACTAGTATTTTAATAGTTTAGTACGTTAAGCGGTGCACTGCAGCTGCGTATGCGAGGTTGACGCGCGGATGGCATCGGTTTTCAAAATTATACGTATGAACTCGAACAATTGCAAGCAATAATAATAGCCATGAAATATTGTTTTTTTCCTATAGACCCTGCAAAGCGATACCTTATACGATACCCTATAATGACACACCCGCGTCAACCTTGTGCGTACACATAACGTCGTGCGGAATAATGGGG
>XLOC_009414_1
GGCTATGAATGGCTGCGGCAGATGATTTATTATATATTAGTATaaaaaaaagaaagaaagaaaagaggctaaaaaGCAGACAAACTCTTTAGGCGCATTATCCCACGACGACGCGTATACATGATAAATGATTATTATTATAATGACGTTACCTATTGTAGAGCGAGCGACGCGTGAGCGCGGAGTGTAAGAGAGAAAATGTAAGAAAATATTATTGATACTCGAGAAAAGATGCAGAGTTGCGATAACACAATAAGGTGAGCGTCGAATTTGCACATCTTTTGCGATGCGTATACATATATAGGTATACAAACACTATACATATTATTATAAATATAATAGGGCGGAGAGAGTAACAAAAAATAAACAGAGCGCAGAAAGAACTTTATCGTTTTGCACACGTTATACAATATTGGGAGGCGATATGCGCGCCGGCGAGTTTTAAAAATATGCAAGCAGTAGCGCGCGCGAATCATACGTAATGCGTATATAAAAAGTAAATGATACATTGAGC
>XLOC_009415_1
ACCGTATATTAATTAGTGTAACTAATATTTTTGGAGAAAGCGTATAGGTATACCAGCGCAAAGGATATAAATCCCATATCAAAGAGTATGAACTTTTTTTAAAAACCTGAAAGTCTCGATAGGCAAAAGGAAGAGTCTCCCTCGATCCACACACGCGCGCGAAACACGCCGCCGCGAGCAGGCCGGTGTATTAATTAATTTCGAAGAAAGTTTTTAGCCGGTAGAGCTCCAACGCACTCTGCCCCGATATTAATGGAATTCAATCGCCTTCAAATGCATTTTTAATGCTCCCCGGCAAACCGCCGCCACCGCCGACGGGCAAAAAATCTCCGACGGCGTCGGCGCTGAAAAAGAAAAGCTTCCAATCCATAAATCGATCCATCTGCGCGAACACAATCAGCGTCGAAAAAAGCGCAACGACGAGAAGAAACGGATAAAGGCTCGGCGCGGCGGCCCCGTGGTATAATCGGGAATCAAAAGTAAAGCGCGGCGGCGGCGCAGCGGGGGAAAAATGTGCCTCGCgtgtgtctgtgtgtgtgcgcgtgtgtgtgttgtgtgtACAGATAAAGAAGCGCAAAAAGAGCGCGCGTATGCAGAAAAGACACACGGGGCTTCGGAAGAAAAAAGAAGCCCAGGCGCAGTGCACAGAACGAGAGGAGAAATATAACGCGGAGGCAAAACGACGCGACTAAACACAAAGCGAAACGAGCAAGGCAACAACGGCAAAAAGCGCATGAAATACGACAGCAGTAGGTATGTGTGTGTGTGTATGGTAGAGACGAGAGATATCGGGGAAAGAGCGAGCGACGCATCGGAGAACGCGACGTGCACGTGACCACGTCGGGCTGTAGAATCAATGCGGCGAAAGTTTATTAGTCCGCGGGCCTGGAAATTTCGGGATGGAAAGCTGCAACAGAGCTGCGCTATATAggggggggggggggAGAGACGCGAGAGCCAGGCGCTCGCGTGGTACGCGTTTGCACGCACGCACACCAGCGATCCGCGCCGGAAATTGCAAGCCCAAGCTCGCTCTTATAACGATTTATGCCCGTCGAAAGAGGCGCACGGGAAAAATGAGAAAAGAAGCGCGCACCCGCGCGAGCGGCAGGTGGAGAAGGAGAGAGAGATAGGGAGGACGGATGGGAATATAGATAGGAGCCGTGCGTGCAGCCAACTCGAGTTTTAGAAAGAAAGGGTGGAGGGGTATGGGTGGAGGGAACGACGGGCGCGTCGATTGGGATCGTCGGATTGTGCGCCGCCGGCGGGATTAATTCGCGGCTTGATGCGATTCGAGCCCGCTCGCTCCTTTATTATTCGAAATTACGCGTCGTCGGATTTATCGTCACAGAACCGCTGAAATTAAGAGCAAGACGCGCCGTTACGCGTCCGCGGAAGACAGTCGGCAGGTATAGGAGAAAAACGATAATAAGAGAGAGCTATATAGGCAAAACAACAGAAGCGACAAGCGAAGGAAGATAAAATATACGCGCGGAATGAATGCGGGGTGAGGGGGGAGGGAGATAAAAGAGATATGGTAGCGGAGGAAAAGAGAGAAAACGAAGTGGAACGAAAGGGAGGGTGGCCAAGTCTTTTTATTGCAGAATCGGAAACACGAGCTTTTCTCCTCCCGTTGCCGTGCGCCCGCGCGCTTTCGCCGTACTACTATTACTCTCTTTCTCCTTCCACTTTCTTCTTCTTTTTTTACCCTTTCTCTCTCTCCTCCGCGCTTTTATTTTCATGTCCAACGCGACTTTATTCCCTCGAATCCACGATAACTGTATTCCCGGAACTTTATGCGGTGAAATCAAAAGCTCGCGCCTGTGCGCCTGGACAACAACTGCGAGGCGCTGCGTGTCTTATAATCCGTTTTTCTCGACTCGCGCCCTACGTCGCTTTTTAATCGTCGCACCGGATTTTCGAATTATGATTGGTCCTGTTTTTCATTCATTTCGCGCGAAACGGGCGGCAATATCGATGTTCGAAAAAAACGCTCGAAAATCGTTGGAGCGCCGCACGCGAAAGCCCTCGCGTGCGGAGCACACGTATACCGCGCGCACGTACGACGATCGAACGTCCGGGTTAAAAATCTATCATATCCTGAAAAGGAGTAGCATAGGTATATAGCCAATGCACAGAGCTTTCGTGCGCGCTTTTAACGAGTTCCTCGTCTATGTATAGCTACAGAGACCAGCCAGCCCCTTTACTACCCTACCATATACCACACCGCAGGTTCGTGACCGCGAAGAGACGATCTCGCGCTGTCGGCATTTTTCATGCGAGTCACTAGACGACTACTGCGCCTACTCGCACGCGAGCTTGCGGACTACTGTACGTATATATCTATACTCGCTGTGTATAGATGCATAGGAGCTTGCGGTCTATAGTCTATTTATTTTGCGGTATTCCGATGTTTGTTTGCTTTGGCGAAGCGTCAGTCATCGTTTCGCCGGCCTGAAAAATCACTATGGTGTCTGTCGCGATTCAAAGTTATGTTTTTCTTCCTCTCAAAATTGATCGCCACACTTGATTGGATAAAGCGTTAAACGAACGAGGGACGCGTGCGGATAACACAAGAGAGTCTTTGGAGAAAGTCGCGAGGCGCGGCGGAGAGCCTGAATGCTCTCGGGTGACACGCGTGTGGCAGCGGAGAAagagagagagagagagagagagagagagagagacgcgctgcccgagccaagagagcgagagagcgagagagagagagaggagaAAGCCGAGGTCAGCTGCCGGTGGCGTTCACCTGGCGCCGCCCCAAGACACGCCTACCTGCGCGATTCCTGCTGCAACAGCAACGCCTACACACCTACGCACGActctctccctcgtactctctctctctctctctctctctctctctctcCAacacacacacacacacacacgtacacacaTGCAGCACAAACACCAGCGACGGATCGTTACACCGGACGCGGACCGACACGCGCGCAGCTAAAAAGCTCCGAGCCTATGTACGCCTACGTCCCGCATCCCCTACTGTGTAAGCTTTTCCCCTTGCGCGCCCCTCTGCGTTATACATACGTTCAGTATGCACGTGTATGTGTGTGTGTGTATGCGGGCGAGCTACAAGTCGCGACGATCTATCGGTGCAGCCTATACACGAACACACATACGTACTCTCGGGACACCCACACAGCGGTTTTCCCCCTCCGTCTTTGCTCTCCACCCTTCGCCGGCGCCAGTTACCACTAGCCTACTGGAGACGCGCGCCGCGATGCTGACCCGGTCACCCGATGGATATAGCTATGTGGATGCAGATATAGATCCGGTGTGATGTAACGCATACGCGCCGTAATGCATTTTTGAAGATTGGGGGTGGGCCATCGTAAGTATTTGTTGTGATCATCGTTTGTAGTTCCTGGTATAATGGGAGATCTCTGGCTGGATTATTATAACGATTCATTTATGACCCATGGGTCATTTTCTCCGAATTACTTTCATAACATAAATTTCCATACCATAATTTCCAATTACAAACAATAAAATTCTGTGGCAGGTAAACGCCCCTTAAAATTGCACATCGAAAGACAATTCCCAGAAATATATAATTAAATCAGCCTGTGTCTTACAGCGGGAAACAATTTCCCCGAAAAGCTATCATAAAATCCTCTTCACGAACGTAAACTCAGGCGCGCGTGCGAGAGAGAAAGAGAGACAAAACGAAAGGGCAAAAAATCGCAGCGCGGCGGGCGCATGTAATCTCGACAAAAACGTATATATTGCTCGCACTGTTTACACTGTATAGCGTTTTCGCGCGACCAGTCTGAGAGTGAGAGGGAGAGAGAGAAAAAGGGCTGGAGATAAAAAGAATCGCTTGCTCTGAAAAATTCGCGATCTCTCGCACATGTCGCGCCCCCCTCCCCCCGGCGTGCCCATAGCTGAGCACACAAACTCCAAGACAAACATACGCGAGCCCGCACGCAGCGGCATCCGCGTTGACAAATACGTACGCGTGCAAAAGACACACGCGCAGAAATTAAAAAAAACAGGTATAACACGCGCGTATAGGTATAGGGGATGAAAAAAGCGTAAAAATAAATAAAGCCATCGGCGAGAAAAGGAAAAAATACGTGGAAGAGAGCGAGAGAAAAGGAGATTAAACGCGCATCAATAAGCTTTTCGTATATAGTAGAGAGACGATGATAAAGCGCGAGAGCGAGCGAGAGAAAATTAGAGAGAGAAAGAGAGTTTTAAAAAAAGGAAGTACGGAAGCGTGACGCGCGCGCTCGAAAGGTTCACACACGTGCGGGGCACTGCACGTATATTAAACGCTTATTATATGCACACTCACATATTATATGTAAAAGACGCGCACGACACCGAGAAAAAAGGGAGGGAACGAGAGATAGGCTGCGACGTGAGCGAACATGTGTGCgagagagagagagagagagagaACCTATATGCGAGAATCGTTATGTTTTTCTACAATATGAATACAATACAGTAACGTTTGTACGGAGCTCTTACAACAATATTTGTACAATATGAATAATGATAATGaaaaaaaaaaGATGGATTAAGCTGCAAGCTCGCGGCGGCCGACAGCGCCGCGCGGCGACACCGCAACCCAGCCAGATGCAATAACTTTTTTAACAAAGCaaaagtaatgataaataattaaaataaaataaaataataataatgataaataaaataaaGTATAAAGCTAAAGAAAAGGACGACTTGATGCCGAGCGGGCGGGGAAACAAAGCAGCAGAAAATCGCGCGCCAGACCGCATTATAATACACGTGTGTGTGTGCGACGCGAGAGAGCGTTCAGTTTTGGAGAACGGAAAATAATATCGTTGAAAATAGTGAATATGAGAGTGCGAGAGCAGCGTTATAATTGTACGTAACTTAAAACACGGGAATATTTTTTCATACTGTACGCGCGAAGTAAAAAAAAACAATAACCGGATGAAAGCCACCGCCCCGCCGATAATATACGCATACAATATTGTATACATTATGGTATATTATACAACGTACGACGATATACAGTCATACACAGCCCCTTACACAGTAATACAGTATACACACGTAACGAGAATAAACAAATAAATAAATAAAAGTAAATATACCGGCCACCCCCTCTCCGAAAAGTCGCGTGCGAGACGTTCGCTCGATGCGCCGTCGCGCGCCATTTTCTTCTTCTTCTTCTTTTATCGCCTCTTTCTCCGCAACTGCATTATGTACTATACATGCATATACTCTGCGACAAACAAACAGCTATTAGCTTTCCCATAACTCTGAATTCATTATTTTTCAAGGATACGTATTAGAACGTGCACCGGTACAGTATATAGACAATAGACATTTCGAGCCTTTGACACCAGGGAGAGGCAGAGTATACGTGTATTTGCTGCGATAAATAACGTCAGCTTCTAAAAAACTAGCTCGAGGGAGGCAAGAAAATGGAAGCGTTTATCTATATACGGACGGCGAGCGAGCGATCGGTCCGCGCACGCGATCAACCGAGTTTCGTTTACATTGTGCCAACTGCAGCCTTTCAGGATCTCCTTATTCGGTTTCAGGTTTTACCATATTGTGATGAATCAAGCGTATACAATATTTTACGGAAAATATAAAACAAACGACGACGATATGAGAAAAGAGAAAAAAAATAGTACAGCGACGCGCGCAAGCCTACTGCGCGCGTCGCGGCCCGCAACATTTTTAAATAGATTAACCGCGCGCGCGGTCGACTTGTATATTTTACTGTGTACAACTAATAATACGGGCGACGACAACGGGAGAGCGACTCTGCGCCGTTATTTCGATCCGAAAAGTACGGTATTTTTACCCCCCATTATGTACCGAACGTCGTCCTAGCTACGACGAAGGATATAGATCATTATACTGTAAGACGTACGACTCAACATGTATTCTAGATCTGCGTACGGAAGAGCGGACTCTGAACTTTTACGAGTGTCTAAATAGCTGCTAGACCACTG
>XLOC_009416_1
AAACGTCGCGACGCGTCTATAATAGAACGATACTTTGATATACGACAAGCATATTTGTACATCAACGTGTAAAAGAATATACTATATTTTCGAATACACACAGAATATATAATGACTATATATTTTTCTTTTCATTTTCCGGTCTGCTTTTCCGTACCGCAACGCAATACTGTGCGCTTGAAACTATAAAATAGCAATATCACGTCGGACACGACTGTCTTTATCGTCTATATCTATAAATCATAGATACTATATAGGTGCTTCGTCGCGTCTCTTCTTCTCGTCGCCTCACAGCCATTGTCATTATTATTATACTGTGTCGCGCGATATCCGGTTTATATTCGCATATATCCGCGATACCTATGCGGTGTAAAGGTTTTCAGTTCGAGGAACAGGTGCATTTTTCCGTTTATCAGGACCACAATATTCATGCGTGCGTGTCTGCAGCGAGAGCATGATAGGGAGTGTGTGCGTGCGCAGAAATAACAAACAATAACGTGAAAAGCAAAAAAGGAAAATAAAATAACAACGTCTCTCGTTTGCGCGAGTTTAGTTATCCAACTGTACTGTACTCTGAGAGTTCGAAAAAAAAGAACGAAACCGCACGCAGTATAAGCGAACGAAACAAAAGTGCGGGATTAAGAGATTAAGCAAGAAGCAGCGGAGCAAACGAAAAAGAAAATAACGTAAAAAGCAGAAGTTGTCGACTCGTTTCGGCGCGTAGGCGATTTTTTAATTGTACATTCTTAGCACTACTGGACGACTTACGAGGAAACAGGGGCGAAAGTAAACAAAATAAAACAAAAAGCTTCTAAGCAAAATAATAAATAAATAGATAAAGCAAGGGGCGCGCCATTTTTTAGAGACGACTTATTGTGGATAGAAAACGATCGAGACGCGAAAATCGTAATGTAACTGCGAGAACGaaaaaaaaaaaTTACACGTTCTCTTGTATGCGCTCGTCGCCGCGGTCAACCACACAGCAGATCACGCAGATATAGAGAAAGAGAGTCTTACGGAGAGAAGAACAAAAGTTTACAAAGTATAATAGGCGAGAGTAAAGAGCAAATCGCAAGCGCAGAGAGAAACGCGAGTTTGGTTTCTTAACGGATCGCTTGTATGTTGTATTACGATCGAGTAGCGCGCGCCCGCGATGACGATCGCGATGACCTTTTTATTTTTCTAGACTCTGTCGACGCATATTGTAGTCTCGGTGCGAAATCGAGCGCTTTTCATTTATAATATTCGTATATAAAAGGAGCAAGGGAGAAAGAGAATTGCGCGCGAGCGAACGAAAATAACAATGAGATCGCGCATCGTCGGCGCGCGCGCGCGAGACACACTCGTGAAAGCGATCCTCGCGACACTTATGAGCACTGTTACCTCATTTGTCATCGTACGAGAATAAAAGACAAGTTTCTTTCGGTTCTTAGAAGAACGAATGCATATCATAGTTGTAAATTAACAATTTGTGAAATAAAAAAAC
>XLOC_009688_1
ATAACAAAAAAATGTGGAACGCTTCACGATTTTGCGTGTCATCCTTGCGCAGGGGCCATGCTAATCTTCTCTGTATCGTTCCAATTTTAGTATATGTACTGC
>XLOC_010036_1
ACGTTAACCATTCGTGATCCTGCAAAAGCGCCGCCGTGTTTGGTATAGTCCAACCTCGTGTCCTCTTCGTCTGCTCCTTCTCCACTGTTTCTTTGGTCCTCCGATGGACCCTCTTCGATACACTCTTTCCCTCGCACAGCTTTTATTATAACCTCTTTCTTACATTCACCGCACCAACTTCGGAAACTGATCGGCTTCGCGCACGACTTCACTCGCGTTCTGTATCGCACGATCGTTGTAGCGCGTTGTGTGTTTGGATTTTTTTCGTATTGCGATGCGGTAGTTTGTTTATTATTGCGCGGGGGAAAGGCGAGCGAACAACGCGACGACGACGACGAGGGGAAAAGGTTCGCTCTCGCGGGACGCTCGGAGCTGACTGGTGAGCGGCGCGGTGCTGACTTTCGGATCGAGTCTACCTATGCTCCTTCTCTTCGCGCGCTGGGAACAACATTCGCTTGGTTGGTCGGGTTGTGTGGCGGGAGATCACCTGTGCGTGTGTATATATGCGCCGCTGGGCTTTGCttatacttatgcgggagagagagagagagagagagagagaAAGACGGGAGGTTGGTAGCGAGTAGCTATGGGGCTTCTGGTGTTGGATGCGgagagagagagagagagagCTGTTtgtgtgtgtgtgtgtgtgtgtATTGAGGAAGTTTGTTGCTGGGGATACGCTGAGGGAGGAATATCACTGTAAGGTGTATGATGTAACCGGCATTTTTCGACGGAAGAAGTTGGTATTAGGGTAATGGTGACAGATAGTATTTTGAAAGTATTTGTGATGCTGTGCTGTGCTATATGCGAAGCATCGAACAATAATAAGGCACCAAAGTGTCTTAACTCTTTTACTTCAGAACAATTGCACGATTCGCATAAAAACGGCAAAAAACAAGAGCTTACGCATTTCACGCGTAATATTTTACATCCAACTTCCATTCTGAATCAGCATAAATGAAGATTACACGCAAACGCGTAGGTATGACATTCACTTTCGTATACGGTCTATAAGGATGATTGTGTATAGCAGGAAGTTTCCGGAACGCAAAGGTCAGGCTGAAAAAATGAAAGTGCGCTCCCGGCGAGTTGCATAACTTGAACGTGCACAGCGATTAAGGTCATTATCGCGCGCCATCGTCGATCTTCTCTTGCGAGAGAATGAGACTGCTCACTCCTACTCGTGTGCTTGATCTATAAAAATGTAGTCGCTAACCTTTGCACCGATGCTGATATCTCAAGGCGACGCTGTTTTATTCGATTCTCACGCCCGCTCGATTGTCACGATTCGAAACACTTTCTTTTTCGAACACTCTCTCACCAGCTGTTCTGACTCGATCTAATTTTCGTTTCTTTCGTCGGCCCATCGATAGGACAGGCGGACGATGCGTTAGAGTGGCTCTGATAGTCGTATAATGAATCCTGATGGTGTTTTGACTGTTGATAATTGTATAGGTTTGACCCACTTTTAGTAATGAAAGTGTTCACTCTCAGTGTCATTTCAATGGATGGCGTTGTGTATAACAAAAACTACGAGTCAACTCGGCAAGTCTACTAATTTGCGTAGATTTCGCGTCAGTCACATTTGCATAGTTTACTATCCGTGAAGTTTATACTTTGCGAGTTATGTTCTTGCTCTCGAACAAAGGGATATAGCGTAAGAAGTGAACGTCACCGCGGGAAAAATAAATGTTCATCGTCTACACGAAATACTCTCCCCGGAAAATACCAGAACGAGAAAACTCATCTCCTTTCCAACATTAATTCCAGCATATCAGTTTCTAGATAACATCTCAGAATATCCCTGCAGAGACTTATTATCACCCTCCCGATTAACGACAAGACGAACGTGAAAAAAAAATGAAAATCCACCATAAAGGATATAATACACTCGAAGAATTGACGATTCGGCGTCGCCTGGAGGCGCGTACAACGCTTGCACTCGTCGCAGGTGAAAGCCTTCGAACGAGCGCGTTTATGGTACTTCGGAAAGTCTTTCGTGCGCAGTTGCGGCTCGTTCTAGAGCACCTATATAGCTTCTTTCGAATTTCAAATGACCCGCCGCGCTTCTGGATTTTTCTTTCTCGTTGCAAGTTTCTGTCGGCGATGTGCGTATTATTATGTAGCGGATGTGTGCTTGCTGAGTAGTGACTGTTTAGACAATTTTATAGTTTTT
>XLOC_009910_1
nTCCCCTTGATAACCGTGAATGGGAGTTCCAAAA
>XLOC_009910_2
TATGGTCACTAGAAGAAAATTTATCTTTTACCATATTTTGTTAACTGCAACCTGAAATTTAAGTTACTCTAATCCAGGCAAACCTTTTTTTTATTTCCCATTAAAAGCATTAATAACTTATTTTATTTTTTGCCTGTTCTCTACCGAAACGA
>XLOC_009920_1
TTGCGGTTATCGCTCGATTCAGTGCCGTGAATCGGCCGATCAGCTTTTGTGGCAGGACAATCGTCCGAATTGGAAGATGGCGATATTATATCGCCATGCCTATCCGCATTGCGAATCGCTATAGCTTGTTGGCTTCTTCCTAGCCGACTCGAAATCTCCTTATCTAGCGCTGCACCGCGCGTTTTTTAAGGCACCGTTAGGGGCCATAATTAATCATAAAGAATGGTACATATTATAGAAAAAATAGTTGACTGTTTACTCGAAAGGCAGAGCCAAGTTCTTATTCGAAAACTCATCAATTCCTAGCTGTTCGAAAGAAATCTAATCGGCGGGTTCTCGGCTACATGTGTACACGTCGAATTAAAATCCGGCATTCGAAGGAACGAGCGACGCTGGTGGGAGGAAGTAGCAGCGGTAGACGGGGCGCAAGAGCGGAAACTCGCGCTTTTTCTTCAGCGAATTTATTACGCGGACGTTTATTCGAATAATAAATGTCTTTGTCGGGGCGCCTGTTCCTACCGCGGACGAAAATCGCTTTGGATTCGTGTTAATACTTCCTTCGGAGCTTCCGTTCTCTTCCCTCTCACTCGTTTTCCTATTTTTCCCCCGCGACCGAGGCGGTGAATAAATTCGGATTAAAACGTAAATTCTCCTCCGACTGCATAGTCTCGCGGCTGAATCTTACTCGAAAAATTCGTAAAAAAACGGTACACATGCGAACATTAAGGCAGGAAAATTCTCATTAGCCCGGAGTACCTCTCGGAAAATCAAGCAACAGCAGCAGCAGCTGGCTATCGGTCCTTCCTCATTCAGAGAACGGGACGCTTATCGGTGCAGCTAAATTTCACGAGCTGCCAGCGCGCAGCTCTGCAAAAACAAGCCCGAGTCGTGGCGAAAAGAAACTGCGCGTGTACACACACATACACACAGCAGCAGCAGTAGCGGCAGCAACTGGATGAAAGCGAGCGAGTGGTTTCTATGGCATTTTGCCGTGCTTTCGGCTCGTATTTCGCGCAGCTTTATCGACTCTCATCTCATATTTTAAGCAGCCGCCCTCGCCGCTACCGCCGCCGCCGCCTCAACAAGCAATGACGCCCCGTATCAGATGTTACGTCCGCTCTCTTTTCGCTTCCGAGCGTATAGAGCTAGCTAGCTTTCTTTCTTTTGCCTTTTTCTGCAGCAGTACGCGCCGCGCTGTACTGCTTCTGCTGCTGCGGAAGCCCAGACTGAAGAATGGACTCGAAGATAGCCGAGATTGCAGCGACGGCCGGCTAACTTTCTTTTTATACCCTCTCTAGCACTCTCTCCCCCTCTCTTTTAATTAATTTAAGCCGCTTTTTTGACTTTTCATTAGTATTCCCGTCGCTGCTTTACTGCTTTCCCTCGCGCTCCTTCTCCTTCACGTGTTTATTGAAATTTATGGAGCCCGCTCGCGCTGTACACGACCGCAGCTCCAGATAAAAGCTGCGCGGATTAAGACGGACCTTCCGATCGACCGGGATACGACCTGCCGCTTTGTATCCCCGAGAGAGAGGGTTGCACTTAACGCCGAATGAGAATAAAAAAAATGAAAGAAGAAGAAACGGCGGAAGTCCATACACACGCTGCGAGCGAGCCGTTATATACGCTCTTGCCTACAGCTGATTGCGGCCGAGCTTTGCGGTCGCATTCAGCGGCGCGTGTGTATACAAGGCGCAGCATTTCGTATTCAAGGGTGAACCGCAATTTTGTTGGATTGCAGCCGCTAGCTGCGCTGGGCCTCTCGCGAAAAGGCGCGAGAGCACACAAGCTCTCGAGCGATCATTATATTACGGGAACGTATCGTCCGCTATACCGAATCGAAATTCACTGGGTGGACAAGCGCGGGATTCTTCACAACACACGCAATTTACGCGCCGCGTGGCTTATCGCGCCGATCTGATGTGTAACGATGTCCAGCGTGCGACGTCTCTGTGCACTCGCGAACTTGCGATTTATCAAGCGCAAAGCAAACTCGTATTTATGTACACACGTAGTAGCTGCAAACGCACGAAGTTCATAATCGTCAAAGCCAAAAACAGAAATTACAACGGACAGAGCCGAAACAGCAACTGGTTTTTGCCGGGCGACTAGCCCGAAGTCTCCACTCATATCCCTAGGGGGTGTGCGCCATTAGCCGCTGCACAGCCGCACGCGTAAACCTAACCTCGCCGCTCGTAAATTCACGTTAGCCGCTTTTGCCCGATTCTCGTTCTCTCTCGCGCGCGTTTGCAAAACCTGTTACATAGCTTCGCATTAGCCGCTCGCCCTCTTCGCGCTTCATATTCCCGGTCCCGCGCGCTGCTACGCGCTCTCGCATTTAATTGCACATTATAGGCGATAGCCCGTGTGTGTGCGTTGGATAAATATCCATAAATATTAATGACGCGACTGACGGCTCGTTCGTCGTTTAGATTCTTTTTTTTGTGTCGTGGGGGGATGGCTGTTGCCTTTGGATCGCTGCGGCGCGGCTGGTTATAATGAGGACGTCGACGCGCGCGGGGGAGGAGGTTTATTTACGAGGAGCGAAGCAATGTTGACGGGGATTTATGGTTAATTTCGAGAGTTATTTATGCAATGTTGGTGACAGCTCGTGTTTTTTTTTCAGGAATGATATTCGGGCGCAAGGTATAACGAGGATATATATTTGAACATTTTGCGCGCAGCTCGCAAGGAAATCGTTACACTTTTGAGCACCCACCAGTTGCTCGAGTTTCAAACCATTTTCGCGCAATCTATTTTATTTACATACGATTCCAGTGGCGTGTGCTGCTGTAATGCGAGTGAGACATGTCTGGCATTACTTGGAACTTACTGCGTCTACGAGACCTTTCAGCGATCCGACAGCTGGTAAGGGTATAATGATGACTTTGGTAGATGACGGAGGAAGTTGTTGTGCGTGATTCGGAAAATACTGGAGATCTTAAATGTCAATCAAATTTTCGAATATTGCGAATGCAATAATGTCAGCAACTTTGAAGCCAACACAACCGATAACTAAATTTATTCAAATATTTTGACTGCTGACATTTGTAGTAATGAAAAAAAATATTTTCGTATACTTCGGAGATTATAACAATCGTAAAAATACTCGCAATAAGTAAAACAATAAAGAAGCGTATGTTCAATGTCACATTCAAAAATTTTATGTCCATATTTACACACCTGTTCATTCAAAACGTGTCTTCTTACTTTAATATTAGCACGTGTCATTTGTCTAACTTATCAAATTTATGGTATTCTATACATGGGATTTAATAGTAAAATAATATTTTACATTTCAGTAAGCATATGGTTCGCTTATAATACAATCTATTTTATGTATAATTGATTTTAATGTTCGATATCACTTAATGTTTACCGCATAATTTATCATCATCGGGATTTTCAATGCAACCAATACGAGATAGGTATTTACTGATATTCTTCGACTCTGTAGAAAGCCCCTTTTCAGTTATTTTTGTTTTGTAAGCTAATTCGACAACTAATTTTGTTATATTTTGTATGTTGCTTATAACTAATTCACTGTGATTAATTACTGTTTTATACTTTCCTGTCAGGTTGCCTTCGTCAATATTGTTAGTTTGGCAAAGATCTAGTTCATTGTCTAGATATCTTCCTTGTAAATTATTAGCGATTTTTGTGATATCCTGTAATGAACATAGAAAAGTTATTTCGGTTATTCAAACAAGTATTTATTTATTAGTAAATTCCTCACTTTTTCGGTACTATCGAGAGTGATTTCATTCATTCTCAATTGTGTTTTGACAGCATTGGTAAGCTTCTCCTCCAAGCTTTCTTTTGAAATCTGCATTTGAGTTTCAAAAAATTTACGGCAATGGGCGAAGCCTCTTCTTGCTGAAGGCATATTTGTTTCTTTCTAAATATAAATTAATTGACAATTTTATAAATATG
>XLOC_010058_1
TAGAGTAATCCTAACAATGTATGTTCGATACTAATGTATATAAGTAGATCTTTCACAGATTATGGTTTAGCTGGCTTTTCAAGACAACCAAAAAGTATAAAAAGTTTGTGACGTTTTTTGATGCTACGGCCAGTATATTTTTCTTTACTATATGACGCCCATAGACGAATTCCACGATTAAGTTCATTATATTTTTAATATTACTGATAACTTTCTCACTGTGGTCAATCTCAGTTTCGTACTTTCCTGTTAGATTGCATTGATTGGAATCGCTATTTTTGCATAGTGTTATTTCCTTGTCCAAATTATCACCTTGCAGATTGACGGTGATTTTCGCAGTTTC
>XLOC_010058_2
TGCGCAAGATTATCGACGCTTATTTCGTTGTCCCTTAGTTGTATGTTGATAAATTTGGTAATATTTTTTGCTAATGCATCTTTCACTTTCTGTGTTTTGCGTTCAAAAAATTTGTGACAGTGGCCAAAGCCTTGAAAGGCTGGTTTATTATCTATTTCTTC
>XLOC_010058_3
AGTACATTCAAAATCTTTGGTTCATTCGTGACTTGAGAATCGCTAAAGCTAATGATTTTGTCTTTGAGTTCTTCTGGTGCTACAGCGATCTTATTGCGAATTTCTTTTATGCTATCTGTTATTGATACAACTCGGTTTAATAAATCTCTTGCAACCGATTCTAAGTTTTCGTCGCTTAAGTCGAC
>XLOC_010058_4
GGATTCCCTCTTTCTACCAAGAAAACCGCAAAAACCA
>XLOC_010058_5
CATTCATTATGTAACACACCTATTCTTCGGCACGTGTCGATTACTTGAGTAATTCCAC
>XLOC_010058_1
TAGAGTAATCCTAACAATGTATGTTCGATACTAATGTATATAAGTAGATCTTTCACAGATTATGGTTTAGCTGGCTTTTCAAGACAACCAAAAAGTATAAAAAGTTTGTGACGTTTTTTGATGCTACGGCCAGTATATTTTTCTTTACTATATGACGCCCATAGACGAATTCCACGATTAAGTTCATTATATTTTTAATATTACTGATAACTTTCTCACTGTGGTCAATCTCAGTTTCGTACTTTCCTGTTAGATTGCATTGATTGGAATCGCTATTTTTGCATAGTGTTATTTCCTTGTCCAAATTATCACCTTGCAGATTGACGGTGATTTTCGCAGTTTC
>XLOC_010058_2
TGCGCAAGATTATCGACGCTTATTTCGTTGTCCCTTAGTTGTATGTTGATAAATTTGGTAATATTTTTTGCTAATGCATCTTTCACTTTCTGTGTTTTGCGTTCAAAAAATTTGTGACAGTGGCCAAAGCCTTGAAAGGCTGGTTTATTATCTATTTCTTC
>XLOC_010058_3
AGTACATTCAAAATCTTTGGTTCATTCGTGACTTGAGAATCGCTAAAGCTAATGATTTTGTCTTTGAGTTCTTCTGGTGCTACAGCGATCTTATTGCGAATTTCTTTTATGCTATCTGTTATTGATACAACTCGGTTTAATAAATCTCTTGCAACCGATTCTAAGTTTTCGTCGCTTAAGTCGAC
>XLOC_010058_4
GGATTCCCTCTTTCTACCAAGAAAACCGCAAAAACCA
>XLOC_010058_5
TATTCTTCGGCACGTGTCGATTACTTGAGTAATTCCACGTTGATCTTTCC
>XLOC_010111_1
ATTATCATTATTATGATTTTATTATATTTCATACTTTAATGTAATTATACACTAAAAATTAAGGTAATCCATGCGAATCTGAAGTAAAAAGTACGTATCACTGAATTCACATATCGTACGTATGTTTAATAAAATTGTATTGTCCTTCCGTCGTTTTTACATCGATCGTAAATCATCATACATTAAAATAAAAAAAGAACGATACAATATCAAGTACAATATAGATAAAAACTATAAATAATAAAACACTGTAAATGCATGATTGTAATGCTTCGTTTTTTTTCTTCCACATTTTCTTGTAGAGAACGACGGTCAATAATAATAACGGCGCATTTATAATCGAGTGCATATTTTTATCGGTAATGTCGAAACTCCAAAAGCGCGCGCAAAGCCTGCGCAAGCTCTTACTGCAGAAAAAAAGGCACGAACTGGCGGAAAAGTCGGCCTAACTGTATAATATTTCATTTATTTATGGATGGAACTTTGTCACAATACAATATTTTTTTTTAATCTTTTCCTTATTATCCTTCTTACTTTTTATTTATTCTCGTCTTTTATTTTATCTTCACTATAATATCG
>XLOC_009985_1
TCGCTACTTCGATAGCGCGTCGATCCGCAATATTGTGGAGCGGCGGGGTATGGCCATCAAGACATACCCAGTATGTAATTTTTGTAACCGAGGAGGCTGTGGGCTGCCAAATGCACTAACGCCTCCCTCGTAGAATCGACAATCAAACAGAAATTATTTGTAATATAACGATTCTTCGACGATGTATACCTCGATACGTACACACCACAGCGCGATTACTTATATCCATAAAAGTATGAAGCCTCCGATCATCATCTCTCCCGCGATTCGCTGAAAAAgcatctcggaacacacacacacacacacacacaTATATATATACCATCATCGCGAGTCGCGCGCACACAACACAGCTCATAGCTCTCTTGC
>XLOC_010131_1
ACAGTGTGGCTAAAACCCGCTGTTAAGTCACGCCTATCTGTGACTAAAGTAGTCCTTTTTTGCACCGTGTTTATCACACTCGCTACGCTCGTGCGCTAACCTCGCGGTGCAAATAAGGATTACTTTAGTCGCAAATAGGCGAGACTTGCGGATTTTAGCAGTCTGTGCTATAAAATTTTATGCGATACTCTTGACTTGAATGGTTCAGTTTTACACGGCGCTTAGCGCCCTCGCTACGCTC
>XLOC_010007_1
CTTGAACTGATCGTGCTATAACTGCCTTGCTAAAATAACGGGATTTAAGATGCTTTTCATCTTTGAGCGTCTACGACGTCGAGCTAATCTCTCCCGGTAAATTATACGAATTTGCATAAGCTTATAAGAAGGGAAGCACTGGCTTTTCGCAAGGCCTCTTACTGCGATGCTCTCGTGACGAATCGTGGATTTCAACGCTGGCTATGACGATGGAGATTCCTAAAAATCACAAAGCTTCAAACAGTCGACCGAATCAATGCATAGAGATTACACGTGTGTTTACACGGAGCTTTACAGCATCCACCTATATGAATCTCTATTTTTAGATCTGCATACATTGTTGAACGC
>XLOC_010279_1
TTTCAAAATCCGTCCATGTACTGGGGATTTCATCTTTGATCATACAATCTTTATCTTAGTTTTAATGCAGTGCATCTTGATCCTACCGAAACTCTTCGAGAGTATTTCCTTCGACAGAAAACTAAGAATTCCGTTGTATATAAATCGATTAAATTCTGCGTAAATAAGACAAATAACTTTCAAGAATTTCAATTTTTAAATACTTAAAAGTGTAAATTACTACTAATAAACATCATAAACTGATTTTAAAGGTTAAAGTAGATGAATATTGGCATTGATCTCTATAAACAAGCTTTTGTAGGTTTACATATTTCTTTTAATTTTTTTGTATCATACTTTACACAGTTAAATAAATAATATCTACTATATATTTCCATTTAAATTTGAACTGATTTCAAAGGTTAATGTAGACGAATATTGGCACTGATCTCTATAAACAAGCTTTTGTAGGTTTACATATTTCTTTTAATTTTTTTGTATCATACTTTACACAGTTAAATAAATAATATCTACTATATATTTCCATTTAAATTTGAAGTAAAAATGATATACTTTCCTACAACGATATTATATCGTAGGTCCCTATGATGAGTAGTACGG
>XLOC_010285_1
GAGAAGGAGGAGGAGTAGGAGGTGCTGCAGCGCCACTGGCTTTGCACCAGAAGAGGTTATGAGACGCAGTTCTACGGAGTTTTCGCGCTGCCTCACGTGCAGCGCGCGGCCGGAAAAGCGCGCGTTTTGTGGTGACGAGGCGTTGCGTAAGAGCGGAGGGAAAAGTGTTACCGAATTTCCTCGCGTCGAGGATGTAATTGTGCAGTGCGTGTACGGTAAAGCATACAAGGGGGGATGTCGAGCGAAATCACAAGCGAGCTTGTTTTGCTCGCGAGCGCATGTGTAATACACAAGGCGCGTGAGCGGAGCGATCGACGATAAATCGATGCTCGCGCAGTTTCGAAAGCGCTGCTCGAATTCAAATCTCGAGATCCGATAAACAACAACAAAGCGGCGAAAGAAAGAAAGAAagagagcgagagagagagagagagTCGAGGCGCGCGGATTCC
>XLOC_010355_1
TGCGCGGAAGTCAAAGCGTTATGTTGTCTATGAAAATATTTATGAAAAATCAAGTGCTGTAAGCGGATCGGCGGATCTAGCCAGAGAAATTGTAAACGCAATTTTCGGATAGTTGCTGAAAAATTTAGAGAAAGATGGAGGTCAATGTTAATCCTAAATAAAAATTATTTCCAGGAATAAGAGAATAATAAAAATGAAAGATTTTCTTTATGTCTTACCTTAGAACCACAACAATTGGACTTTCGCTACCCGTTACAACCATCAGTCCTTTCCAGATCATTAAAGCAGATGATACTATCATACCAAAACTTAGAAATTGATACAAGAACTGAA
>XLOC_010383_1
ATAGGAAGTCTATATTCGTTGCTATTATACTATTACAATACTATAATCCACGTATAAATATTATGCACATAACAGTATTAGGATTAGAATCAGAATTTTTCATTTAAATGAAGATATTCGTATAGCAATTTATTAACTTTATCTACAATTTATTTTTTCTACAATCAATAGATACTTTTGCCTTCATTCAACAACAATAATTACTGATAACA
>XLOC_010383_2
TAAAACGAACATAAAATATCTGTGGCTAATAAATAAAATAAGATAAGTCCACTTGTCGCGAAAATCGAGATAACAGGATATTATATCTTCAAATAGGCCCTTTTCATGTAAAAGTGTCGGGAGTTCCTAAAGCATTGCTCTCAAGCTATGATACACCCAAGAAATAAGTGCATAAGTGTGGTTTTCAGATTTATTTACCCTACATAATTACACAAGTTCATTATAAAGTGAGTTTTTCAACTTGTGGCCTTTGGGACGTGGTTTTCTTTATTAATAACAAAATAATGACTTTTAATCTATTTCCAAACATTCCAAAGGTTATCTTGGAAAAACAAATAATCCATCTGACTTCAGTAAATACTTTGCAAAAAAACCAATAATGGACTTTTGTCCCGTAGTTTGGCAGTCATGGACTTGTGGGCTAAAAGTATAATTTTCGAATTGTTTTAAAAAGTCATCCCGACTGAAAAAAAGC
>XLOC_010383_1
CCACGTATAAATATTATGCACATAACAGTATTAGGATTAGAATCAGAATTTTTCATTTAAATGAAGATATTCGTATAGCAATTTATTAACTTTATCTACAATTTATTTTTTCTACAATCAATAGATACTTTTGCCTTCATTCAACAACAATAATTACTGATAACA
>XLOC_010383_2
CCCTTTTCATGTAAAAGTGTCGGGAGTTCCTAAAGCATTGCTCTCAAGCTATGATACACCCAAGAAATAAGTGCATAAGTGTGGTTTTCAGATTTATTTACCCTACATAATTACACAAGTTCATTATAAAGTGAGTTTTTCAACTTGTGGCCTTTGGGACGTGGTTTTCTTTATTAATAACAAAATAATGACTTTTAATCTATTTCCAAACATTCCAAAGGTTATCTTGGAAAAACAAATAATCCATCTGACTTCAGTAAATACTTTGCAAAAAAACCAATAATGGACTTTTGTCCCGTAGTTTGGCAGTCATGGACTTGTGGGCTAAAAGTATAATTTTCGAATTGTTTTAAAAAGTCATCCCGACTGAAAAAAAGC
>XLOC_010383_1
AAAATCACTAAATTGTATAATATATACAGATATACAGTGAAACATAAAAAAATGTTTATGTGTCATATATCTTGGTAGAGAAGCTGCGTGTTTTAAGTAGATTCAAAAGTGCTCTTCATTGCCCGGTACTAAAGAGTCTGAAGTCTGAAGTAGTGAATGCTCATTTAGAATTTTGGTCTTCGAAGTTGTATTACACCTAATCGAACTAATATTACACAATTGCTTAAGTGAAGATATATAAACATAAGTCACGGTGTATGTATAAAAGTGTCCGCACATCTACCATTGTGCTAAAGCAATTATCACTCTCTGTTCACACAAGTCAAAATAATAGAACCTAACCTCTACTTCTTTTCGCTTATACATTACGTACAGATCTTGATTTTTGTGCTACTAAGTATACCTACGCTCTTTTTCTAGCACACGCAAAGTTCTTAAGGTATACCTAATATAATATAAGTTTTAATCGCACCTGTTAAAATATATGTAGCGTACGCGAAACATTTTCCGGTGTAGCGTATGCGAAATATTTATTTTGCATATGCGCTTTTATTTCGTGTATGCGCTGACATGCGCCAAGACAGTCTCTTATTAAAATATATTTCTCAGTTAAAACGAACATAAAATATCTGTGGCTAATAAATAAAATAAGATAAGTCCACTTGTCGCGAAAATCGAGATAACAGGATATTATATCTTCAAATAGGCCCTTTTCATGTAAAAGTGTCGGGAGTTCCTAAAGCATTGCTCTCAAGCTATGATACACCCAAGAAATAAGTGCATAAGTGTGGTTTTCAGATTTATTTACCCTACATAATTACACAAGTTCATTATAAAGTGAGTTTTTCAACTTGTGGCCTTTGGGACGTGGTTTTCTTTATTAATAACAAAATAATGACTTTTAATCTATTTCCAAACATTCCAAAGGTTATCTTGGAAAAACAAATAATCCATCTGACTTCAGTAAATACTTTGCAAAAAAACCAATAATGGACTTTTGTCCCGTAGTTTGGCAGTCATGGACTTGTGGGCTAAAAGTATAATTTTCGAATTGTTTTAAAAAGTCATCCCGACTGAAAAAAAGC
>XLOC_010434_1
GATTCTTAAGAGCATGTTTGACGATCATTGTTCAGTAGTATGGTTCCGACACGGCAAGACGATGGAAAGAAAACCCAAAACACCCCAATTTCACGGACTGATATACTATTGTCAGTGGCTAAGATCAACTATTTACCAGTTGTTTAATCCTACTCTAAAAAATTCTATTCGACCTCTGATTGGTTGTTCATTTTACCGCGTAATGCCTGTGTATGTTTGAATTTCTCCTTGAATTCCTTACTACAAAAAATGAAACACATTTAAATAAAAATCTGAGGCTTTTACTTTATACACACCGAACGTTTTTAGTTGAAAAACGCTGTTGCGAGTCTGAATCAAGCTTAATTTCAATCATATCAATCGTCAAAACAAAGCAGTATTGGACTCGCCCTTTTGAGAGTCTCTGGCTGATGAAAAAAGGTGGCGCACAGGCACTTTTCCGTTTCCCTCAAAACAATATGCGAGTCGAGTCTATAGATATACTGTGATGTGCCATCAATTCTAAAATTGCCTGCTTCCGACCGCTAATGCTGTAACAGCGTCCGAAGCATCTCTAAAGTTGCTACGTAATTGTAACAGAACATTCCC
>XLOC_010435_1
GCGTATAAAGCGATGAGGCGAAGAATGAATGAGCGCGAAAGTACACATCGGGCCGATACGCCGAGATAAAGAGCGAGGCGCGTATACGCGTGTACGGGAGAAGGGGATAAATGGACAGTGTTTGAAAGATAGCGAGAGGGAGAAGCGAGAAAAAGGACGAGAGAGGGAGGGAGAGAGGCTGCAGACACTGGTGGTCCAAAAGGCGCGCCGCGTGATCCGAATTGCCGCGCGCGGACTCACACGCGATTCTTGTCGGCTGCCGCGATGCAGCCTCGGGTTTCGCTCGCGTAAtcttcttcttcttcttcttcttcttcttcttcGCTTCGTCCTCGCATACTCTCCCGCTCTCTTCTTTCTTAGGGGATTTGTAAATAATGAGCACGAGCTCGAAGGACACGCGAATTCGGCGCTTCTTTTGTCTAGTCTCGAATCGCGTTATTGTCCGGACTTTTTCGCGTTTATTTCGATCTCTTTCAGTTGCCGTACGTCGGGACGGGTAATAGAGCCAGACTCATTGCCTCGCAAAGTATGCAGAGGCTCTTTCTGCGAATGATTTGGTCTTAATGCAACGACTTAGCTGGCGCCATTGTGTTTTGGATTCTGCTGTTGTTTACACCCGCATTTCGAACGATATGAAAAGTCTATTTTCAAGAGAGGGCGAGGCTAACGGTGGCAGAGGAGAGCAGACAGGCTTGATGACGTCTGATTGATGAAACAGACGAGTCCTTAATTGGATTTTGATAAATCGACGCTGCGGAATGTCTCTCGCCGCGCCAAATTTGAGCAGAGCGAGTTCAACGTCGACGACGAAATTTCTAGTTCTACTAAATTCGAAACCAGCACATCCATGCGTATGCGCCGCAAGCTCGGAGCTCGCCGTGTGAGAAGGCCGTGAAATTCGACGGGTGAGCAGTAATATGTAGGTGAAATTCAAGCTGAAGAACGAGAGCGAAGGAGAGCGAGC
>XLOC_010436_1
CTCTCCCCCTCGCACCTCTGTTTCTGTTTGTCCGACCTCTTATAGCAGAGCGTTCGCGGCTCCTCGGGGCGATACACCGACGCACACGTAGGGCAAGCGATCGGCCTTAGCGCCGGGCTGCCGCATGGGAGTCGGGCTCTCGCGTTCCTTTATTATGCGCGCGTGGGACTGGTTTTCGGCGGCAGCGAATATATACCACCTCGCATAACACTAGCCGGGCCGCGCTCACGTGTTTGTTGATGTTCAACACGGCATAAAGTGGATCGCCCGATGAGCTCCTCTGTTCCTTTAATTGATCCCATTAGGCTCTTTTGACCTTTTCCGATGAGCCGCTCTCAAGGACACGGAGCTGCTTCTAACGTTAACCACACGGCGTTAGTTAGCGATTCGCGAGAGCGTACCACGCCAGAGCCGAACCGAGGCGAATCGCGCGCGTATAAAGCGAAGGAGCGGCCCGCTGATGGAAATCCGAATTCCTAGTTGGGGCATGCGTCACATAAATATTACCGCGGCGAGCGGCTTTCGGGCCGAGTCTCGGCCGCTGCTGCATAATCGAGTCTAATTGAAAATTCGTCTCGTCGTCTCCGGTTCGCTCATGCCTCTCTGATTCACCGCGCGCGAGCCTATGTACGCGCGTTAAAAGCCTCGAAAAGCCCCGGCGATCGCTGCTGGGCCAAGTCTCTTTCTTTGCTCCGCTGTCGATCCCTTGTGCCTCTGTGCGCGTATGCGTGTGCGCTAGCTCTCGCCGCGATACACATAGGGCTATCAATAATCCCGCAAGACGTTTTTCTCGGAATTCCGCGCGCTCTT
>XLOC_010438_1
GGAAAAGAGCTTTCATTAAAAAAAATACGTTAAATATGCTTGATCTGGTCAAAAGTTACATACAAGTGAAAATGCGGAAAACTCATGAAAATGTCTAGAAATTCGTACCCTTTTTCATGATTTTTCATGACGTTTCATTGCTGTGATTCCCAATCTCAAGAATTAACACAAATAATTATTACGCGTACCAAATTAAATCATATGCAAAGAAGGACCATCTCCCTAAAATATTGTAGGTTTGGCAACCATATCTTTGTAATATGAAATTATAAAAACTGAAACTCGCGTCCTTCTGAAAAATGTAAATCGAAAAAAGAGCTGCGCGCTCGTCACCCAATTAAGACCCTTGCACAAGTCCGGATTCCACCTGCGCCACACACGCGCGACAGCGTTCAAAGATACGCAGAGATACAGTCTCAGATAAATGCTCGTGCGGCGGCAAAAATGCATCACCCGTGTCCTTGGCCATTCTTGATCCCCGGATTAATAACTCTCGCGTGTATAGTTCTCGCCGAAGACAAATCGTTCCAGTGGCGGCCTAACGAACGACCCCAagagagagagagagagagaaagagagagagagagagaCGCGCATAATACCCCCCGCGAGACCGCATTCCTCTTCCAAGCCTTCTTTGAAAGTGCGGCTACTGCGTTCGTACCTATACACACAAACGGAGCGACTATAACAGTCGCGACCTTTGATATCTTCATTTTACCCGCGATCGTAATTCAAAGCTGGCCTTGGTGAGATCTCTCGCGGTGCTGAGGTGTCTGCGGGCGCGAAAACTTCTGCTTTTTCTGCTTGCGTTTCTCTCAGCGAAAAGAGCTGGGACGGTTGAGGAAAAAAAACAGTTTCGATGTCATTGACTACGATTTTAATTGTCGCGGTTAAATATACTGGTGGTAATAAG
>XLOC_010439_1
TTTCTAAGTAATTTTTATATATTATTACATTCGTGTGCTAATCAGTGATTTTTaatagaagttgtcaaaaaaaaaaCGCTGTCATTTATATAATATAAACAATCTTGTATGTGGTTTGCTCAAATCATTATCTTTTTCTCCAGTGTGAAAGGACGGTGAAGTTAACTGCGCATCAAAAACGATAGGGAATTGCTTTTCCACCTTTTTTACATATCCTCACATTCCTCATATCATTGCGGGGTTACATACAAAAAAATATTACTGCGGCGTCCTATTAAATTAAGAGTTTATATTATAGGTATAAAAATCATTCAAGAGCAGTGTCTAGGTGTACAAGATTGCCGGTAATGAGGTCTAGGTATTTCGCCCAGTGGTTTTTGGTGTTTAGGTGTAAAAATCATTTAAACGCAGAGTCCAGGTGTACAGGGTAGCCGATGACGAGGTCTAGGTGAAGCCCTCCGTGGTTTTTGGTGT
>XLOC_010439_2
GCGTTTCTCACGACGCTGTTATAACTGCTGTCGCAGTGCTGAGCCCGTAAGGTCTTATATTCAACGTTGATAAGGCGGAACGCCGATAACGTCTCGGGGAAAATGCAACCGAGCTGTATAGTGCAG
>XLOC_010439_1
GACAATAAATTCTGCTCAGAAATAGGGTCAATTTTCTACCAGGGAAATTTCTCTGTGTTTTACAAATTCAAGCGATTTCTTCATTTTCAAAAAGCTCATAACTTTTCACTTGCTAGAGATTTTTTAATTTTAATGAAGCTTCGACATAATTATAGTATTATTATTTATCTTGTCGTCTCGTCCAGAGCCAGAAAAGTTACCCGTTGTCCATAGAATTGCACGTATGTCGAGTTGAAGTTCACGAAGATTGGACTTGGCTTTTTACACCGATCGATCTGGCGCTTTTGAGCGATTCAAAGTTAATTGATCTGGCTTGTTTACGGCAGTCGTTTGGTCTGTATTTATGGGATTGCTGTTTTTGCAGGACCACTGTACTGACGGTGCCCGATAAATTTTGTCAATCGCTTTTCTAAACGAAGACTAAAGATTTCGTCACAGAACACACGAGTTATATAAATTTGCTTGTTTTTTGAGTGATAAGAAAATTTGATTGTCCAACAGGGTAGTAGATCCACGCTAGTCTCTCACATAATAATCAATCCTATATTAATAAGAGGAAATTACATTCGAGTTCTTTCAAATATAAGCAAACGATCTGTACCATTTCGCGAATACTGTTCGTCTTGCGCTCGCGCTCAAGACACGATCTGCGCTCGAATTCAATTAACTCGAAGCGCGCGAATCAATTCTCTCGCAAAACACATAATACGCCCGAACCCAAGCCTGGCATTTAAATTCGAAGAAAACACGACGCGTATACTTACTGCGTTTCTCACGACGCTGTTATAACTGCTGTCGCAGTGCTGAGCCCGTAAGGTCTTATATTCAACGTTGATAAGGCGGAACGCCGATAACGTCTCGGGGAAAATGCAACCGAGCTGTATAGTGCAG
>XLOC_010439_1
GACAATAAATTCTGCTCAGAAATAGGGTCAATTTTCTACCAGGGAAATTTCTCTGTGTTTTACAAATTCAAGCGATTTCTTCATTTTCAAAAAGCTCATAACTTTTCACTTGCTAGAGATTTTTTAATTTTAATGAAGCTTCGACATAATTATAGTATTATTATTTATCTTGTCGTCTCGTCCAGAGCCAGAAAAGTTACCCGTTGTCCATAGAATTGCACGTATGTCGAGTTGAAGTTCACGAAGATTGGACTTGGCTTTTTACACCGATCGATCTGGCGCTTTTGAGCGATTCAAAGTTAATTGATCTGGCTTGTTTACGGCAGTCGTTTGGTCTGTATTTATGGGATTGCTGTTTTTGCAGGACCACTGTACTGACGGTGCCCGATAAATTTTGTCAATCGCTTTTCTAAACGAAGACTAAAGATTTCGTCACAGAACACACGAGTTATATAAATTTGCTTGTTTTTTGAGTGATAAGAAAATTTGATTGTCCAACAGGGTAGTAGATCCACGCTAGTCTCTCACATAATAATCAATC
>XLOC_010439_2
GCGTTTCTCACGACGCTGTTATAACTGCTGTCGCAGTGCTGAGCCCGTAAGGTCTTATATTCAACGTTGATAAGGCGGAACGCCGATAACGTCTCGGGGAAAATGCAACCGAGCTG
>XLOC_010517_1
TTACGTACATTTTTCCCGCCCACATTCCAGCAGCGTCCGTATGTAATGTATTCACGGTCCAAACGAGTCTACAGCGAAGTCGTGACGGTCATAATCTAAGAAGCATCTCTCGGTGAAAAATAATGACCGTAAACTTCTCTCCAGCCAAAAATCTGCCAATAATAGTCGACGCAAGGGGGGCATTGTCGCGACGAAAGTTCATTGCTACACGATGTTCGCGTCCGGACCGGCAGCAATTATGCCAAACGTCAAATTATTTTACACGGAGCTGAGAGAATCGTCTTCTAAGCGTTTTACCTGTCGGAAGTGATAAAGAAAGGAAAGTGCGAAAATGGAACCCGTTGAGAGCTTTATGGAGATGCTCGCAAGAGCCTGGCGCGTCGATGACAAACAAGCGTTGAGGAGGATTTTCGGCAATGCGCCCGGCCACTTGCAGAGTGTGCCCGATACGTACAGAG
>XLOC_010517_2
AACTGTTTTGAGAATGATTTTTGATAAGAATAAGGGAATCTTTAAGTTTATCAACTCAGTATTAGATATGCAAGCATCTTGCATAAACCAATATGATGAAGTTCTAAAACAAGTTTTTCACTTACTACAATTCATTATGCAATTTTTCAAATTGGAATATGAAGCATATATTTTGTTAACCAAG
>XLOC_010517_3
TTGTTTGTCTACGCTGCATTAAAGAACATTTTTCTTTGGCTGTTAAAATAGAAGCTAGTAAAACTTTTAAATTATTAATTCAACTTTTTCATGCATATGATTTAAAATTAGATGAAATTGTTGAACTTTACAAAG
>XLOC_010517_4
CGAAAAAGTATTCATTATTGTTGTTGGTGCTATTGCCAAATATTGCCCTAAAACAAATAATTTGGAAAGTCTAGCTGACTCTATTTATTTAAAACTGCTTATGGAATTAAATGAACAA
>XLOC_010517_5
GCAAACTCTCAGGAAGACTGCGACAACATGAATATATAAAGGTTTATCTATATTGTTTTTCAGATATGATAATGAATTTCAAACCTTTTAAAGAAAGTTCTAACTCTGATTATTATAAGAAATTATATGATATTTTTTCATTGTTATATGAGCATCATAGTACTTCAGAGATAAGAAATGAAataattttag
>XLOC_010526_1
TCGAATATCGAGGGTATTTAGAAAATTCGAGAGCTTTTTGCGTTGCAGCTATACACAGGAATAAGGAAACGTAATTGTTCCTATAAGGGGAAATATACGTGGTTTGTAAATAATACAAGGAAGTTCGCGACTTGCGCAAACGTTGTTTTATAATTAAAAAATATGAGTCATATTTTGATTGCAACATATACTGACGATTCGTCAACAAAAAGCCGTGATTTATACTTAAGGTCAAGGTGAATAAACGAAAT
>XLOC_010820_1
TTTTATCCATCAAACAAACAAAAAATTTGATAAAATTATATATGAAGTAAAAACGTCTGATATTAAGCAATACATAATGTTGAAGGAAGCTACGTGCCAAAGAATTGGCAGCCATTTTTTTGTGGTGCTTGGTGGGGAGTGGATCCCGAGACTCTAGTTGTTTTTTGTATGAGTTACGTTTGGTCCATTATTGATTATAGTTGCTATTTATACATACTGTCAATTCAAAACTGCTTTAATAGAAAAAATACAAAAAATTTAAAATTCTGGTATTAAAATTGCACTAGGTTATAGGGTTACCACCCCTATCAACAACATGCCGAATCCAAACCTATTACTCATCTAATAAAATATTTATGCGATAATCACCTCTTTATAGTTGCGTCTAATACTGGCTCCTTGTTTTAAAAATGTATAAGGAGCTATTATGACGTTTTTATTAAGAAAGTATCTAAGAGGACTAGGATCATAAGTCAAAGTATTTGAGACATTACGAAATTGGAAAATCGAATTAGTAACAATCTCGTTTCCCCTGCGGCTAGGTTTTCATTTGGAAACTAGGATTCGTAAGGAGAAAAGGTGATTGATTACTTAGTACGTTGTGTTTAATAAACATAATACTATATTTAAACTATTATTTACAACAGTGGGTTGTTGATGTTAGAGCCCTCCTGTAACACAATTTAAATCACGCGGGTTTTAGAGAGTTTCGCCTTTACAGTTTGTGTTACAATGGTACGGATTAACAGTATGGTAATGTTACGGTGCGGTGTTATGCGACTTTCAGTGACATCTACGTGTGCTCGGAAGCTCGAGCTAAGCTGCCTTCGACGCTCATCGGTCGGCCTTATATAGCCCCGTGGTGTGGATGTGTGCGTCAGTATACGTGTCTAACGGGTGAATGTGTTCGCGGCGCTTAGTGCTCATTGCCGCGTGGTCTGGTGTGCTACGACTGTGTCGCTCGTTGGTGTATGCTGGGTTTCCGTTGTGCGCACTCATGCGGACTTGCCTTTTCGTCCGTGTGTGCGCGTGTTCATCTCGCTTCGTGCGGACCTGTCTTTTCGGTACGTGGCTTCGTTCGCAGTCTTTCTCATGCGACCGACTCGTGTCTCGTTGCAAATTAGAAAAAGTGTAAAATATAATTCATACTGCTACAAATGTGGCGTCATAAATATAAACATACGTGTTAATCTACAACTAAGAAAATCAATAAAAGATTCAGCCAACCTCGAAGATACATTCAATGACTTCCCGATTAGCGTTGAAGCTTGTCCCTTCTATACTGACGGTATCCTGAATATTGAGAAAAAGACTTGGATCATCCAATCATCA
>XLOC_010898_1
TTAGAATAATTTTTTTGAAATCATGGAAATCGATTGTCATTTTCAAATAAATAATGAATTGTTTAAATACCAGATACCCCTCCCCCCAAATAAAGTTGGCTAGAAAGACTGCAGTTCACAGAAAATATGCATGCCCAACTAGCTGTAGCTTTAAATACAAAATTTCCTGCAAATTTTTTGCATAAGAGTATAGTTATGATTTATAGACTAATTCTAAATGCCAACTTACTGTTGTAGCTTATTCAAAAAATCTATTACAGGCGTATTTTTTTTATCGGAGTTTAGCATATCAAAAGAAGGCACTAATATACATGCTTCATTAGGATTTGATACATAATATTTAGAAGAAACAATCGCTTGCAAAATTAAATTAAATTCTTGCGttaaatgatttttttttaatttttCATCTGAACTTGTAAGATTAGATGCATAGACATAAACAGATAATCGGCTCCCCTTGTGTCCACATTGATAAACATTGAAACAGCTAAATATATTACACAGTATActaagtgagttttttttttctttttttACTGCAAAAGTAATATTTAGCTTTACTTTTGAATTTCTACTTTTAAAATCAGTAATATAATCTGATTTATAgatatatatattatatataaaaataaataaaatcactgataaaatcaagaacataaaaaaatATCGATAATGAAATTTCAAGTAATGCATTTTAAATCTTTTTTTTTATACATCTAAATGATATATGAATGTAGAAATTTTGAATAAATGTATAAATTCTGTTTGCATTCAAATTTATTTTAAATAAAAAATTAATCCTTT
>XLOC_010961_1
TTGAGAAAAGAAACGGAAATATAATTTTTATGACGAAATATAAATTTATGACTGATTTTTAATTCATTACAAATTATGTTTGATGTTTTGATTAAGCATAAATTAATCAAATGAGCCAAAACAAAGAATGTTTCTTTTTAAACATAATCTACTATTGTGTATTTATACCTCATGAAAACGTATTAACATCTTACTGTTATTTATTTAGGAAGCTGAACATTTCACAATTTCAAATGTTAATTTTGAAAGAATCATGTAAATTGAAAATAAAAGTAAAATTATTGAATGCTGTTAACTTACTCAGATGGCATTGATCTTAACATTAATAACTTAATTCTGTAAGCAGTAAACATTTTGAATAATTATCATAGAATGTATATATTTGTAATTCAAAATAATGTACGATTTAGAAGTATAATTTCAACAACATTGAATTGAACTTTGTTTAAAGCTACTACAAGCAATTTTCTTTGCAAACATGGATTGTTAATTTTTCAAGCAAAACTTAATTATCAAAATAAATTATACAAAAAAAGAAATTATAAAAATATTGTATATGGTCTTCTTGCAACCAATGCGTCAAATACATGCAAAGGAGGTAAATGTGACAGTGTCAACATAAGAATATTGTTTATGTAgtctaatatgagagagagagagagagagagagagagaAATTTCATATGTTAAAAAAATATTTCATTTTACTTAATAAAACTAGAAAAATAATTATTGTGGAGCCACTCAACGCGTAACACCTCGAATAGCGTGTACGCGAAAAGATATCTAGTGCATGCGAAAAAAATTGCACACCGCCGAGGTTTAATTAGCGTTTGCGAAAAACTATTGCGCAGCAAATCGAGAAATAGCGTATGCAAAAAAAAACATAAATAGCGCACACAAACAACTTTATTTTGCTAAGCAGTATTCTTTCAACTTGTAACTCGAATAGAGATAACAAGAAATAAACGATTGCTTAAGATTTCAAGGTTATGTAGATCGAAAGCACTGACCTAGGTACCAGGTTAAAATCCAAATAATCGTCTGTCTCGTAATCTCCGATCAGGTTACAAGTATGAAAGAATACAAATTAGCAAAATAAAACAACTTTTTCGCATACGCTATTTGTTCTTTTTCGCGCGTGCTATTCTTTTTCCCGTACTATTTGTAGAGACTTGCACGCTATTTTTTGGTTTTCTGAGTGATTGTTATTTGCGTACGAGTTATCGGTAGTGGAGACAGACTCATAACACTTAATTATATAAGGAAAGGCATTGGTCATCGTTCCGTACATTCATAAAAGCTGCCATAGCAGACCTTTTTATGCTTTGTCTGCATAAATATAAATATAGATATATCTATGTACATATATTTATATGTATATCTATTATACAATTTAGAAAAAAAACTGAAAAAAGTTGAAAACTGCTGATATTTGCTATAACTAGTAACAACACTTTTCGCATATACTCTTGATAAAAATTAATCTACATAACATTTAAAATACAAAAAGTATCCAAATACTTTTTAAATTTAAAGTAAGAAAAGTAAAATGAAGAGATGCGGCAGCTCTTGCAGCAAGTATACATATTGTTTGTGTGCGCGCGTACATGTATATATATATTATATAtaaatatgtgtgtgtgtgtgtgtgtgcgtgtgtAATTTTAATCACATGGTAGCATTGCAATATCCGAATTATTTTGTTAATCCGTTTGGGCTTTATTTTATCAAAGAAATTTAAAAGTCTTTCTGCTTTGATTTTCATTAACGTAATAAAATAATTATTGTACATTCCTTAATCCAGCAAAT
>XLOC_010989_1
TCTTGGATCTGCTCGGTCCGCTATTGCTACAACTGCTAATGACACATGAGAAATAAAATTTGGTTTTCCCTTAAGTGCTGCATTCCAGTAAACTAAAGCACTCAAGTTCGTCCATAACTCCCGAGCACCCTCCCTGACATCGATTTCATCAAGTCGAATCAAGCTCCATTACGCCCAAATTACAAAAAAAAAGCTGCGCCCGCCACAATTAAAAAGCGCGCGGCGCGAGCCTCTCAAAAAATATGCAAATCGCACCTCCCGCCATATGATCCCACACCCTCAAAATCCAGGAGCACATACACCTACCATAGTATCAGCGTCGGGGCAATTTCGGCGCAAAAATTTAATTTCAGCCCTATAAGTCACGTCGACGCGCCGCGTCGACGTGATCCAGCGCTGGTATCGGCGTGATGAAAAATTTTTCCCGC
>XLOC_011091_1
TTTTTCAAAGGTAAACCGTTACCTGGAATGCTTGCAATTTTGCAACGTAATAAACTATTCTTTTGTAGATAACTTTAAGTATATTTTTATGAAAGTTTAGTCCACTTCCTGCAGTCATTATCGGTGTATATATAGATATCATTTTTTTCCTGACTTATTTTTAGTCCTGATATGCTTGCAAGTTTATCTGATAAATGCCTATATTCTTTTTTTTAATTCGTCTGTATTAACAGGCGGATTCTCAGAGGTTTTTCTAAAAGTTGATTATTTTCTATTTGTATAGATATTTTTTTAGACATGACTTTTTCTATCAGTATGCTCGAGAATTTCATTATACATTATTGTTTGTGGAAGTGACTTGTAAAACTCCATAATGAAACACGAAATGACACCTTTCACTGATACCAAATTAATCAGCAAAAACATAATGATGTACTTATGTAATTTAGTAGGAG
>XLOC_011054_1
ATCGGAGACGAGCGACGAGCTTATTGTCGTAAATGCGACGGACTAGGAGGGGTTATCCTATTCCGTCTCATAAACACATAAAACTGAAAAGGGCCTTTCCTTCATCCAGCCTCCGCTTTCTAATACATCCGTCTTCAAGTTTTGTTTTCGAAATCCAAAGCTAGCGTTTCCAACACTAGCTCATATCGAAAGCTCGATCCTTCATTCTCAAAAATCCAAACAGCCTTCCGCGCAATCATTCCCCCTTaaaaaaaaaaaaaaTCATAATTCCACAAACCTAAACACCGCACTGACGCAATCTCGTACTTTTGACTTTGGCGCTAAGCCCACGTATCCCATACTCAACTATCCCTCGTATACAGCCGCCTTCGCGCGTGATGGTATTCGCGCGACCCCCACCTTATCCGACACTGTCTCTCTACGCTTCTCCTCTTCTTCTTCTACTTCACTGAGTCAGAGGCGAGAACTGCatatatatatatatatatataCTCACACCGACACATCCGCGAGTCAGCGGAACGACGGATACGTATATAGGATAGGTGTGTGCGGTTGCCAAGCGCTCGCTATGTAGCATAAGAAGTCGACTCGGACGACGCGGCACTTTGCTCACTCAGTTCGGAAGCGACTCTCGAGCAGAACACACACACACACATACACGCACCGGCGCGCTTCGTTTTTATCACCAGCCTTCCAAGGAGAATCAAGTTGGGCAGTGATCATGGCTCTCAGTGAGTACTACAGTAGTTGTTTTATTAGGGGCGTTGTCTTTTATTTTTCTTGTCGTCGTACGTTGTGTCCGCGAATGGCGTATAACGATCGGATTGTATAATTGAAGACGCCGGCGATGCCGGTTTTTATTATTAGCTCGTTTGCGATTCATAGGATACGGCGGCGTCGAGCGATGAGTTTGCGTGGCTCGTTAGCGCTGCTCCAAGGCTTGTAAACGTGTTTGGTTATAGTTTTAGTTGGTAAAATTCGCGAAATTCCAGCGAAGCTTCGACCTACTTTCACGGCGACTGCCGGCTGCGCTGGTCCGAATAACAAG
>XLOC_011195_1
TTAGGTATATTATCGTCATTTTTGACCATTTTACATCTGTTCTAATGAATTTCTTCAACTAATCATAATCAAGACAAATCAACTTTTATATGCGTTTATGTAAGTTATGAAACATTTCTTTGTATCACTTTTGAAATACTCGCTCATTGCTACAAGTGTAGCGCGTGGTTGTAAATATACAAACTTAAAaaatgttttttttttCTAAACCGAAAGGTTGGTCACAAGAGTGAAATATCAGTTAGATTTGTTCATCTCATGTAAAGCCGATCAGAATAAATATTTGCAATCGTGCAGATGGTTTATCGTGAATTAAATTATCATCGACTTTCGAATTCAAACAAAAAATGTATGTTCGTCCGTTTTTATGCAAGACTTTTTTTGACGAAATATTTTTCATTCTCTAATACATAGAACGAGTTAATGGCACTTATACAAAATAATCTCTCATGTGATTTTACATATTTTATGTATGTACAAAATATGAACAAATTTAATAAAGTTATATTTTATAAAATAAATCGAAACGCAACATAATTACAAAACTAAATTAAGTAAATTTTCCTGCTTCAATCATTAAACGCATTACGTGACGAAAAACTGTGCTGTTGAATTTAAAAATGCTTCCGTAGCTCGTTCGGTATAGCGCACGATAAGGCCAATATTTTTTTTTCAAATGTATAGGTAGTTCTCTGTGATGATGATGCTATATGAAAATCATCTATCAAGAAGACTGAAATGAGCGCAAAATATATTTTATACATATGTAAAAATAAATGAATGTTGATTCATTCGTATATACCGTATGAATCGAACTGTGATGTCCATCCACGTATGATTACAAAATAAATTATTACATTTTGAAAAGA
>XLOC_011196_1
CCGCCGGCAGCGAGCTCGCGCTTTTTATTCAAGCATACACTCGCGCGCCGAAGGACGGCGGCGGCTACGTTCTTTCTCCGCGGTGTGTCGACgcagcagcagcagcagcagcagcagcGGCTACGGCTACGGCTACGGCACTCAGGACACACACTCTCGTTTCGGAGCTCCACGCGCGGCGTTGCACATTGAGCCATCGGGAGTTTTGATCGAACGCGGAGGAGAGAAGCGGCAACCCCGCGCTCCGCTCTTTTTCCGCATCTCCAGCTTGCGTGTAACGCGATTAAGCGCCgtgtctgtgtgtgtgtgtgtctgtgttgtgGAAGCGAGGAGCCGAGTCCGTGTGTTGGTGCAGCGAGAGAGTTACGGAGCGACGAGTCGCGCGACGTTGCCACGTCTCTGCGTCCCCGAAAGCAGCCCCGCAGCACCGCTGCCGAGCGACGGACTGTGTTTCTGTGTGTTTCTGTGGGTGTGCGACGGTGTGTGGACACGGCCAGGGCTCTGTGCAGCCGGTAAACAAGAAGTCGGAGCATCAGCGCCGGACGGAGAGGCAGAGGTGCGCGGAAGAGAAGCAGCCGCGTATCGACACGATCGAGCCGAGGAGACTTGGCAACGCCGCGCTATCTCTCGTCTCGCCGTACGCACACCAGTGCGCTGTTAGCACACGCACGGGACAATACAGC
>XLOC_011236_1
ATAGTGATGTTCGATAATTATCGATAAGTGCAAATATCGATATTTTTGTTTCAATATATCGGAATTTTTTATCGATATTTTACTAACCGATTATTGGAAGTATCGATATGTTATACGTAAATATCGATACTTTATTTTACCTAATTTTTTGGTCAACAGAAAAATTTCTGTCGCGTCGGG
>XLOC_011279_1
AGCGCAAGAGCAATAAAATCAGTTAATTAATATCACGCCATATATAATACGAAGTACATTATAACAATCGTTAAGTATAAGACAGTTGTTAGTGTGAGTGTTTTGATAAACATTATAAGAGGAACATCCTAAAAAAGCCGATGAAAAGACGTATAAGAATATTTTTAAGACCTTGTAATTGAAATGCTATTTAACCTAGAGATCTGGAATTCTGTACAGGGACTTTAGATAACATAACAAAGCTAGTCAGATTATGATTTTGTTGTACCTGTTATAACGTTCATCTTAACACCTGCATGTGCTTAGCCAGAATAAGTCTGTAATTTCTTACAATAATTAATGAAGTGAATCTCTTGGCTGTAGAGACTATTGTATTTTTTATTCTTATTCGATTTTTTACTATAAAAATATATATCGCCTTTGTATAATAGTCAGTGCATATAAAGAATAGGCAAACTTAAATAAAAGTTAAAAGATCACTTTATCATTCATTGTAAGAATCATAGGCTTTTTTTGTCTAAACGCGTGTGGATGTTCAGGCTCGAAGAGATCTTAGATTAACTAGCCTACTCCCTTACATGCTAATCCCTAATAATTTTTCTTCCCCGCACAAGACTTGCACTAGCTTTTAGTAGACACTTTACTTCTGTGTTGCGCATCAAAGA
>XLOC_011294_1
TCTACACAATTGTGTAACCAATTGTTGTTATACATTTTTTATTATTTAACTTGACCATTTAATACTCTACTCAATCGTTTAAGAAATTGTTATACATTGTTGCAGCATTAGATAATTCATTGTATAGAGTTTACTGGTGTAGTAAAATAATCTAAAATGCATGCAGGGAAATTTTGTGTACAATTTGTATGAATACAAAATATGTGTGTAATAAGTTATTTTTGTGCAGTATGTAGGACTTTTTTTGCGTAGCGTTTATGTGCTGAAAAGTGTTTTATTCATATATTAGTTATATAATCTCCTAACATCGCTTGGTAATAGAACATTTTTAAGGCCCATAATATAAGGCCTAATGTTATAACGTTAATTTTTTAGTTAAGCCAGGTGATCTTTTAACGACAGAGCCAGTAACGATAAGCCCTTTGATATAAGATTAGTCTTTTAAAACAGTATAGCCGGAAACAATAAGCCCTTTAATATAATATAAGATAAGATATCTACGCATAATAACTTATTTCCTAAATATGTTTGTTATTTTAAAATCAGATCAACCTCTTTAACATGTATAATCTTTTTGATTTACAAAACTTAAGAGCACATCAGATTGAAACATATGAATGTTTTTGTATTCGTTTATTGAGATTTATGCAGTTCTAGAGTACTATGAGGAAAGTCAACTTACGTAACGCGTTAATTAAGGGGATGTCGGAGCAACGCTGATTGGTTGAAATGTTCTGGTTTTCT
>XLOC_011337_1
TTACATGTCTCTATCGGTATAGACACTTATAAACATACTATAAACACTTACAGACATTTACAAACGTTCAATAAGGTAAGTCTCCGATATAACATTTTTTTCCTGATGAAGGTTTTTCTTGCGTGCGCCGAGCATTACAAATGCTTTATTCTCTATAACTCATTCTCACTCTTCTCAAAAGCCACTAAATACATATTATTCTGTTGAACGATCATCGCGGAGCACAAACTTAAATTGGACGCATACCTCTTTAAACGGTCTTTGGCGCGTGTCTTAAAATTGGAAACGATGTATAAAGTCAAGTAATTGCAAGTCAAACGGTACAAAACATGTTACAATTGCATTTTAGAGGATTTATTTTCTGTATGGTTGGCAAATTTTTGGTGATGTAATGAGGACGGTATTTTGTAATTCTTCCTTCACGCAATAAGAGTAGATGAAAAAACTTTCATTCTCATAAAACTGAAAAAAGTGTAATATAACAATAGCGACAATAACGTATTCCAATATATCGATTTTGTACGTTATTTTTATCGAAGTGAAGGAAAATTAAATGTCAACAATTATATTTCATCCATAATCACAAACAAGCGTTTCACCATCTTGCTTATTCGCGTATACCGATATAGGGTGTGGCACACGCGAAGATATTATAATCCGGCAGACAGAGAAATCAAAAGTGGTAGAATTTTCGTGTACCATCTATATATGTCTTTGATTGTTTCACACTTCAATCGTACATATACAATCGGATTTACCTATTTTGATAGCTGCTTTATTTATATAGCTCAAAATTAATCTATATAATATAATTACTTTTGTTTTTATTCAAAGTGTATAAGTTCATTATAATATACTATATAGTTATCTGTTGACATCTTCACTCTCTTTATACGTAAGTCTATACAGTACTATAAACATATTACATTGCTATTTAGGGACACCGTAGATACATTGTCCATTGTTCTAATGGGTCAAGAGTAATCTTTTACGGATAAAAGTTCTTTTGAAACGCCGCGCCGTACCGAAAATGGTATCTTTGGGTTGTTGTTGTGAAAAAATAGTTTACGCACCACGGCAGAAAAAAAAATGGCTAGCCTGATCATAAATGTAATGTTTGAGAATATCAGCTATACTTATACTTTCAGGTATGGCCAACTGTTTTACTTCCCAGATGCGTAATATTAAACTATTTTCATGTCTGTACAGAAAGCGAGCGTCGCCATATTTTCATAAATTTATTAATGACCTCGTTTCTGGATATTTTGTAATAATAAACAAAATAAAATATGTTGTGTAGTCTTTCATTATTTTTGTTTGACATTACGATAGTTTTTTTAATTTTTTAGTTTGATGAATATACCAACAATTGTTTCAGTATAAAGTGGTTACTTCAAATTTGCTGTTAATATAATT
>XLOC_011711_1
CGGAAATATGCGTCTCTcgcgcagagagagagagagagagagagagagagagagagagagaAATAATTCGACGCAGTGTGTCGAACGGACTCACACACACACACACGAGAGTATCGAGGCCGCGGGCCGCGAGGGAGAGAACGGGAGTTTCGACACATTCCATCGCGGAAGGAATTCCGCAGCCTCTCGCGTGTGCGTGTATATTACTCACCGAAACTTCTAGGGCCGATCACTGCAGTGCGTGTCTTGGAACTTTCCCTCTGTTCTCTCGTAGCTCTGCGTATTATCGCGATGTACCGATGGCGAGGCTATATCCGCAGCTCGCTCATCCTACTCGCGGAAGGCCACGAACGCGCGACGTAGAGACACACGGAACGATATCCACACACGCGCGCACGCGATCCTCCAAACTCTGCGGCTGCTGTCACACTAGAAGCTCCTCGACTGCGCCGCCGTGCAATTCCCTCGCTCTCTCTGTGTGTGTGTGTGCGCGCGTGCTGCTGATGATCGGTATGCCGCCGGACCGCCAGAGTCCACGTAGGTGCACGCATACCTATACCTCTATACCTACCTGTTGAACGGCGGCCCACCTCTACTCTCTCGGCCGCTCTATTCCCCCTACCTCTTTGCTGCGCGCGATGGGATGGTTGAGG
>XLOC_011726_1
TTTTTCGGCGGCATCCTCTCTCCAAGCTTCTGCGCCTTCCCGAGGAATCTCCGGGGGAACCTCGCGTCGCGGCCTCCTTCGCGCTGCACAAACGACTCGCGACGTGCTCTCGGCGCGAGTCGGTATAACGGCTAAGTAACAGCTAGTTCTCCCTCGGAAAACGGACTGCGGAGCGTTCGGCTGCTGCTGCTGCTACTACTACTGGCCACAGCTGAG
>XLOC_011841_1
ACCTTGAATCGATGTGCAGCCGAGCAGCGCCAGCATCAGGAGTCCGTTGATCATCTTGGTGGGCCGTTGAGTCATCATTGTGGTGGAATTAGTCCTCCTCGTCGGTGTCCTGGTCACTATGTGGTATCAGCGAGTTCGTCGAGGACGAACGCAAGAACAGAACAGTTTAGCACTGACACTAAAATTCCAATGCGCTAGCGGTGAAGCCAGCAGCAGCAGCAGCGAGTGTAGGAAAAACCTTCACAAAGCCTGGACGCGTGTGTTTTCAGCGAGAGAACGTCGAACAAGAACTTGTGTCACCAATTAATACAATACGAAATCGCGCACGCTGGAGAGATAACACACTGCGGCAAGTATCTGGAAAAGAGTGTCCCGTCCGGGCGATAGCAAGAGATAATGATGCCGTAGAAAAGCTAGTACTGCACGTACGCTGTGTATGTGAGCACGAAAGGTGTGTACAGGTGAGTTTTATATATGCAAGTATAGAGAGATATACGAACGGATACAGGCAGAGAATAATGCACGGATGCTCTCGTGCCCAAAGCGAACGACCGGATAGCTCGGCGCGCGAAGACC
>XLOC_011872_1
TAACATTTACATAAATAAATAATTTGGTTATATTCAAGTATTTTAACTTATTCTATATTTCATTCATGCAAGTATAAAAATATAAACGCATCAAATCGTCGTTACTAAAGTTGTTCCGTCATAACTATTCCGCAACACGCAACACGCATGCACATGTATGAACGAGCAGGTTATGTGTGTGTTTGAATGAGAGTAGTGAGAGAGGGCAGCACCTTCCGGGGGCCTGTAGGATTGGACGGCGGAGAGGACGTCGTGGAGAGTCCTACTCTCTCTCGTGCTGAAGGTTAGGAGTTGAGGAACGAAGAATGTCCTCCCGCTTCTTCTGGATGAAATTTCTTTATTGTAGGTCTGGTTGGCACAAGCGCCTGAAACGTTCTGCCGCACGCAGGCGGCTACATGCGCTCCTTCGCTCTCCCTCTCTCTCGCTCAAACATGGCGGAGCTCCCCGCTCCTGACTAGCGGAGGAAGCTCCCTACACACTCCCCCCCGAGATTCTTGTTGCTCAACTTGCAAGCTCTGCAAGGAGCACCGGAAGAGTTGAGAGTACAGAAAGAATCGCATGAATATGTAAACTTAAGACTAAGGTACAAAAGTGTCAAACGCTGCTTACAAACTAAGTCACGAAGCTAAGCTTGTGATTTGAGATTTGACGCAAATTTTACGTTATTACGCGCGTACGTTTTTAGTACTGGACGCGGGACAGGTGGCTGATTGCCATTCAAACTGTCGCTAGGACCTGCTACATCGTCGACTAAGTTTTCTGAAATGAAAAATGCGGGCTTTAAAAGCTCTACCGAAACGCT
>XLOC_011891_1
ATTAATGATAACTAATGCGGATTGATCCATATACGATGAAATGTTTACGATATCGAATACACTCGCGTGGTTTCGCTTATGTAACGTGTGGAGTAGTAGACGAGCTAAAAGTCGCCTACGCGATTAAAAAACGGTACGTGTTCCTTTCAAAAAACAATCGCAGTCGACAACGAGAGAAGCATTTTGGAGGAGTATTCGAAGACAATCGCAAAACAGTTTCACAGTTCATAAGGATGCCAATTTTACAGCATGAGCGGCCTAAGTAACAGACCCAACAAAG
>XLOC_011900_1
TTTGAATTAGTGTACATACACGAAAACCCTTATTACATGAATCGTCTATACCAATGTATACAAACATACGCTTATATTCAGTCGAGTTTTGGAACTTCGTTAATCAAGAATATTGGTGATTAGCATATACTATTGAAAAATGTCAAAATTTATCAATCGAG
>XLOC_011900_2
AATTGACAAATTACGTGGAGTATTAAGAGGAAAAATTGTGAAGCACAAAAAAATATTACGAGACAAAAATCAAAATTGAAACAATCAATTTCTCAATGTACAG
>XLOC_011900_3
AATTGACTTTTTAGTTCAAAATATTAATGATTTGCATGTTGGAATACGATCATAAATTTGGCATTTTCAAAATTGTATGTACTGATAATTTATAAAGTTTCTATTATTTCACAAGGTATTAATAAAGCATATTTTAGAGGTAAAGATGAACTGGATGAATATCTAGAAAAATC
>XLOC_011919_1
AAAGTTCAAAATATCATGCACTTTAGACTATTTATCTATTCAAATAAGAGCTTAAATACTGTGTACCAACACAATAGATAAAAAAGTATTAAATTTTTAGCTAAAAAATATAGTGCCATATTTTTATTGCTGTTATCTAACAATGCTATGCTACTTTACGCTTATACGATATAGTCGATATCAATTAAAAGAGCATGAATTGGCATTATATTATTACTCTGCAGAGACAGTAAATTTAGAAAAACTTCAAACTAACTGCACTATAATATAATATTATGCTCCGTCTTTTAATATCTTCAATATATATCACTTAAATTTCATTGTTCGAAATCATTCAGGCTATAATGCTCAAAAGTATAAACATTACGAATAATACCTATAAACTAATTACATAATTTATTTTCATACCTTGCTGGTCCAGCTACCAATGGTGGAAGGATCCGAAGCAAAGTTCATTTAGGAATTTAGGAAACATGTCTTCGAGCTTCTTAAGACATTATTCGAGTGCATACATGTAAGCAAGAGCGAATGAAATTGAATATTTCAATTCGACATTTTGCAGAATTACAGTGACTGATGTCATTTCGAAAAACATCTTCTCGAAGATGTGACACGTTGTCATATTTATAAATGCGTACGAAAAGCACAAAGAGCAGTTAGAAAAAAATAGCGGCGACGCCTGGGTGAGGTAGTAGGTTGTATAGTGGGGAATGAAAATTCGTCATTATGGAATCCACTGTACAACTTGCTAACTTTCCCGGTTGTCGGCGCCTCGGCGTTGGACTTCGCAATGAAGAAGATGCCAGCCTTGCACTAGAATATCGTCGCATAACGCAAAAATGAAGCAAGAACTGCAGGGAAAAAGTTACTGATTAATCAAAGATGGACCGGATGTGCTCCCACTACCCCCTGTCAAAAGATGATAAAGAACGCGCACACATATACCTAATTGTTGTTAAATATGTACCATAAAAGTTTGTTATAATTTTTTATATATGAGCCATTACTGGATACCTGTTTAAGTATAACGATTTTTCTCCGCACCTGCACCGAAAGTACCACATTCCCTCCCGGGCGCCTGGAGAGGAATGTGCATTTTCGGTGCTGGTGTGAAGAAAAATAATATACGCACCATGGGAGGAAAATTGAACAGCCCATATCTCGTGTTTGCCATTTACGAGATATGGACTGTCCATAGGCACGTAATATACTATCATGTACGCAGACGTATGTTTGTTTAGAATACAACATACTACAACGTTTTAAATATTCCTTATATTGTTGAATATACTCTATATTGATGTTATGGGACGTATGTATAATGTATATACATTGTGTGCGTATATAGATCGGAAGCGTAAACTGAGACTGTGTATTGCTCATACTGAATGTTTCATACATTCAATCTAAAATTTTGCCATGCGTAGCTAAAAGCGTTGATTATGTACCGATCAATACATCGTGTTGAATGGTATACTGATCATATAGATGTTGGTATGAGTATCAATACTGTAATATTAAAAAACATGTTAAAGTTTTGTTGTTATAAATAAATGATCTAATGAGAGAAAAAGCGAATAATTATTATGAAAATTGTTTTTTC
>XLOC_011920_1
TATGACCGCAAACTATTGATCAAACTTTTAAATCGTGTGTGAAACTTAAAAAGCTCGTAAAGCGTGACAAGACAAAGGTATTGGCCAAAGAAGAGTGGTAAAATCGATAGTCTgagagagagagagagagagagagagagagagagagagagagagagagagagagagagaAAATCCGAATGCGACTCCACAGGGGGTATGAAAGAGTAAAGAGCGAATGTGAGCCAGAAGAAAAATTTGGCAATGTGGCTGGCGGGCAAATTGAATAAAGCCTGCCGCCGCGTCGCCGGTTCCCTGAGACCCTAACTTGTGACGTCGCGTACGATATCTCACAGGCTAGATTCTCTGGTATTGGCGATGAGTGCTGCCTTTTGACAGATCAAAAGTCAGTCCTTACATCATTATTTCTTACCTAAAGACGCATAATTAGAAATGTTACGATAAGCTTGATTAATTTGCACTTTTGTGCAAGCGCTTACTTCTAATACACATTTTATTCACCAACCGTTCTTATTTGTTTATTTCTTTCTATTGTGGATCAGTTTATGTTTGCATTTTTCATGACACGCATCAAATTAAATATTTGTATTTGTTACTATAATATTTAAGTTTCACTATatttttttttcttcaatttctatgtttttttttatcttttGAAATTCTTATCTGCTGTTGAAAAATCGGTATCACCACGAATCATTGTGTAGTCATAAAAAAGAATAATGATACAATTTTTGTATTATAATATTATAATATATCGAGTGGTTCTTATATTTTTCAAGTAAACATTTTCATAATAAAAAATGTAACTTACCTTTTATTGTGTATATGATTTTCATATTAATAAAT
>XLOC_011934_1
AAAGTTTGTTCATTCAATTGACAAATGCATGTAAAAAAATATCCATTTGTGGTTTATTTGGACCAAACCACAAAGCAGTCGTAATAACGCTTTTTAACCTTTCTTGAATAGGAACTTCGTTAAGTATGAGGTAAATTGGTCATATTGAAAAAGTAGAAGATTTAAAAACTGGCGCGCCATCCGTATTGAACATTACCGTCGCATATGCATTGCGATCACATTCTTGGATTGTTTGAACAAACTTTCTGTACATCATACCGTCGTAGATATCTTTTAAATGATCAGCTCATGCAATCATAATAATTTTCATTACTTTCCAAGTAATCACGAATAGCATCAGATGGATTGATAATCGCAAAGAAACACGGGTTTGATGGATTTGACACATCAACACTTGTATTGCACTTTATACAATTGACTGATACCGTAAAATCGTCAAACTTACCAATGTATTGTGTACACGTAGGACATTAAGTAGCGTGTAATGTAATATTTTTATCATCATTACATAATTGATCTATTTTATATCGAGTTTCCGGTAAAACATCTTTACCACATACTATATTTATAAATTTCAATAAATTTGAAATACCTGAAACGGATAACGAATTTGATATAGAATATTTTAGAGCCATTAATAATAATTCAGCAGGACTTCTTTTAACGTGTAACGACATTAAATTAAAAAATTCGCTGTCATCTAGTAAATCCCGTACCGTATTGGCACTTTTTATTGTTTCCTTCATATAAAATATCTGTAGCAATATTATCCTGTACAGAAATATAATAATTAGTCATACAGATTAAAAGAAAATGAAGATAAATTTAATTATATTCATGCTTTAACTATAATAGCCACTTTTTTGACCTAAAAATTGGGATGAAGAAGCTATTTATTCCCTTAAATAACTTATTTTCCCGTGACCGCTAAAATTATCATTTCCCGCGAAAGCAAGAGTTCTTACACCCGCAAGAACAGAAAATAATTCTAAAAATTGTACAATTTaaaaaaaattaaaaaaaaaaattaaaaaTGTCATAAATTAGTATACAATACTCGTGCGCATTGGTGATGATGACATTTGCTTTTTTGTCACCCTCGCTATGCTCG
>XLOC_012000_1
TCCGCGAGCCTGCGCAGCGACGACGGCTCTCGGCGCTCGGCGGGATATAGGAGCCGCGAGAAGGCGGCAGGAGAGAAGGCGAAGCAAAGAGCGAGCAGGACAGAGAAGGCGCGCGTCTTTGAGCGCCGAGGTGGCTGCGTGTTGGTGAGCGAGCGCGGAGCAGGGGAAAAGGAAACCGCGGCGGGCAGGCCGCAGCTGCAGAGAAAGCGAGACGGAGCTAGGCCCCGCGCGCCGGAGAAGGAAGGAGCAGCCTGCACAAGATCACCGCCGCGGCGAGCAGTTTCTTCGTCGACGACGTTGCGCGCGACTCGACTCTGCGCCCATCAGGCGCTGCCGCGCCTCGTGCTCTGTGCCTCCGCTGCGTCTTCGCTCCTCCTCGAGTCTGCTTCCGACGAGCGCCGACGACCAAAGTGCCCAGGTGTGTATCCCAGCAGCAGACCGATCGGACATTCCCTGGCTCCGCGCCTGTCATATGCGCGAGACTGCGCGAGAGATCGGCAAAAGGCCCGCTTGCTCCGCGCAGCGGATTTTTCCGGAGTAATCCGTATTTGGCATCCGCATCGATCAGCGCCGCTCGTCGGGAGATTAGCTGCCTTTTGCGCCCTGCAGTATATTCGTGCGCGTTTTACATGTCGCTCGCGATGCGGAGAAAGGCGCGCGCGACCGAGTCTCTCGCACTCGCGATCTTGTTACTGGCTTTTACGCAGTTTTTAGCGCCTCGAGTGTCAGCCGCCGCGGCCGCCAGCACATTTGCATACGGCTACCTTGGGCCCCGCTATTTCGAAAACAAAACCGCGGCTCGTGAAATCCAAAACCCGCGGAATCGCGAGTCGGCTGCGGTCTTCCAATTTTAGAAGTGACACACGACACGTCTTGGAAAAATCCCACGACTTGAACTCGCGATGTCTCGCCGGAGCAGCTCCCAgcgcgcgcgcgcgcgcgcgcTTGCCCAACATCTCGCTGCGCGATGGAGCCGCCGTCGAGGAGAAAAAAATCCAAAGGCTCAGCTCGCACCTTTGAAATTTATTGTAATAGCAACGGCGCGCTCGATCATATCCCTCTCTCCGTCTCTCCAGCAGTTCCAGCTCTCCGCTGTGTTCTATCCGCACAGCACGGCGGCGCATCTGGCGCGCGCTCGGAGAACCAGTTGGC
>XLOC_012011_1
TATAAGTTGAATTTACAATAAAGGAATTTCAATAACATTCTGATAACAATTTCTACGGAAATTATAAAACTGCTTCACACACAGAATTTTCTTGTTTACAAATTTAGGAATTTGAGGTGGTTTGGTTAAAAAGCACAACCATTTAGCCTATTTGTTCTTTAGGGGTTTAGGGTTTAAGGCTCCTTAGTTCACATGTACAGGCTACAAAGATCACACATTTGTAAACAAGTTTTTTTGAAAGTTAAAATTTTTTTTCGACATTTTCGTCCACCACATTGGTTTCGCCATTTTGTATTTTTAAAATCTGATATCAGATTTGTAAAGAGCGATCTCGAAAACCCCTATATACAAACCTTCTACAAAATATTATGGATTGAAGTATACTTATAGTTATTTTGTGTTAGGGGTGGTTTACCCCCCTAAGGGGAAGTATCTATGAAAAAACCGAAAAAC
>XLOC_012016_1
GTCCCTATCTAACATCTAGCGAAACCACTGCCAAGGGAACGAGCTTGGAAAAATTAGCGGGGAAAGAAAACCCTGTTGAGG
>XLOC_012043_1
AGTTGATCCCTAGACAGACCTGCGCCGAACGGCGCAATACGTGGTGAGCGAAAATCGGCAAGTCGGCTAATTATATATACATATATATATTTGGCCGACAGATTATTCTCTGCCACCGAGCCGCGCGAGAATTCGGAGCAAGTTAGCACGTGGCTCGGGTGAGTGCGCGCGCCTTCCCGCCATTGTTAGCGCGCGCGAGGAGAGCGGCGACGAGCGATCCATTCAAACGAGCGAACagccccccccccGACCGGCCGGCAATGGACTTGCCCGCGCGAGCTCCCCTTCCTTCCCGCCCTCGCATCAGCGACATGCGACGAGGCTGTAGGATCTGGCTCGAGCCGCTTGCTAAAACTCAGCGGGCCTAGCGGCTCGGAAAAATCGGTCGAGTTTTTCCAAGCAAGCCTCAGTTCAAAGTAAAGTGCGCATCCTGCGCGCGAATCGCGCCGCGGTTCATCAACTTGGACTCGTCCGGCGGCCGGCCGCGCGCGGGTGGGGGAGGTTGAATGCACTCTCGGCATCGCTAAAGCCAAAGGGTCCAGCGCTGTTGCGAGTATCTCGGGGCCGAGCGAAAGCGGCAGCCCGCCCGGGAGCCCTTCCGGGCGTATCGGCCTCGTCGCGGGAAATTTTGCCGAACATGAGCTCGTCCTCCTCGCAGTCGGCTAAAAGTATCGTCCCGATCGTCCGTGTCCGAGCCGAGCTGCAGCCAGCAGCAGTAGGTATAGCAGCGGCAGAGAGCAGGCGCACTACGGCGGCTCGGGGCGCAGAGAGGGGCAGCGCGCCAATGGCAAGGGGGGGCTCCGGAGCCACGTGACCCGAGCCGACCAATGGGACGGCGGGCATTTGAAATCGGTGCGTAGGCTTTGTTCAGGCGGGCGCTGTGAGCGTCTTCGGCCTCGGCTGTCGGCAGCGTTTTCAGTTGGCGGCTCTGTGTGCTCGGTGGTCGGCGCGCGCTCTCCCTAGTCTCGTGTGTCGTAGCCGCTGCGCGGAAACAGTGCGGCGAAGCGCCAGTGTGTGTATATTCCGTGGCGCGCGCCTTTTCCCCTCTCGAGAGAGGCAGTCTCGTGTACAACATCGGCGAAGAGGCCTGCAGCAGCCTATGGCAGAAGGATCGAAGGAACGTCGGGAGAGTGGTGTGTGCTGAAGCTGGATGCTGCCGTCCTCGTCCTCGTCCTCGTTGCCCTCGTTGCCCTCGCCGTATAGTCCTGGTGCGTTTGACGAGGAGACGTAGTACTTGGTGCGTAGAGATTTGTGCCTAAGCGTCGAGCGCCTGCCAGGACGACTCTTGCACCCGAGCGGATCGTCACAGACACGGT
>XLOC_012101_1
GCTACTTAGGTAACGTGTATCGTAATATACTAATAAATTTGACGTATAACTTTTTTGAGTAAAAATGAGCATTTTGTAGATTCTGAAAATTCACTCTTTTTTTAAATGTCTGGTCTTATGTAATTCACATGTTTTTTGAGATACTCAATAACTGAAGACCCCAGTGAAAGTATCTGTGTGCAAGAGCCAAGCGCATCTAGTTACACCGCAGGTTGAGCGTAACCCAGCACTGCATAGTATTCTTTGTCGTCGGCATCACTACACGCGATTCGCAGATCATTCGACGGACACGAAGAAATATATTAGTTAACATGACG
>XLOC_012101_2
TAACGGAACTTCTGGAGAAGGAACATCATTGACTGTCAACGAAAGAAAAAAAGTGGCAGAGGTTTGGGCTGAGGCTGTAAAAGAAACTAAACAACATTTAATGATTCAAGTGGGAGGAACATCTCTGAAAGATGTTAAGGAGCTT
>XLOC_012101_3
CTGAACACGCAGAAAATTTAGGGGCCGATTCTATATTATGTTTGCCAGAATTATATTTTAAACCAACGACTGTAAATGACCTTGTAGAATACCTAGCCCGGGTTGGAAAATCTGCACCAAAAACACCATTATTTTATTATGATTTTCCCAAGGCTTCAATGGTCAACA
>XLOC_012101_4
TGACATGGCACAAGTTTTTGCATTGATTGGTGAGAAGGTTCCGACTTTCGCTGGAATTAAAACCGATCTGGAACGAGGTTTACACGCGAAGCATGTTAATAACGACTTTGCAATCTTTTTGGCCGGAGATATG
>XLOC_012101_5
TGATGATAGGTGGTTGCGCTTCAGGAATGGAATCTTACATAATGACGAGTCTTAATTTTATACCTGAGCCCGCATTTGCGTTAATAGAATATGGAAAGGGCAACTATGACTTGCATGCTGCTAGAAAAAGTCAAGAGTACATTAATAGAATTGCCAAAGATGTAACACGTTATGGTACAAAAAAAAATCTTAAACCCACTGCTAAAATTGTTCTATTGACTGCTAAGGAATAATTTTTAACGCTACACCATTAATTATAACTAATAGGTACATGGACTGAAACAATGAAAATTGCTATGAATTTGTCGACCGACATTTTCGTAGGTCCTCCACGCGCTCCACTTAAACTTCTTTCTCGACAAAATATGGAAGCTATGGAACAAAATTTATCACAAGCAGGAATAAAAACAAACAAAGCTGCAATATTCCAAATGTACAATTGCAATTAAAATGAAATAATTAAACATAATCCATAATAAACGAACACAAATTTTTCAATAAAT
>XLOC_012101_1
TCTTTTTTTAAATGTCTGGTCTTATGTAATTCACATGTTTTTTGAGATACTCAATAACTGAAGACCCCAGTGAAAGTATCTGTGTGCAAGAGCCAAGCGCATCTAGTTACACCGCAGGTTGAGCGTAACCCAGCACTGCATAGTATTCTTTGTCGTCGGCATCACTACACGCGATTCGCAGATCATTCGACGGACACGAAGAAATATATTAGTTAACATGACG
>XLOC_012101_2
AAATTAAGTTTACTTATAAAGGGCTTATTGTCCCCGTGTTTACGCCGTTTAATAATGACGC
>XLOC_012101_3
AGTCAAAGTTTGAATTTATCAATTATTCCACAATATGCAAAGTTTCTTGAATCGAAGAAAATCGCTGGAGTTCTAG
>XLOC_012101_4
TAACGGAACTTCTGGAGAAGGAACATCATTGACTGTCAACGAAAGAAAAAAAGTGGCAGAGGTTTGGGCTGAGGCTGTAAAAGAAACTAAACAACATTTAATGATTCAAGTGGGAGGAACATCTCTGAAAGATGTTAAGGAGCTT
>XLOC_012101_5
CTGAACACGCAGAAAATTTAGGGGCCGATTCTATATTATGTTTGCCAGAATTATATTTTAAACCAACGACTGTAAATGACCTTGTAGAATACCTAGCCCGGGTTGGAAAATCTGCACCAAAAACACCATTATTTTATTATGATTTTCCCAAGGCTTCAATGGTCAACAGTGCGTAATTAAGTTAAAATACTATAAACATATTGATGATTTTTGAAAAAATGCAGCTTATTAAATGTATTATTCTAAAGTTGACATGGCACAAGTTTTTGCATTGATTGGTGAGAAGGTTCCGACTTTCGCTGGAATTAAAACCGATCTGGAACGAGGTTTACACGCGAAGCATGTTAATAACGACTTTGCAATCTTTTTGGCCGGAGATATG
>XLOC_012101_6
TGATGATAGGTGGTTGCGCTTCAGGAATGGAATCTTACATAATGACGAGTCTTAATTTTATACCTGAGCCCGCATTTGCGTTAATAGAATATGGAAAGGGCAACTATGACTTGCATGCTGCTAGAAAAAGTCAAGAGTACATTAATAGAATTGCCAAAGATGTAACACGTTATG
>XLOC_012101_7
TACATGGACTGAAACAATGAAAATTGCTATGAATTTGTCGACCGACATTTTCGTAGGTCCTCCACGCGCTCCACTTAAACTTCTTTCTCGACAAAATATGGAAGCTATGGAACAAAATTTATCACAAGCAGGAATAAAAACAAACAAAGCTGCAATATTCCAAATGTACAATTGCAATTAAAATGAAATAATTAAACATAATCCATAATAAACGAACACAAATTTTTCAATAAAT
>XLOC_012268_1
CGCTTTGTGTGTACACCGGGAATAAAAGTAAAGAAGAGCCGCACGCGCCAAGAGGCAGCGGCTATACGGACTCTCGACTCGATCAGAGGCGGCGGCGCATCGCCGCTGAGCGTTGACGTCTGTACAATCTGTACTACTTAGGTATACACTGCACTGTTGTCTGTTACACGCTGCACGCGCGCACGCCGAATGCGAGAGCGCAGAATAGAAATCGGAACTATATCGAGAGCGATGCTGACTCGTAGGAAGCCTGCC
>XLOC_012281_1
TTTTAAAAGGAAAGAATATTGAAAAATTAGATTTGATACCAAGAATAACTTTATCACCATCTAAAGAAGGACTACCATTTAATATGCGTCAAACACGATTTTCTTTTAGATTTGGTTTCGCATTGACAAATGAACCGCAAGGTTAGTCATATAATAAAGTTGGCGTCTATCTATCATCACCAGTTTTTAGTCATGGTCAGTTATATGTGGCTCTATCTAGAGTAAAAGATAGACCACATTTAAAGTTGCTATAAATAAACAATGCCAAAGTAGAACAATCGAATATTAAAGATTCAAAAATTTACACTAAGAATACTGTATACAAGGAAATATTAAAAACAGTACAATATTATAACAGCTGCACTATTTTCTAAATACACCAGTGGATATATGTAATATTTTGTAAATTTTGTGCTGTAAATGTGAGAATCGTCAGCAACGTTTTTTAAATGCAGCGCTGTAAATGTGAAAATCGGATGCAGTATTTTTTAAATACAGCGCTGGAAATATGAAAATCTACTGTAGCATTAAACTAATGCAGCACTAGAATATGACTCGCAAAATTAACCTTATCAGCACGTTCTCGTCGTGAAAGTCGGGCAGCACATTATGCTGGTTATCGTGGTAAATATTTATTTATTTCAATTTTAACTAGCTAAAAACTTACTCGCTAACGCTCGCTCGTAATATTTAAACACTGATTCAAGTTTTAAATATATAATCCACAAATTTATAATAATAGAAATATGAAACAAAAACAATGAT
>XLOC_012282_1
TTCAATATAATAATAACATAATTTTAAATTTATAAGTTAAAAAATATTAAATGAAAAAGTATATTAATGTAGTAATATAAGTTATGTTTCGTGGGGCGTGTGGTAGCATAGCAGCCGGCAGGGCAAATTGCGTACGTTATTATACTAATAATAATCCTCTATTATATTAAAGTAGTACTACCCAAAAGTTATTGACCGTTCAGAATTTGATAAAATTTGGTATGCTGTTAGATATTGATAAGATAAACACAGTTAAAATTTGGTGAAGGTTTGGAACCTGTGACAAAAGTTATAAACATTTCAATTTACGAAAATCTGCAGTTTTTGAGTAATTGCTTGATTTCGAAAATCTGATCGTTCAGAATTCACCCAAACTTTGCAAATTAGTAGAGAAACATGTAACGGATAAGTTGATACCTCAAAAATCTAAACTTGGAACGTGTAAGAGTTGAAATAAACAAAAGAAATTATAATTTTGTTGTTCTGTAGCAGGGCGCGTGTTACTTACGCACGCGATGTGGCAACGTCGCATGGAAGGTTATGTTAGGCGCTTCATTCAAAATCTTACGTATTCGTTGTACAAGGGGAGCAGGAATTTTTCTTTGTTATAAGTGTAATATAAAGGCAAACGTAAATTAATTATCAATTTACTAAAAAATATAAATAAATACGAACATCAATGTGATAACAAAATTTGTTTAGACACACTTAATTGCTAATAAATACTGATGATTTCAATAACATTTTTAACCCTACATAATAGATTTTTGCAAAAAGTCG
>XLOC_012293_1
TATTCTAGCGTACGCGAAAAGTTGATTTTCTAGCGTGCGCGACAGATTTAGCGCACGCGAAAGGTTGATTAGTAGCGTACGCGAAAAATTTTCCGGAAAATTGTCTGTGGTTTTCGCGTACGCTAAAATTTTCTCGCGTACGCTACATTTTTTTTCGCGTACGCGATATCGGCCGCGGAGACACA
>XLOC_012308_1
TTTCATCCAAGTATCTCGCTTATACAGCAAGATTGATATTGGCGAGTTTGtttttttttttCCAATTTATAACATTATGTCGAACTGGTATGTTGAAATCGAAGACTAACAAAATCAATTTGGTAAAATTACATACATGGACGCAGTTTGCCTACGCAACAGAACCGAAACTTCAATAACAAACCATTTCGCCCAAACCATATTCTTTTATCATTATTAAGTATAATTAGAAAATTGAAGACTTTTAAAACTACATTTATATATAAGCACATATAAGTTTTAATTAATAGTTTTTAGTTAACGGTGTGGTAGTGCATTTGTGTGCTGTATAGAGAAAGCCAAATGAGTCATGAAATATTCTTACCAAAGATTATGGCCGAGCATGGATCTTTCCATACTTCCTGGTGTTCATACATTTGCGAAATGTCAAGATGGGAATACTTAATGGAATCATACATACGGAAAGACCTGTAAGGACCAATGACGATTGATGAAGGGAGGTAAATTTGAAAAGAAAAATGCGCTTTGTTACCATTTGAGAACGGACATTTTTCATAACCCCGCGGCGGATTACGCAATGTTTGAAAAACAATTTTATTTATTCCAACGTGAAAGTATAAATATTGAAATTGCACGAGCAATTGCTGCAAAACATGTTGTTTGTACTCGAAATGGTTTTTTGTTTTGCTTGGACGAGATAGAAGTAAGTATAACGCATTGAAAGTACATTTTTTTATATAATAGCATGGACGTACCAACTCAATCCTTATATACAAATGCGTACTTGTCGCGCAAACTCGAACCCGCTGTTCTGCTCAACTGTCACATTTAATGCGCCGAAATTTTGATTACAACAGCATGTGGGGGATCTGCAACGTAGCCGAGGGAAGTAAAAGGGAAAAAGGGTCTGGCGTTATTGTACTCGCTTGTATTATATCGAAGCAAAGAAAAATTTCCACCGGAAGGTGGCCAGCTGCAGTCGCTCGCTTGCGCGCGTAGCGAGAATTTGCATAAGGAGCACAAAGGTATACCCTTTCTCTCCGACTCCTCTATAGACTATAGTCACTGTCGGTTTCTCGCGCGCCCTCTACTACTTACTTATATGCCGCAGGACGCGCCAGTTGATGTAGTGGCCGTGGT
>XLOC_012309_1
ATCCACATTGCACTGCAGCCGTGCGTATATTATAATATACAGGTATATACAGGGCTCGAGCTTCGGCTGTTATGTAAGCGCCGCAAGAGAGCAAGGAACGAAGAGCGCGAGAATGGCCTCGCGCTCGCCAGGTCCCCGCGGCATAAGTAGGTACCTATACAGCGGGACGCAGTTTGGCTTTTTAGCTGCAGCGCGACTCCAAGACATCTCGCTTCGACACAGAATTGTATACAAGTATATATACATACGCGGACAGCGCAAGTGGCGAGCGACCGATGGAAATTTCCATTGCAGCGCGCGGCGTGTGTCGGCACGCCGCGATACATGCCACGCGTACAGTCGAGCGAAAAAGCACCGTTCGCTCGCTGCTCTGTTCGATCCGACATCATCCTATTCTCCACTCCGTCTATTTTGCTCCGACGCCTGAAATCCTCGCGCCGCTTCAATTTGCAACCGGTTGATTTCATTTGCCTTGAGCCGACGAATGTGGA
>XLOC_012310_1
TACTTATAGACTAAAAATAAATGCTAAATGTATAATGCACTTATTCTTGCTGAAGGTTACAAATAATCATCCAACATGCTTCAACAAAACAGCTACACATTGGTGGCATGCTCTCTTCTCCTGGTCTGGCTCAAATAACAAATTTGTTTACCTCATTCTGTGACACACTAAGTTCTTCTTCATCCCTTGCTTCATAGTCACAGATTACTCTTGCTCTTTCTTGACCATTTTCCACAGGCTCAGTGGAGTTTATCGAGGTAGTCGGGTGGAATGAAGCCCCAGGTAAACTGGGAGGGAGAAATTTTTAATGGGGTAAACTTTAGGAAGTGTGATATATTTACAATTGTTTACGTGCTCTGACATTTTTAACTTATTTAGCTTTAATAAAGTTCTGGTTATATATGTCTATTTTGTTAGTATAAGTATACAACCTTAACTTTTTGAATTTTTAAGCATAAATTAAAGGTATGTAGTTTTTTTCTATGATAAATTACTTTTTACTTAAATATCACAATTTATGCCAAAGAATCGTAAAATCGCATATTTTATACAACAAATTATTTTAATTCAGCAATTAGAAAAATTTACCATATCTTGTCATTCACTTAGACAATTGTGTTTCATGCAGGATTTTTATAATGTATTCATAAATTATTTGATGAAAACACATAtaaaataaattgctaaaaaatactaaaaattaaaaaaattgtacaaaatTTTTCAGTGAATTGTAGCAATAATTTAAAGCAGTATGCATAATGATAGGTGATTAACTTAAACATTTTACATGTAACAAAGTAACAGACACTTACAAACATATATTTAACAGAATTACATTT
>XLOC_012332_1
CTTACATTGTTATACTTATTACAGAATTTTGAGTCACAACTTAAAAAATTATTAGTATTTTGATAATTTATAAGCACCAAATTTTTAGATGTACTTAAAAATTTTAGATATTTTTGATTGTTGGCATCGAAGATTGCATTAAATTTTTCAATTATAGTAAAATATGAATAAGTATTTTAACAGGTGTAAATAACTTATAGCATTTAATGTAAGCTTTGTCCAACACTTCTTTGTGTAACTTAAATCTACATTTATATTAGTTGAATAGGTTATTAAACGTTATATGAAAAGTATCCAATAGCTTATAATTTATAGCAATCCATGCATAATTTTGCTAGTTTATCTCACTAACCAAACATTTTTTTAAATCTTATTACTAAACCTTCAAGAAACATTAACGGATTCGCTATTTGTTACTTAATATAATTTTATTTGAACATTTAGAAATATCTCATGTAGAACTGCATTTAAAAATTTAGAACTAAAACAGTAAAACCGCGTTAAGGCGCTAAAATAACTAGTCAAgtatattttttttttACTATATCGACGATTGTAGTAGCAGATGATAATACTTTTATAAGTTAAGGGCATGCCACAGTCCTGTTTTATCGACCCTAACTTATTTAGATTCTACTTTTCGGCGAAACGGCTGCTCAGAATGAATTTTCCTTTTGAGAATCGCATTCTGATAACCTATTATAGAGCGGACGACCGCTTTGATGTAATTTTTCGTCAATAAAGTAAAATCCGTGCTAAATAGAAATCGATAATTTCATGAAAACACGTGGCGGTATTCGCTAAGGCTGCGTCCACAATTGAGCGTATACGTTAGGGTTTACAAGGTGTTTACCTAGAACATAACGTTTTGGGCAGTACTGCAAATCCACC
>XLOC_012449_1
GAATGTTCGCCTCAAGTCGTAGCAAGtagtctacttatcgaaaaaaaaaaCTAAGAAAGACAAAGCATAATAAAAAAAGTCGAGGAGTAAGAGTTTGGGGACTGATAGACTGTAGAGTGGGTGATTGAAGTTGTAAAATCTATGCGATTAAGCAAGACTTGAACTATATAAGTGTGAAAAAGCGATTAAACAAGAAACGAATGTGATGAGAGAAAATAGCATGACTGTGAGCGAGAGAGAAAAATTCAGTGAGAAACGATTGTGGGATATGAAAAAATAAGAAAAAACAGATAGGTACACCGTTGTAAATAAAGTGAGATAAGTGTTAAAAGTGAGAAGAGACAGCGTAAAAAATAAATAATCGCAACGCGATGAAGG
>XLOC_012451_1
ACGAGCGTAGTTACCATCCGAGGATATTCGTATATTGATTTTTCTTTAACTCAATTCGGGAAGTATCGAACGTTTCCACGAGATGTCTGCGTTGTACACGTGCAGTTTGGTTTAAATATTAACCGGGGTTATTAACCTATAAGCTGAGTTCCTGTGAAGAAATTTAAATGATTTCATGAAAATAAGGGAAAATCAATTGCCCCTCTCCTCTCTACAAAGAGAAAACAAAAGACATAAAAGATCTATAGCACATCCCACGAATTAATTGACCCGCGATTTTAGCGCTCCTTAGCTGTGCTATACTCTTCGTGGAAAATGCGCAAGTTGTGCTAGTCAAGTTTTAATTAAGCAATTTGTGCTGTCTGTCTTACGTGTGCATTTCGAGTTGCTACTCTTATCCGTACTGGCCGTATCTGATCCCCTATAAATTTTAATATTTTGTGCAAAACCATAACGATTATAGTCAATTTTATAATTTTTTTTTGTCTTTTTCTTTCTGAATTGCGAAAAGCTATTTTTAATTTTTCCTAACTGATATGGCGGTCTTCTTTGTGTTATGCGTTAAGCGATTTTTGGATTATATTTAAAAAAGATGAAAAGACGTAAATTTCTAAAACTCGCGCATCTCAAAAACTACAGTGCGCATGAAACAGGTGTTGCAGTAAACATTCAATAATAGTCGAGACGACTAGCACAGTCTCAAGGATACTTTGTAAAATGGGTACAAAAAATGCCAG
>XLOC_012443_1
TCAGGCGTCAAGGAGCGCGGAGGTGTGCAGTGCGTGAGCGTGTCTTACTGTGTGTGGCTATATCGCTGTGATTCCGAGGAAAGCGACGCGAGGATCACCAGCCGGTTCGCCTCTCGGCCTATTATTCGAGCTGGTGAACACAAGCTGTGTGTACTGTTATTTCTGTA
>XLOC_012588_1
ATCAACATATTTTATTGCCACGAGTAATCGTGTAGAGTAACTCAATCAGTATTGGCCACGTACGGATCGTAGAAAAATCCTGCGTACCTACTAAGATTATAATTGTAAGTCTTTACACTACATATTTTAAATACGATACTATCAACGAAACTATTAGATAAATGTCGAACATCAAACGTCTGTGAAGTGCTCTGGGTCAATTAAAAATAAATCAATAACAAATAATACAAAATACAAATTCAGCGAGTAATAAATTAATTGAAACCACCATAAATCATATCCTCAAATAGAAAGTCAATAGCTCCTACTAAATCATCATCGAAATCACAAAGGTAAGAGAGATAGCACTACGATAGAGAACTCGGATACATCGAAGTCCGAACGAAACCATCAAGAGCAGACAATACACCGTCCACGCACAAGAGTGTCCGCGCACAAGTAAGTCCGCGCCGGTCCCATCTCCAGACAACAACAGTGCATTAGAGAGTCCGCGCCGTACTGTCCGCGCACGCGTCCACTCGTGCTTAAAGACAGACAAATTATACACCCAGACATTCAGTATTATTCATTCAACCCTAGTACTCCCTAGTAACAATAAAGCTCCCGAGCTTATGCTAGTTTCCGCGAACTAAATAATTATTTGTGAACTCGCGCAGCCCGCATTTATACCAAATACGGTCTTTAC
>XLOC_012619_1
GTAGTGTAGGTGTAAATTTAGGCTTTTTGAATTTCGCGCCGCTGCTCGCTCTCCATTGCGACGTTGAGAGCGCGCGCGCATGCGTGGAGTTGCGCGCCGCCGGCCCCGTTTGCGAGCGTGCGAAGGGCCCGCGTGCGCGGATTCCTGTTCGGACTGCCTAGCGCTTCGCACGTTTGGCTTCCTTACGCTTTTCGATTTTTTTTGTCTTCTGACGGTGAGCGAGTGACTTGTTCTTCTCAGAGCTATCACTGTTCACCTCGTTCTGCGCCGTGTTGGTAGTGTTTAGCGGAAAATTCGCGATCGCGTCGTTCGCGTGTGTGTA
>XLOC_012649_1
AGAAACCTAAGATTTTGTGAACGGTGAATGTGAAGAAATCATCACATTAAAATAATTTGAGATTTAGATTCTAACAACACAGAAAATTGAACATTTTCATTTTCTTTGTTCTACTTGAGTCAATGTACCATTTTGCCTTGAAACCATAAATTACTAAAGAAAGTGGTCAAACAGTACTTTACAGTTTCAGTAAAGACATGTATACATGTTGAGAGGAAGTAATGCAAGATACATCTTTAAAATTTCTTCATTTAAAACTTTTTGATGAGATCAGTGATATTACGCGTATTTAGTATGTATAAGTATTAGCTAACAAAGACGTTATGCATTAAGGAAAAATAAATATTTTATACAAC
>XLOC_012650_1
CTCAATCTTCATATATACTTGTATACATTCAAATGTTTTTCATCCAAATCCAATGTGATTTTTGTGTATTGACCTTTTCTTGTTTAAAATACCTATAAGTATATTTGCTGACAAAAAAAACGCAAGGTGAGAACAAAAATCTCGTTGTGAGCAACGCCTGATGCCGATGTCTGCGGCTCACGAAGACACACTGATCACTAATCAAAATCAACTATGGTGACTCTGATCCTTATAGGTATATGTGCAAGTCATAACATGTTGGTCTGTATCAGGTTTGTATGCTGCGGATATTGAAAGCCTTACACATATAATGCTCTAACCCCTGCGTATATGCCCATTTATGTATGAAAATTCGAAATTGAAAGATGGCGC
>XLOC_012671_1
GACAGCGAAAAGGAAGGAATCACCTTTTATTCCAGTATATTTTTGAACCTACTAACAACGTGCAAAAATCAGAAATCGATGAACGTCTAAATCAAGCTATGATTGCTGGTGTCGGATTTACAAAGTACACATTTAGAAGAAACTTTGATATAAGTCTCCCGGTATTTAGTTCTTTACTTTATGATATAAAGAACGACGCCAGAAAAACAAGGTAA
>XLOC_012692_1
ATAGCAATTCACTAGTACTCCAATAACGGAATCCGCTATTGATGACGCAGATGATTCAACTTACGAAACAGAAGATAAAGGGAGCAAAATAATGAATATTTCTGTAAGTTCTTTGAGGATTGATCTGATGTTAAAGACTGGACTCAGAATGTCTCGAAA
>XLOC_012692_2
ATCTGTGCTAATGTAATCGATCAGAGTAATTAAGCATGACACAAGGTGGCATCTGTTTTAGAAACTATATATTTTTATAACAGGTACATAGAATTGCAACTTTGACGAATGCTAATATAAAAATATTATTATGTAC
>XLOC_012878_1
TCGTCGTCGTCGTGCCCCGGCGATACACGCGTATATGGGTGGCGAGCGCTAATGGGCTCCGGACAACGGAGGCGACGTCGAGCTGAGCCGAGAGGCTCTTTTCCTTCGATGAGAGCCGGGAGGTGCCTGATATCGATAGGGCTACCGCTTCTACCATAGATGAGGATGTTACGCGATGCTTTGCCGGTGTAAATTATTGAATTTCAGCTAGATTCGAATGAAGCGATAAACTCGAATCGTCAGTCGGTATAAGATAAATCGAAAGGCAAACGTATAATAACGCGCGTGTCTTTACACGACACGCCGTAAGTGCGACGCGATTAAATTTAATGTACTACCCGCATAAATTAAGTATAGAACGTGTCGAAGCCATCACGCTCGCGCTGCAGGTATCGTTCGAATTCCTGTTTCTTTccactcgtctatacaaaaaaaaaaTAGTTCCTTTACATCGAAAGAATCTCCAGAATTCAAACGCGCATACGTTCGCCGCTCGCGCACACAGCCGTTCGATCAAACGAAACTTATCAGCCTCCTTGGAGTTTCAGCTTCTTTCTCCCGTATACAAAATGCAACATCATTCATCTTGGTAAAACTACCGCGAGACTTCCCGAGCAACTTTCCTTGTCCCGTGCCAGCGCAAGTGTGTATCGCGTCGTGTAGCTCCTTTTCGCGCTGCGCAACGACTCGGAGCTTTTCGTCGTGTAACCGCGGAATTTATTCTCGCCTATAACGATAGAGCAATGATAATTCGCGCGCGCGGAGCACCGCTTGACAGAAGTGACCTTCGCCGAGTGTCTTTTGTGTACATGTACGCTGTATGAGGTACGGTGCAGCTGCAGCGGAGAACATTCACTTATGCGGTTATAGCGCTGAACAATGCGTTTATTAGAGAACGCGATGGCTTTGTCTCTTGACCAGAGAAACTTACAGACAGTGCGATATCCTCACAGCGTACGCAGAATTCGAAATCTTTTTGTACACAGCTCCGCAGATAAGTGACACTCGCACCTCCCGGTCCGAAAAAGTGAACGCGAGCAAagagagagagagagagagagagagagagagaCTCGAGCGACGGGCTCTAATCATCCGAGAAAATACACATTCGCGCACACGCGAGTTCGTCCGAGAGAGAGCACAGCTTGTAAAAAGC
>XLOC_012879_1
GAGTGTAAATTTTTATGGAGGACTGATGCTTCGACGACTACCGTTTCTCTCTTACACACATTTTTCGAGGGTCGTAAAAGCCTTGAAAGACTGGAATGAGATATTCCGGTTGTAAAAGCGAAGATGTTGCGCTTTACGAATATTTTACCAAATTGTCGCTTGCCGTCCTCGAGCTATACACGAGACTTAATTATCGTGTTTCGAATCTTTTACACAGCTTAAAACCTGTATATAGGCATACGAGAAATCACATCTATAATCGATTCGATCTGCACGCACCATAAAGCCACAACGACGTCCTTCCTCCCTCGTACAACGCGCGAGACAAAAGAAGCGTAAAAAGATCGTCGTCTCAGCGCTTCCTCGGAAAAATAATTTTCACCCCCCAGCCACGGATGCGCGCAAAACTTGGCCCGAATTATGCGATAAACCGGGACATAATTGATCGAAGTTGCGCGCGGCGAGAACAAGTCGTTAAATAATGAAGGTCCCCGAGATTGCGGCCCCATAAAACAAAGATTCACTCGCCACTTCCACGCAGGCTAGGTAGGAAGGAAGGCTGGTCACGACAAAGCCCATAAAACTGCGGAGGGATTTACGCACGATTTACGCGACGCGGGCAGCTCCCCCGCGAGGCTTCTCTCGAGGTTTTTATGTACGCTGTATGTGCGCCCGTGTGTGTGTGTGCGATGATGCGGGTTTCTTTGATTTCGAGATCTTCCTctcgcaaaaaaaaaaaTTTCCCGGTGTATACAACAGCAGTTCAGTTATATAGAGGAAACGTCGATTTTCATCGAAAATCAGCAGCGAAAGCTCTCGCCGCCGCCACGCCTGGTTCATATCTCGtctctctctctctctctctctctctctctctctctctctctctctctctctctTGCGCTTGCTCGCGAGAACGAGGCGTATAAAACGAATGCCCCCCTCTCCCTTGCTCGCCTAGAAGAGCAGAGCGGCGAGAGAGGTGCCTCGTTGAATTACTTAATGCGGGCCGCGCCGTCGCCGGAGGAATAACTTGGACGCCCTCGAATGTCTTTAACGCTCCCTGCTCTTTGTGCCGAGTGTTTTATAGGTCATTTATGGGCTGTAAAAAAAGCGCCGAGAAGTGGATGAGCGAGAGGAAGTTCGCGCTTTAGCCGGTCCATCCCTCAGGAGATTTTTCACCTACGAGCTGTATACATAATACAAGAGTACATTAGTACAAACGTAAAATTAAAAACaaaagagagagagagagggggggaggggagaaaaagaagagaaaaagagGCGCGTATTGAAACGTCGAGAAAAATCAAGGACCAATAAAGAAGCGAGCGGCAGCTGCATCGCGAACAGCCGATAAGCCCTTTCTCCGGCGGCGGCGGCCGACCGACACTGTACAGTGCGCTTTAACTCGCGGCGCG
>XLOC_012798_1
AGCGGAGTGAGAGAGAGAGAGACAGAGCGATTGTAAACACATTTGCAACTCCACCGTTCTCGTATATATATATATACCAATAGGCGCGTTCGTTCGGAGCTTTAGCGAGGAGAAAAGGATTGATTACACCGAAATGCACCATCATCGCGCGCGAGTAGAAAATAATGTCGCTGACGAGAGAGACGCGCCTGTGGAGCTCTGAGAAATGGACTCGTCTGATGCAGGGCCCAGCCACAGTCGGACTACTCGTGACGAATGCGAAAATAAAGCATAATTATTGTCGGACCGATGCTCAGACAATTCACTCTCTCGGAGCTTCCGCAGCTGACCTCTGTAAGTGTACCGGCTTGCGGAAAAAACAATAAACTATAAGAACAAGTTTAACGCTAAAACATACGCACTCACATACATATATATATATATCCCGCCATATCGGATAAGAAGGACACAAGAGCGATATTGTACGTTGCATCGAGCCAAGTTTCTCGTAGAGGCTTCGTTCGACTGTTGTTTAAAGCTAAAGCAAAAAGAAAGAACTAACAAATTTAATGCATATAACAGAGAATATATAAATATACAATAAAACAAATTGCAGGACGGCCGGTTCGAAGCATAAATGCGAATAAAGAGAAAATCCACATTAATAGGTATATGCGAAATAAGCAAATAAAAAGATGAAATAATTAAAGtatgaatataaaaaaaaaaCTCGTTGCGAAGTTAAGTTTTATATCTAACGACCATGCGTATTATtaatattatacaaaaaaaaaaaaaaGATTAAATACATGATGAATATATTacacacacacgcacacacacacacacGAACGAGGGTTCCACGCTGAAATTGTGATATTTCTATGAGAATCAGCGAAAAGCAGAACAGCAAAAGAAAATTGTAGCCAGCAAAATATCGAGTGAATTATTCAAGTGAAAATTGTACAACAGCTAATCAGTCGCTCTATGTAGTCGAAATTGCAAGCAAACGAACGAGATTTATTCTAGGCTTCTCTATACAACTCTGAACTTCACATTTCTCTCTATATTTATCTGCGAAGCAAGAAAGACTCCTGATCGTCTATACCTGCCTGCCTATATACTCCTCGACATATCAATGCCGTTTATTATATACTTTTTCTCGAGCCTCCCTTTTCCCACGAGTCAGTCGCGCAATTGCGGGAGTTTGCGTGGGAAATTTTCTTTGTCACTGTGATAACGCGTTTCCTTGCATTCTTCGTCCGACGGCGTATCATTTAAATGGAAATCGCTCCGAAAATAATTTCGAGTTGAAAACGAT
>XLOC_013021_1
CCGCGGCGGTGTATGCCACCTCCTGGTGCGCGGAGAGCCGTGGACTTTTCGGCTGACACGACGGCCGCTGCGAGGTGAGCCTGATGATGCCGATGACGCCGACGATGATTCGGTGGGGGTCGATTAGAATCATCGTCGGGGAAAGGgagagagtgcgggagagagagagagagagTCGCCGGTAGGAATACTTGCTGCGCGAGATAGGCAGCGCATTGTTTCCTATTGCCCGAGTCATCGAGCTATGGGGGATGCATAGTTCGCGGCTGAAGCTCGCTCGATGACTAGGGGGGAGCAGTCATTGAGATTTGGGATTTCATCAGAGGCTGTGCGATGGTTCCGAGCTGTGTGTGCGGCTGGATTTGAGGAGAAAGCAAGGTATTGCTTTTGTTTGAGAGGGAGGTTGTGGATTGGATTCGATGATTTTTTTCGAGTTTGATGACTCGGCTGCGAAAGGAAAGTTGCTTGTCATTCTTTCGCTGAGTACAGCTTTCAACGTCTATTTACGATAAACAGTTTCTTTCGTGATTTTTAGCTGTGGCCGCAGTCATAACGATTTACAGCGCGTTATCAGCCAGTGACAAAGATCAGCGAATCTAATCAAAGATAATGTCAATTGAGAGCCTACTACAAttttttttttttAACTTTATTTAGAAAAGCTCAGAGGTAACTTTAGAAAAAACGAAAAGCAACATCTAAAACCCATATCTTACAGAAAGATTAAACTCCGCAACGCAATCGAACCCGCCTTCCGATAATCCAACCCGAGCAAAAAGAGCCTCGCGCCAAGTATCTCAATCTCTCGTATATCCCTCTCTCGAGACCCAAACACATCGGCACTCTTACACATACACATCGTACAGATACACACTGCCGCTTCGCTGCATCAATAGTGCTGTCTGCCTTATCAAGGCCCCCCGTGACGCCCCTTTTTTCCCTCCCGCGGCGACTTTTACATCTCTCCCTTTCCCCCGTCCGTTCTTTCTCCCTCTCTTTGTATATACATACACACACGTAAACACAAAGCGCTCGGCCGCGACAGCCTCTTCGCGGCTCTGCTAGCCGTTGCCACAGCAACATGCGGGCCGCTTTATTAACGACAATTAACATTCCGAATTTTACGATAAACGCGCCGCCCGCTGCTGCGAAAAACACGCTCCGGACGTGCCGACACACAAGTATAGAGAACGGATACAGTCTTGCTCCGCGCGCGCGGATGACGCCGAACCTGTGTTTGATATCGCCTGAGTGAGAGAGAACGGGCCACTTGGCCTGAGTATATAGCACGTGGGTGAGAAAAGTTTCCGCGTGAGCTTTGCCGAAAGAACGCTTTTTTTAATCTCAATTTATACGTATTGTTGATCGTTCGAAATCTGCGGTTTCGGCTAAAGATAAGAGATATAATACTCGTGATAACGCTCGGGTGTATGTTAAGGCATTAATTGCACTGCGCGCATCGAGTGCAGCCGTACGACTGCACATTCTCTCGCGTCTCAATAGCGCTCCTCGACTGCCGCTTTTTTCCGCTCCGGCGATAAGTGCCCGCTTGCGTCTATATACATAGGTATATATCGAGGGATGTAGCGGGGGCGGCGGCGAGTGTGCGCGTGTACGTGCACTGAAAAAAAAGCTTATTGCATTTAAGTATGCATATTTTTTAAAAATTGGATTTTTTAAAAGTAAAAAATATTTATTTGTTTTCAATACCGAAATTTTAATATTAGTAAATATTTTCTTCAGTTTACTTGATTTTTCCGCCAAAAATAATGTATTGAAATCAAGC
>XLOC_013119_1
ATCAATCTCAGACAGGCTTGTGAAATGCTCACTTTTTATACATAAAATTGCTAATGCATGAGGCGGTTTTTGATACATAATTTAATATAAGTTTTGGATGGTTCATGGTCCAAATGTTTGCAGACCCCTCTGTTTTTTATTATAGAATATGAACACTGTCGTCAATTTTTTTTTCACAGAAATTCACGCATGTTTACATGTGTTCCTAACCAACCTAACCATCAAAACAATAGGCTATTTATTAGATAAGTCGCTCGCGCAATTTTCGAGAAAATGATTTTTACATTTTAGCTATTTACGTGAGAACCGCTCGACGAAATCGTTTAGAATTCTAGTAGCAGATAGCTTTTTTATGGTGAATCACCAAATACAATTTTGAAGCATTTGACTAC
>XLOC_013120_1
GGAAGTGTAGGTGTTAAGTACAACATTAATGAAGAAGAACGACGTATTAAAGTCTGTGTATTATGTTGTTGTGTTGAGTCTGAAGGAACGTTAAAATTGTCAAACGCGAGATATTTAGGATGGCATAAAAGAACAAAAAGCACGTGGATCCGACAACTACAGTTATCTGTTGATAGTCTATCATTTTTTTAAATGATTAGAGAAGGATGCCTCTACACGTCCAGCAGGAGACCAAGGCTTAGGTCGAATAATTCAATCGCAACAACTGACGACGATCCTATCATTCGGATACATCAGTTTATTGTTGTCGAAATCACTACGAAAGAATATGTAATATGTTATGTTGTAAATGCTGAGAATTTCTTAATAGATTGTTTATCTGTAAGAAGAGTTGTA
>XLOC_013121_1
AACAATATCATATACTAAATTTACCTAATTATTTTCAACCGGGAGGTCGTCAAAGTTGCGATAACTCAGATAATAGAGCGCGGGGACACGTCGGAAGGCGAGAAGAGGACCAGCCGCATTGCTAGAAGAGGAGAAATTCTTATCGACTAATAATAAAATTCTGATTAGTCCACACTTCTCCAAAATCCAAACGCCGAGAGGAGAAAATCGACGTCTAAGCCTCTAATTGACTAAGTACTCACCCCTCCGGGAAATTGGAAGAAGACGATTGAGAATCGGAGAATATATAAACTTAGAGCGCAAGCCGAGAGGACCGTCAATTTTTATAAAATTCTTGGACCGTGCAGGAGCTCTGCCCGTTTCTTAATCGGGTCTAAATTTTGTCTCACTGAACAAAACGTTACCTCGCGAATAAAGTTCTATTTCGATAGTGCGCAAATTCGGTTCAATCAATGTCATTCTGACTACCTTGTATCATCGTGATAAATTTGTATACTCAAAACACTATAAATTTTATAAAATTTCGAACTTCCGTGTGTGCATTTAAATAAATCAAAAACAAACTGACTAGTTATACGAGTGTGTACATCATTTCTGCGGCTCCCCAATCCTATTGCGCTTCCAACTAAGAGGACGAGCAGGAAGCGGAGCGGTCCAATCCAGATAAATTCAAGGTAAGTGTCTTTCAATACGGCAATAGGCCATCGCTGTATCTCTCTCTTTCTCTGACATTAACTTCTATTTTCGCGTTATTAACATTCAGTTAGTTCCCCTTTCTTAAAAGTTAAGGGCGTGACGGCAAAGGGTTACGTCCTAACATTTTTATTAGTCCGCGAATCGGGTTTGTTGTTTCAAGAAAGTACTCGGACAGTTGTCTCAGGCTATTCCTCAGGATCGCGGAGACAACTAAGCACCGTCGGCGCTTAGATTTCCTACTTATAATCTCCGTCGCCCTCCGTGCTCCCATATTTTAAATAACCGCGGAATGTTACTGTCCGTTGAAGACCGCCGAGTCTAGGATCACATAACAGGCTACTTACAACGAAAGACAAAAACAGGATATCGTCGCACAGGCGGTTGATCGGACTATTTATATAATATTCGCGGCGTCGGGGTGCCACATCGAATATTGATGAGCTCAGCGCTATTGATTACTTGCGGGTTACGTTTTTACAGAGTAAGAATTATGATACGTATTCACGCAAGATCTTGTTGCTGTCTGATAGCGTTGATCAAATTTTTCTGAATATGCATGCAGCTTTATGTACAGCTATAATGATCGTCTAGTCTAGGCGCAGAGCACTTTTCAGTAGATCATACTACTGGACATACTAGAATCTGAAATTACTCGATGTATGTGTTGAAAATTTCTCTTTAAAAGCACATTTACCAGACTAATTTTCTTCCGATTCCTTCAACCATATTCAATGGGTGAATATGCTCGCGTGCGTCGCCGACCGCTTGACAAATTTGTTCGCCGCGGGGACAGTTTGAATTCTCTTATGGGAATTTATACTAAGGGGAATAAATGATCCTGCCCTGGTAGAAAATTGACCCTATTCTGGGCAGTATTTCTGGTCGAACATTTTTAAAATACAGTACTATCATTAATTCGTTTCCGAGTATAATTTCCAGTAATCAAGGGGCGCGGTAGCGCCACGCTGGCAAGAAAAAGTACGAAGTACTATTTGTCGACGGCACAACCCTATATACTTTGAAATTGGGTTTTCTTAACCTTAAAAAAATCTCGAGAGCATTTAAATCATTACTATTGCGCGTATGCGCAATCTGTTG
>XLOC_013122_1
TAGACTTATATGTGCAAATCCAGAAAAAACATTCACTTTAACAGACACTTCAGGGGGTTTGAGTGAACAAATTTGAAATTTGGGGGCACACCTACCAGACCAACTTTTTTCGGTTCCTTAGGCCACTTAGAACCCGAAAAACCTGGGGTTCCCAAGATTAAAAAATACCTATTTTTTTGCCGGGCAGCTTAAATTCTCTTATGAGAATTTAACACGGGAAAAAAGGGTTTTAATAGAATCGAAGTATTGAAAAAAAGAATTGATTTGAGGGCTGGTGGGTTAAAAATGGTAGCCTAGGGTAAAAGTTGTCTAGGCTTGAAAATGACAAAAAATCACCAATTTCTTGATTCTTTAATCAAAATCAGTGATTTTTCTTATTTTTAAAATTGTAAAGGACAATGCTGGGGTTTGAGGAAAAAACGGTGTTTGTAGAAATCACAACTTTAATaaaaaaaaaaaGAAATTATTATAACGACGATTACCTTATTCTTTCTGCGAGGCCAGAGGTCTATTGACCGAGCGCGTGTCGCGCTGCCCTTTTAAGCGCTTGCCCGAGATTACCCCTCTCTGGGTTTCATTTCGCAGAAACCCCCGATCATTATGCGATCACGTCACTTCCGAACCACCGCCTGTGTGATTTCCGCCCGGGAAACGACCCCCGCGAGACTACAGCTTTCGAGAACCATACGGTTTCTCGGCACGGCACGGTCCGTCTCGCAAGGGTAAATTTTCCGGATCACGGAAAAACCTCGGGTTTTCCTGGCACAGCACGGCATATTTGAGGCGATGGTTCGGAACGCATTTTCTAACGTCGATTCCCCCCGAGTCTCTGGCGTCGCTTTACATATTTTCCAAAATATTATTAGAATTAATTTACGCTTAAAATTAGATTGACAAAATGCGCGCGGCGCTAAGAATATTCGCGGTTATCACAAATCTTTGGCTTTTGTCTCGCAAGGCTTTGTCTCGAGTCTTTTACAGCCGAGCTTGTTAGCATCTCGGGACTCGATTCGCGATAATCGGTATTTTGATTCGCGAATCCACACTCGGCCGGTGCCGACGTGCGCCGCTGTAAAGTGTACATTTACACTATTCCATTATAAATTCAACGCTTATAAAAAACGCAATTGCGCACGCTACAAAAATCTTTTTAACTTTGCCCAGCTGTCTATTTTCAAGCCAAGACAACTTTTTCCCAAGGCAACCATTTTTAACTCACCAGCCCTCAAATTGAAGCTTTCTTCTGATACTTCGATGCCTCAAATTTCAAATTTGTTCACTCAGACCCACTGAAGTGTCCAGTTTTTTCTGGATTTGCACATATATTTATATTTATTTCTCTCTCTTTCATCAACTTATTATATCAGTATATGTGTATATATAAAAATTGTGGAACATTCAACCCAAT
>XLOC_013138_1
TTACAATGAATGATAAAGTGATCTTTTAACTTTTATTTAAGTTTGCCTATTCTTTATATGCACTGACTATTATACAAAGGCGATATATATTTTTATAGTAAAAAATCGAATAAGAATAAAAAATACAATAGTCTCTACAGCCAAGAGATTCACTTCATTAATTATTATAAGAAATTACAGACTTATTCTGGCTAAGCGCATGCAGGTGTTAAGATGAACGTTATAACAGGTACAACAAAATCATAATCTGACTAGCTTTGTTATGTTATCTAAAGTCCCTGTACAGAATTCCAGATCTCTAGGTTAAATAGCATTTCAATTACAAGGTCTTAAAAATATTCTTATACGTCTTTTCATCGGCTTTTTTAGGATGTTCCTCTTATAATGTTTATCAAAACACTCACACTAACAACTGTCTTATACTTAACGATTGTTATAATGTACTTCGTATTATATATGGCGTGATATTAATTAACTGATTTTATTGCTCTTGCGCTT
>XLOC_013205_1
GCATGTTGCGCATGATAACAATATAGGGTTACGTATGATTTACAAGCAGATATTATTATCTGAAACAATGAATGTAGAACGCAAGGCACTTTTTTCGAATTTCCATTGAGTGATTTTCCATTAGCGTCGCTCAAGGTCAATGCGCATATTTTTTAATTGCAATTTTTATACACGGTTTCATTCTTATGAATGTTTTAAATGCAAATGTTCAGTTTTTACAATGCATAGCTATAGATCCTATATAATAGAACGTGACGCGTATTAAAGTATATCCTCATCACTTTAGATCACAAATCGGTCATGGACCCAACACAATCGTAACACAACTTATATAATAAGTGCCCACGATAACAAGCAATTAGTAAAAAAAATTCTTTATACCTATGCTTACATAATTGTATCCCCCATAAAGTATACAATTCCCAAACGAACACAATATTAATGCTCCTAGAAAGCTTCTCATGAAAAGTACAAACAATACCGCAAGCGAAGCACAATAAGCGCATCGACAAAGTATCCGGCAAAGTAGACAATAGCCCTGGTCGGTTGTGGAAGAGGCACAACCGCGTAGACGATGGTGTGGGCGATACGACAAAGCCCGAAAGCTCGAATGAGCTTGATGGCAAGTTTAGGTGATTGATGGCGAAGTCGTCAGGTAGACGCTGATACAGATGAACCACGGCAGGATGTTCGAGTTCTTGCCCACGAACACTTTGGTATATTTCATATCGTCCATATACCTGTGTAGTGAGCTACAGTTGGAACAATTTTGTGACTTGATATACATTGTATTAGTTTGTAAGAGTGACGTTGCTGATGTTTTCGAAGGAATTAAAGGATACTAG
>XLOC_013208_1
TTTCTCAAGTTGTTTTTCATGCATTAAAGGTTTTTAATCAGTTTTTAATCATAACAGTAGCATCCGGGTGACGACCATGTCAAAAGTAGTTTACTTTGGAGTTATTTTGTTAGAAAAGGATGTAGAATTTTTAGTTTTGAAAGAGTTATAGTTTTAACGGTGAAAAGTTTAGCCAATTTTGTTGACAAACAGTTTTAGTTAGTTTGCGATATGTTGCGCCGTCAAAACGACGATGCGCGCGCGGCAAGCCAGAACTCACAGTCTCACCTTATTAGCTATTTTTTTTCAGTCACGAAGTGCTCAAGTACTTTCGTGATTATGCAATAAAAGTATAAGTCACATGAGTTGCATTCGAAGACGCATATGGCATTCTTGGAAATTCTTGGAAATTACGACTAGAAGAATCAAAATGAATTTTGTTCATTCTTGTATCGTCATAAACATTATTTTTGTTACTTAACATATATCACATTTTTGCT
>XLOC_013208_2
TTAATAACCGTCGAGTCCAAAGAGAAGTTTTGTACGAAGAAAAACAACCTGAATTAATCCCATAG
>XLOC_013208_3
TTGAAACATTCGTGCATGAAAAATGTGAAAAAAATCTTGAACCAGTGTTCAAAAACATGAGCTTGAACAGTGGTAACTTCGATCCACCCAAATTTTGTGCAGCTCTTACTCAAGGAGTTAAATTAACTTAAATTTTTAAGAGTTTTTTGCAAGGTTAATAATTTTTAAATAAG
>XLOC_013208_4
ATGGATTTGTGACTAAAAATCAATATGATATTAACATAATAAAATGCGCAAAAATTAGAATGCATGAGATTATCAGTTGTAGGAATAAAGTCATTTTTTAATAATATTAATTGCATTTCATATTTTCTATATATTATTGAACTTTTTAAAAATTATAGAATCCACGCAGTACGAAATATTAGTATTATGGCATAATTATAGAATCTACGTAGTAGAAATAAGCAGTAGTTGCATAACAATCACACAGTAAAAATATAAATTTTAAGACGTAATAAAAAATGATAAAAACGAATATAAAAATATGCCTATATATAGTTAGCTTTTAATCGCAATAGTTCACGTATTATGCTTTAGTATTCCACGCTTTGCCATATTAACATCTACAAAATTTTAAATTAACTGCGTTTATTGTAAGATTATATAACGTTAAATCAAAGTTTAAATCATTATACACCCGCAGCGATAATGAAGATTAAAATTTCGTTATGCATTTTCTTCTTAATTGTGAGAATTATTTTTCCAGCAATATTGAGATTCAACACTACG
>XLOC_013208_5
TTCATGGAATTGTATACGGCTCTTGCAATAAGTTTTTGAAGCCTGTATACAAAAAGCATATTTCGAGTGCTAACTTCAATCAATCGGCATTTTGTTCAGATGTTCACACGCATACCCATAAAAGTTGCAAAAATGCAGTGGATCAACTCTGCACCTTATCCCCATTTGGTACACTAGTATGGTTATGCCAG
>XLOC_013208_6
CATTTTTGTCTTCGAAATTGTGTCGATGAGTCACAAGTGCTGATAAAACA
>XLOC_013208_1
TTTCTCAAGTTGTTTTTCATGCATTAAAGGTTTTTAATCAGTTTTTAATCATAACAGTAGCATCCGGGTGACGACCATGTCAAAAGTAGTTTACTTTGGAGTTATTTTGTTAGAAAAGGATGTAGAATTTTTAGTTTTGAAAGAGTTATAGTTTTAACGGTGAAAAGTTTAGCCAATTTTGTTGACAAACAGTTTTAGTTAGTTTGCGATATGTTGCGCCGTCAAAACGACGATGCGCGCGCGGCAAGCCAGAACTCACAGTCTCACCTTATTAGCTATTTTTTTTCAGTCACGAAGTGCTCAAGTACTTTCGTGATTATGCAATAAAAGTATAAGTCACATGAGTTGCATTCGAAGACGCATATGGCATTCTTGGAAATTCTTGGAAATTACGACTAGAAGAATCAAAATGAATTTTGTTCATTCTTGTATCGTCATAAACATTATTTTTGTTACTTAACATATATCACATTTTTGCT
>XLOC_013208_2
TTAATAACCGTCGAGTCCAAAGAGAAGTTTTGTACGAAGAAAAACAACCTGAATTAATCCCATAG
>XLOC_013208_3
TTGAAACATTCGTGCATGAAAAATGTGAAAAAAATCTTGAACCAGTGTTCAAAAACATGAGCTTGAACAGTGGTAACTTCGATCCACCCAAATTTTGTGCAGCTCTTACTCAAGGAGTTAAATTAACTTAAATTTTTAAGAGTTTTTTGCAAG
>XLOC_013208_4
ATGGATTTGTGACTAAAAATCAATATGATATTAACATAATAAAATGCGCAAAAATTAGAATGCATGAGATTATCAGTTGTAGGAATAAAGTCATTTTTTAATAATATTAATTGCATTTCATATTTTCTATATATTATTGAACTTTTTAAAAATTATAGAATCCACGCAGTACGAAATATTAGTATTATGGCATAATTATAGAATCTACGTAGTAGAAATAAGCAGTAGTTGCATAACAATCACACAGTAAAAATATAAATTTTAAGACGTAATAAAAAATGATAAAAACGAATATAAAAATATGCCTATATATAGTTAGCTTTTAATCGCAATAGTTCACGTATTATGCTTTAGTATTCCACGCTTTGCCATATTAACATCTACAAAATTTTAAATTAACTGCGTTTATTGTAAGATTATATAACGTTAAATCAAAGTTTAAATCATTATACACCCGCAGCGATAATGAAGATTAAAATTTCGTTATGCATTTTCTTCTTAATTGTGAGAATTATTTTTCCAGCAATATTGAGATTCAACACTACG
>XLOC_013208_5
TTCATGGAATTGTATACGGCTCTTGCAATAAGTTTTTGAAGCCTGTATACAAAAAGCATATTTCGAGTGCTAACTTCAATCAATCGGCATTTTGTTCAGATGTTCACACGCATACCCATAAAAGTTGCAAAAATGCAGTGGATCAACTCTGCACCTTATCCCCATTTGGTACACTAGTATGGTTATGCCAG
>XLOC_013208_6
CATTTTTGTCTTCGAAATTGTGTCGATGAGTCACAAGTGCTGATAAAACA
>XLOC_013236_1
CTCTCGTCGTTTGTTTACCGATTGCTAACGAGGTTCATGTATATCAGGGATTAGACTAATTAGCACAAGAATACGAagagtaaaaacgtcgaaaaaaaaaaaaTAAACGACAAAGTGGCAAACGTGGGGACGACACGAGAATATATATAGGGATAAGTGAAGGCACGAAGGGTGGAGATTATAGGGTGGTGATAGTGGTGGAAACGAGCTTGGTGATAACATAAATAAACAAAAAAAAAGCAAACTATAAGGAGGGGATATAAAACACACGTAAATTTACACGTCACGGAATAGACGCAGCCGCCTCCTGCAAGTCCTGATGATGTGTGTACGAGGAGTACATATAGCAAAAAGGCTGTTGTTGTCCCTTGTATTGACTATACGATGTGTCGCGCGGAATTTGACGAGATAGGAGTGATTAGGGGATCGACGAGTGTTTTTTGTCACTTGACCGCGCCAACGATACGTT
>XLOC_013289_1
TTTGATTCTACGCCTGTTATTTATGCTGTAACGATATTAATTTTAATGCGAATTATGATTGTCGGAGGTTTTTGTCGCGGATCAATTATAGAGAAGACGACTGGGCTTTAAGTATGTGGACATTTTTTTTTATAATTACTTGCGGAAACTGTTGAACTTTGTCGCGAGGAGTGAATAAATTCAGCTTTTCCGAAAATTTCTCGAAACTTTGAAAGAATAAAGCCTAGTGATGTTCGATAATTATCGATAAGTGTAAATATCGATATTTTTGTTTCAATATATCGGAATTTTTTATCGATATTTTACTAACCGATTATTGGAAGTATCGATATGTTATACGTAAATATCGATACTTTATTTTACCTAATTTTTTGGTCAACAGAAAAATTTCTGTCGCGTCGGGACGTAAGTTCACGAGTTGTGAGTTCTGACTCCCGCCTGGCCGCTTCGCGACCGCGAGTGAGATTTGAGAGTGAGATTTCAAACTGGAGAGCGGGGAGGAGCTCCATAGGGGGCGCAGAGTGCGCGCCGTCAATATCC
>XLOC_013391_1
ATACACTGTTGTCGCATGGCCGGGTCGACGACTAGTAGACGGTAAAAAAACAAACAAACGAATAAAAACGACTTCTTACCCCGGCCGGAGAGAGGTTATATCGTTGTAATAGAATTGCAGAGCTTGTGTGTTATTATTTTGGATAGTAAGAGTGTCTCTGTGGGATCACGCATTGTAATGGTTAGCTGACGCTGTGTACTCCTGGTATATACCTCACACTTATACTCACCCTGGTAAAGCCAGACACACACACACACATCTCGTCATTCGTCCTCCTTTTCGACCGagtgcgagtgcgagagagagagagagagagagagagagagagagagagagagagagagagagagagCAAAAGGGCAGCAGCGCTTCCGCGCGAAATAAGGTCGGTCCGTTATTTTTTCGAAAGTCGGACGCGCGCTTTTCTGTCAAAAATAAAAGGAGCAAAAAATTAATGCCGTCGCACGTATTATCACACGCAGGTAAACACGTTCGCTCGTTTGGTTcgcgcgcgcgcgcgcgcgGGATATACCGTTACTCCGTGTGCGGGAGAGCTGGCTTGTAAAGTTCCCTCGGAAGAGAGTGCGAGCGAGGGAGAAGTTTTCTCGTCTCCATATACACATAAACGAGTCGTCCGAGGATAGATGAAAACAAACAAAAGACGCATGCCTGGGGAAGACTAGCAGCCTCATCTTCTCGCGTGCTAGACGTGCAGTCCCTTATCTTTTCGCATTTACACGAGTTCGCGTGTGAGTGTGGAACGACGAGAGGGAAAGATATATAGGGCCCCAGTAGGCTGCTGCAGAGGCGAGATAGACCGTATCCCGGAGTCTTATCTCGGAGAGAAAGAGAGGCCACCGCGTCTCGAGCGGATTTTCCCAAAGTCCCGTTTCGAGGCTATATACAAGACGGGGCGCTCCTCCTCCTTCCTCCTCTGCAGCCGCCGCCGCAGTCGCCGCGTGAGTTCGGTAAGTCCTTGTGCATGAGAGAAAAGCAAGCTTGCGAGTTTCTATGGGGAAAACGAAAGCAAGTTCCTTCTTCGGCATTTCGTCATACGCGCGTGAAAATCGCGCTCCGTTATAGACCGCGCGGGAGGTTATATCCGCGTACGGGTCTCGCTTTTTTGAGGTTAGATTCCTGGCCGCGGCTCTCTCAGCTGTGGCGCTCTCGCGAAATTCCTAAATCAGGCGCTGCGCGCGCGTGCCGGGGAGAGAGAATCGAATTCTTTCGCGTGTCATCGACGCGAGCATGTGTGCGTGTGTGAGTGAGAGAGCGTCTGGGAGCAGCGGTGGCAGGGAAAAAGGGAGAAAtcgacgtagtcggggctctctctctctctctctcCTTGCGGGACACAGTCGCGCGCCGGAAGAGTGGGGGTGTGTGCGAGAGAAAGAAGgagagagagagagagagagagagagagagagagagagagagaCGTGTCTATATAGGAAACGTGGGATTATATTGGGGAGAGCGGAGAATGACCGTCAGCTTACCAAGTGCAAGGATATGATTCTCGCGCGCGGGCGGGCAGACACTGTGCTGTCTCTCGATGCGTCATAATATTTGTTTGAATTTCTTCG
>XLOC_013392_1
TCAAACACACGCAGCAGTATTGGCCTCCCTTGTGTGCGCGGCTCAGGCGGCGACGTTATATCAGTCCCACGCGAACGCGCTCGGCTTCGCAGTCACGAGAGCCGCGGTCCTTATAGCCGCTCCGCGAAGGAAAGAAGATACGACGACGAACTCGTGTAATACTCGCGCGAAGCGCACGTATGCTTATAACAAGCCGGCGGGGAAGCGCCGCCTGTCGCGCGAACGCCTGCAACATATCAGCTGATTCGTCGGAGCACGCAGAGTGCGATGCTTCGAAGAGAGACACGCTAGTGCCAGTGCGGAAGGGTTGTTGTTGACTGTGCAGCTGTGCGACGGGGAAAGGACTGCGGCGCGCGCAGAACAAAGCGCCGGACCAATTGATTCGCGTCCGAGCCGCGCAGCCATGTGTGTATGTAACGTGTAACAAAACGCGCGTGTATGAGCCGGCGAAAAGAGCGTCGTTGTATTTTCAGAAGCTCGATAGTGCGAATAGTGCGCCCGTTCCCGGATAAACCGGTATAGTAATTGCTCGATGTGTATATTTTTGTAATGGCACTCGAAAAAGCCGTCGTTGCAGCTATACTGTACAGTATATGAAACACATAGCGAGGCTCTTTCCTGCCCGTAGCGATAAGTAAAGCGCCGTCGTCTCGTCGTCTCGCGTGTCCCCTACTCCGAAGCTTTTGTTTGCCGCGGACACTCCTTTGTGCGATACGCACACGACGACCACGACTGTACGAAGAATACAATCTAATCCATATCCATCGAGATTCCGAGCCAGCGCGTGAGAGAATAATCGCGGCCGATGCATCGCCTGTGTATGCCCG
>XLOC_013686_1
agaaaaaaaaaaTCGCATCTCGGAGAACCAGACGGCATTCCAGAGACTGAGCCGGACGAGTTTTAGGTTAGAACGGATTGATATTGAAATTGGCAGCTTTGTTTACCGCGAGTGTCGCGTAAACACTCCCCCACGGCGGTCGTCTACTCCGAAGGTGCCCCACAGTCTCTCATTCTCTCTTCCAGAGGAGCATCGTCCCGAGATTCGGACACGCATCGGAGGCGAAGAAAGAAAGGAAGAACGAGAGTCCAGACGGAGGAGGACGCGAGAAGAATGaaaaaaaaaaaaCGGGAGGAAGAAGATGCGCCAGTAGAGACGGCTAGGTTAGAATCCTCGGCTCCCTCGCTCGGGCGGAAAGTAAGGCTTACGATCTCTGAACTTACCGGCGATAGTTCTGCAGGCGAGGAAGACGATGCAGCAACCCAGCCAGAGGCTCGTCCGACGGGCGCGACGACTCTGCCCAGCCAAGAGCGCAGCCATTTTCTGAGGCTCTCGCGCTCTCGAGATCTCTGCACGGCGCGCTGCCGAGAGAGTAAGTATGTAGTGGCTATATGTAAGCTCCTGCTGCACAACCTATTGGCGGATGTATATCTCGCGCTCTTTCTCTCTGTCTCTCTTGCACTGCACTCTCACGCACACATACACGGCAGACGAGTGGCGTATCTATATATATATATACTGCGCTGCTCTTtctctctctctctctctctctctctctcGCTCTGTCTCCTCAGAGCACTAGGTCTAGCGGAGGCTGCTCTCCATCGTCGTTCTTTTCTTCGCCATGCGCGGCCTCTTCTTGCTTCTCCTTCGCGCCGCACATGTGTGCGTGTCCTGCGAGTTCTCGACTGCTGTATTCCTCAATGGTGTACTCGATGTGGGTGCGCGGGTGCGATGATGTTTCTCCCCTTGGACAACCAGACGGGAAACGAGAGCTGCTGCTGCTGCTGCTGCTGCGACGGATGGAGCTGTACAGATACGAACACACACGACTGGCCGCACCGAGCCGAGCGAGAGAACTGCCGAGCCGAGTCGCGGCGGACACTGTGTGTGCGTGCGAGCTGACCCCCCACCACTTTTCCTCCTCCTCCTCCTCCTCTTCTTCTTCTTCTTCGTCTTTTCTATGCAGTGGTGTGTGTCGCCGTACGCGGCTACCACAGGCAGATTTGTACAGTGGAATCGGAGATGAAGGCGAGAGAGAAGGCGAATAGAGGGCGCCACACTCGCGAGATTCTCCCACTTGGCCGGCTATACACCGTGTGCTCGCGGGAACACATTATAGGAGGCGAGCCGTGGGTGGAAAGCTCCGCACAGGTGGCAGGAAAAATAACAGGCCCGAGATGAGAAAAATCGAAATAAGAGCGTATCCGTGCATGAAGCGATAAAAGTCAATTTCCAGCTATATCTTTCCGGCGATAAGAGGAAAAAATGGGTAAAAGTAAAGAGAGCAATCGCGCCGCGCAAACACACGTCCCGGGCTTTGACTCTTCGCTGCCGAGGCACATCCGATTCCCTGAGCCGTCAGAGAAAAAGAGCCGAGCGAGGACCTTCGCCTTGGCGATACGAGGAGGAAGAAGAAGAGGATGAGAAGCGA
>XLOC_013719_1
GTTTGTTGAGAGATTTACTCTAGTATTGGAACATATCATCCATACATTAGCATGGTCCATGCCGATCTTGCTTGTTTTTATGTAAAAAAAGGTGGAAATAAAAGTACTATACAACAGACAGAAGGCTCGCTTCCCACATGTCTCGCTTGctctctctctctctctctctctctctctctctctctcATTCGATCTCCTTCCTATACTTCCTTCCTTCTTCCCTTTACACAATGTTCACCGTCTCTCCCGTCTATACACTATCCGCGGAGTCGTCTGCTGCTTCGGTCGAGGCCGACTTTCCGCGCGTACTTATAGTACAGTAAACGCGCGACCGAGGCACTCGACTCCCGCAGGAAACTACTCGCGCGATCGCTTTTACACAGATATTATAATATATTATAATATACTCGCGCGCTACAGCTCGTGTTTCACAGTTTATCAATATTTTCTCCTTCTTTTTTTGTACATATTGCACGTTTCAACGGGGGAGACAACTAATCGATCGGTAATATACAATAATACAATCATGTTTTATGATAATTGGTAATAATAGTAATAGTCAATGATGATTAATAATTAATAATAATTAATAAGCAATAACAATTATTTAATTCATAGTAACTAATCGCTTCGTCGACTATGTATATGCATATAATGTGTATACACGCCTACAAGAGAAGGAAGAAGAAACAGAAGGCGGAGAATCGAACCAAACGGatatatatatatatatatatatatatatatatatatatatatatatatatatatatatatGTCGAATGTAAAACACACACGCAACTTTATGCCGGGGTGCTTAATTCTATACGTATATATATAGTAATTATATATACTGGCGACGATTTCCGGTATCCTTCTTCTTCTTCgttttcttcgctctctctctctctctc
>XLOC_013533_1
GGGCCTACTACTCGGGTCACTCGTGCTATAACTGATGTCTAGTCTACTGAAATTTTGTTATCATTTCCCTTTGTATAATATACTTATCCACCAGCATCTCGAAACTTTCAAAATTACAAGTTCTCGCGGACGCCTCTCTCTCTCTCTTGATATAACTTCCTAAACTACCGTAACTATTCGCCGAACCTATCTCTCTCTCTCTCCCAGTATACGCATAACTTACCGGGGCAATATTAATTACACGCGTAGCGAATAAGAGCGGCTTCCTCTCTTCGAACGGGAGATCCCCGAGCGCGCGCGCTTTTTTTTTACTCTTATACACAACGCTCGCGCAAGGCCGAAACACATCACGGCGAGGCAAAGCAGCTCCGAAAAAAAGAGAGCACCGCGCGCCTCGTTCTCGGAACTTGGTTCACACAAG
>XLOC_013539_1
TCCGATGCTTCTCAGGAAACAATTTATTCACTTCCATACATGCCGTTGTAACTAACTACATGTAGTGGATTCGATGACTCAAATTAATTTTAGGTTTACTGTAGAGGCGACTTTGACTACCTTTTGAACCTTTTGACACTTTCCGACGATGATGGTTTTTTTTTGCTTCGCAGCGGTGGAAGCAGTGAGTCTATCCCGCGCGTGCGCAGTAGCCCGCTTCATTGCCGCACGCCTATTGGTTTCCCGCGCTCCCGCTCCGTTCAAACGAGATGAGGGAAGGCAGCTCAGAGAGCCGATATTGCAGAGAGTCGGGGTTCAAATcccgttcggggaaattttttttttCACTTTAATTGTAAAATTTTGATTTATTAGGTGTAATAAATCATATTTTATCAAAAAAAGTTAATTATACCGTTTTTTTTT
>XLOC_013540_1
ATGCTTCTCAGTAAAAGTTTACTCAAGTATCGTTTCTCAAGGAGGTTTTCGATTATCGCCAAATATCGCCTATCGCCTATCGCCCAAAAAGTGGACTGGCGCGTGCCGTGCCGCTAAAGTATCAATCACTGTAGAAGCGACTTCGACT
>XLOC_013749_1
GTCAATGAAGCGCAAATAGATTATACTGGACCTAAAATTCCTGACTAAAATGTCGAGCATCTAGCTCGCATTGAGAAAGGCAATATACTCGGCGAGCAGAGCGCGCTTTCTACCGAATATCTATTACGGGTTGCTAAGGTTTAATTTAATGCGCTCTTGAGCTGAGAACCGAATTTTCTTGAAAAATCTTGAGATGAAGCGGATGTTCGTTCAATCATTTACGCATGTTTTACTGACGCGTGGAAGCATTTAAATTTTAATTCTACCGAAAAACAGCAAAAACTAATGGAAATTAGTTCACGGTCTGTAGTATGAACGGTTAAAGCAGGC
>XLOC_013766_1
CAGCGACTGATGGggctcttcctctccctctctctctctctctctctctctctctctctctctctctctctACTCGGTGTGCTGCCTGCACACTCTCCCCTTCTTTTTTAAAGTCCCTTTGTAGCCAGTTACTGGATGACGACGATGACGAGGATGGGCGCAGAGCGCGAATTTCATGTGTGCGCGAGCGCAGCAGCTCctctctctctctctctctctctcactctctctTCTTATATTCCTCGGGATGATCCTGTGCACACACTACCTATACTTGCGACGACATATCGCGCTAACACTTGGCACCGTCCGCATCACCAATATCCAACCCGCCGTCTCCCTCGCGCACACAGGCACCCAGACAAACTACTACTGAAAAGCTGCAGCTATACTGGATGGCCACTATGTGTCGTCGTTATAGCCGCTGCAGCCGCTGTGCGCTCGCTCGGctctctctctctctctctctctctctctctctctctTTCTGGTACTAAAATTCGTTGCTATAACTATACACGTTCACAGCAAAGCGTAGAGATGTATGTGTGCGGGTTGCCTGCAGCAGCGCAGCGCGAAAGGAAC
>XLOC_013610_1
ATCTATACTATGCTGACTCGAGCACGTTTTTTTCGATGTCGAATTTCTCTGCGCTTTCGTCTTCCTGAACGTTCCAGAGGAGCGAATTTTCAAAAGGAATATACAGCTGACAATACAACGAGTATATCATAATTGTTGCTACAGATGAGTCTCAGAATAAGAGAGATTCTCTAAACGCATGTATCATCGTGTATGAGTTAGCGAAATTGAAAATTATATCGATTTCCACAGCGCCGGAGAGTATAACACACACGAGAGAACTGACAGTTCGTGCGTTATATCCAGAGCTCAAAATTCGATTAGCCGGCGTCAAATAATCCGATAAGCGATAACGCTCGTCTagcgcgctgcacacacacacacacacacGAATGCGAGAATACTCTCGTGTCATACATTGTCGCAACTCGGCAATAAGTGGCCGTATAGCCTGGCGGAAGATTTCGCAGCGCTGACGACAACGAATAAAAGGTCTGCGAACGATCGCAGGCCGCAGCACAGCCGTCTCTCTCCTTCTCCGCCTTTTGCTGCGGTGAGCGACAGCTGCAAGGATAGGGGCCCCTTGCCGTCGTTGAAAAGCGTGTATTCTCGTTCTCGGTTCTCGCTGCACTGCAGGCCTGAATTTCTTATTTCAATACTTACTAAGCCTTGATTTGAGCATTTCCGGGCTGTAGGGCCACACGGATATTATTTTTTCCCTGAACTCACAGCGATAATCGGCATCGCAGCGAGGTGCAAGGTTAGCTCAGCTCGATAAAATACAAAATAACGACCACATGGCCGGACATGCGAATGTAAATTATCGCTCAAGTTAATCGCCACACCGCAATAGCTCTATGTAGTAGACGCTACTGCTCGATCAAACGCAACGTGGTTACGCCGCCGCGCGACGAACGCGATGTGTTATGAGTTTACAAAATTGCCTCGTGATTCATCGCCTATGAGCTGAAAAAGCCGAGGAGATGAGAGATGAAGGTGTCGTGGAACTCTCTCAGCGAAGAGTCAACGTATCCaaaacacacacacacacacacCTGCAGTGCGAAATCGGAGTAGTAGGTATATCTGCGGAGGCGTATGTAAAAGCTGCGATGTCGTCATCTCGCGGAGGGGAAAATAGGCGCGAGGGAAAACCGGACGCAGTCGGCACCGCTGGAAACTTACGATGAAATGCTTACACTATACCAGAGAGCTGT
>XLOC_013961_1
TCATAATCTTATAATTATAAAAATTATTATAATTAATAAATTTATAATTAATTTTTTTTGAAAATGCATTAATTATAATATTTAAAAATAATATTCGTAAATAAAAAAATATTCTAATTAATGATCTAATAATTATAATAATTAAAGTAGTTATAGATAATAAATTTGATAATTCTTTAATGGCAATTAATTTTATTATAAATCCTAAAAAAGGAGGGATTGATGCTAATGAAAAAATACTAAAATTTATTATATAGTAagtaataatattattaaattttattatttgtatatcaattatattatttatattataattAttaaaaattaaacataatgataatgaaataataaaataaataataaaataactaatTCTTATTATTTCTCTAAAAATTAATATAATAATTATTCATGAAATTTGAATAATAGATGAATAACAAAAAATTAATTTTAAGTTTCTTTGTCTTAATCCTTTAATAGAGCTATATATACTAGAAATTAATATAATAATTAAATTAAATGGTACAGAAAATTTATAATTTAATAAATTACTAATAATAATTATTGGGATAATTTTTTGTATAGTAGATATTAAAAAAATATTAATTCAATTTATATTACCTATAATTTTTAGATACCAAAAATAAAAAGGAGGAAGTCCTAATTTATTAATTATTCTAAAATTTATTAATATAAATATAATATCGTTAGAAATATTATATTCTAATATTAATCTTATTATTAAAAAAATATATGAATTAATTGTTTGAATTAAGAAATAATTTATAAAAGATTCTTTTTTAATATTTTTATCAAAAATAATTAAACTAATAAATCTAATTATATTAATTTCCATAACTATTCATATTGAAAATCAAGAAGGTAAAATAAATATTAATATATTAGTTAATACAACTATAGAT
>XLOC_013998_1
GGGAAGATCGGTTGCGGAGCCGAAAAGAGAGGGACTGCAGCACAGCTGTGTCCGATAATCGCTCGCTTCTCGCGCgtgtgtatgtgtgtgtgtgtgtgtCTGTAAGTGCTCCGTTGTCCGTACCTGACCTGTGGACTTTGCGTGCTCTCGAATCGCGCGCAGCGACTCGGCGAGTTACGGTTGTTTCGCGCGACGACGTCGACGGAGGAGCACACGCAGCGAAGCATTTCGGATCCATCTCCCTCCGCGGGACAACGCACGCGCGTTGATTGATATCGACTCTCTGCTGCTCCGCTGCAGCTCCGAGTAGTCCGAGTCCATCGGCCGCCGTTGCGCTCCTGTGGCTCCCGTGTCTGCTCCAGTGTGTGTGCGCGAGTGCTTTCTTTGCGGCTGCGATTACTTACTCTGCTCGGCTGTGTGCAGCGTCCTCCCAGGACCCAGACGACGAGGCCGCAGGCCTGAAGACTGCTCGCGTCCTCCGCGAACCCGCACAGTGTTGCTGCAGCTCCTCCAGCTTGATAGCTATAGCCATACGCGCGTATTCTGGGGGCTGTGTGCGCGAGAGCTATATGTATGCGAGAGCGAGACAGATATAGAGAAGAAAGTGTGAATAACCTTTGGCCGCGC
>XLOC_014206_1
GACAAACAGGGAAATAAATAAAACATTCTCGAAAGTTCGTGCGGCGGAAGATATCACGCGAAAGTTTGTTTCTTGTATTTGCTTGGTCGGCGCTTCGCGATACTCGCTCGCTTGTATTTGGCTGGAAGTCTTTGCTGAGCGAGCGGTCTTATTGCCAATTTTGCGTTTAACTTTTCGATTAACGAACGGTCCGTGCAATTATTTATGTTTTGTGTAATTGGGCCGTTTGGACTCCTGCGTTGTACTTTTGCACAACGAATTGAGGAAATTGGTTAGAACGGGGAGCGAGAGCAAGTATAGTTGATTTACTTGAGTTAACATTTTACTTCTTGTCGGGATTTGAAAAACTTAGTCAACGGAGAACGAATTATTACCATTCGTTCGATATGGTCAGTAGCTTGAGCGGCCCAAGCTAGG
>XLOC_014505_1
TATTTTAAAAATCATTTATATAAGTACTGTATATTTGAACAATATTTTCTCTATTGGAACTATACATTTTGTTGGAGGAAGCTACGTGCCAAAGCAGCGGTTTTTAATTCATAATAG
>XLOC_014505_2
TATTAAAGTATATAACTGTTAGTGACTTCTCCTTGTATGCAAGTAAAGAAAACATACATCCGCTTCTAACATGATTTTTGCAAACTTAAGTGTCAAAGCTCTAGCCATTTTCCTTGCATTTTTATTAATACTTAAT
>XLOC_014514_1
TTCATTTTAAACACCTCAAACATTTCTACCAGCGTTATGAGTTATGACTGTTTTGAGGGTTATGAATTTAAAGCGCGGTTCTGATTTCGTTGCCTAGACAACCAACCAGCAACCAATCAGAATCACGTATTAAATGCTTCACAACAAAGGCCATCATTTTTTTAAGAGAG
>XLOC_014519_1
CACCACTCTCGTGACGATGCTACTGCAGCCGATGTCCGCTGCTCTCTGGCTCTTTCAAGTCGCCGCTGCAGCCTCGATCATCGGCCCTTCTAGGCTCTTCGCGCTGCTGCGTACACTCTTACGCTGCTGATGCTCGAGTCACTCGATTCACACTTTGCACTCTCGTTTTTTCTCTATCTCTCTCTTTCTACTTATATTATTTAGAGCAACGTGTATCCCCGCTCGTGTCGCGGACTTCGGTTTTTACGTTCAAGCGTCAAACGCAGAGTTTGCGGCTTCCCACGGACGGTCGGGTCAGCGTGCACAAGAGTCCACTGGTGCTTTAGCACATCTGAGCACTGAGTTTTCGCTATCCTTAAACTAATCGCGCTGGTGCACGAACTATTGTTTATCTGATGCAAAACGCTCGCGATCGATATCCTCACTCGCGAACGATTATTGAGCCCTCAGAGGAAAACTCAGAGCAATGCTGAAATCATGAAATGAAAGGATCTCGCGACAGGCCGCAGCAACGGCGCTGACGAGCATCTATGGAACACGACGATGCAATACTGTGCTATTTTAAAGTACAGTAGATTTTACAGAGTAGCTCAGGACGCAGGAGAGGTGCAGAACGAGCAAAGCGTCGGCGCTCTCGCGATAACAGCTCAGCGTGGCTCTCGCGGCGGTACTGACCGAGTGAGCTGCCGG
>XLOC_014699_1
TGCGAATATTGCGATGGATGCAGGTGGGTGGCTATACTGTCTATGACTATAGTATACGCTAGAGCTAGACGCTAGACGTTGTATAGGTATAGGACATAAATAGTAGCAGCAGCATCGGCGAGGACTGCAAGTCTGCAAAGAGCCACtggataatagagagagagagagagagagagagagagagagagagagagagagagagagagagagaggacagaagagggagagagagagggagagCAAGAGACAGAGTGAAGGGGTGGAGAAGGTAGAATAAGAGAAAGACGGAACTCACGCAACCCTGGAGCGGGAGCAGTTAAGCAGTAGGTAGTGTAGGTGTTACGAGCGGGAGCGAGGAGTGGTGCACGTTAAGTCAATCGTTATCTATCCTAACCTTTTCGCGCGCTCGAGCCAACAGACCAGCAGCAACAGAGGAGCAGCGAACGATG
>XLOC_014699_2
CGATATGGGGCAGCCGCAGCAGCAGCAACCGCCCCGATCATCAATGTCACCACTTGCGGCTGAACGAGAAAGCTAGAGGACTCGCTGCTTTTAACGCTTTTTCTCTCAGCACTTCAAACTGAACCAGTTGCTACATAAGTACTGCC
>XLOC_014747_1
ATACCTATACCTTTAGCTTCGATTCGCTCTCGCGGCTGCTCGTGTGATTGACGGAGCTTAATTGAAATACGCTCCATTCGATTAGAGGCTGCGAGAACGATATACTGAATAATCGCGTTCTGCAGCCTCGACCGGGAGAGGGAGAGCTAGAGAGGCGACCTTAAATTACCTCCCAGCGAAACTTTTGTTAAAGTTGCGTGAAGCGGGAGAGAGAGAGAAATATCGATTTTGAACTTAGACAGGATTAAAGCTGGCCGCATGCAACCGTTCCAGTTGTCTCTATATACACTAGCAATTATTAGTGTCTAACGAAGAGTTGACGCACGTGCCTCTGTAGTTATAGCACGACTGGCCCA
>XLOC_014706_1
GGTCTGCTGCCTGGGCTGCTCATGCTATAACTCGCCAAGTTCAACATTTGATTGTTCATTTATTCTTTGATGTACTTTCGCAGATCATCTTTGTGCGCCAAAAATGGCAATAAATCAACCAACTAAATCATCGTTCACGCATCTCGAGAAAAATCCAATCCAATCTAGCCTCTATAAGCAAGACTGTATGATGAATCGATCCCCGCGCGGAAAATCGTTAGCCAACTTAATATTCAAAACCGCGCACACACTGCGCTCGCGAGGTCAGAGTCGTCGCCCAGTCATTTAATCCAACCTTCTCAGGGTTACCCCCATATCGtgtctctctctctctctctctctctctctctctctctctctctctctctctctttcctctctc
>XLOC_014707_1
TGACACCGCTCATTCTGTAACTGCCTTTGTCCTGTGAACGTGTCTTCTGTTGCCACCAGCTTGTCAACTGTATCTCCGCGCGCTGCACCGATCGCGGAGAGAATGCCCGTTATGAAATTCAATCGTTCGAAGATACAACGCGAGAAGCCCATAATTAGGCCATTTAGTCACATCTCTTTTTTCCAAACACGCGTGATATCCCTGCGTGCGTGCGTGCGCGCAGCCACAAAAATGTGACGAAAATTTTGCGGTCGCGATCGCTCTCGTGGTAGCGGCCTCGCAGCTGCCACCGAACGCCCTTCAGGAATTCTAATAATGCGAGCGCGAAGAATTTTTCCTCGCCTTTCTCGCGCGATGAACAACGAGAAGCTGCGACTGAATCCG
>XLOC_014772_1
ATCAATAGACTTTTCTTACCAAAATTACAAGCTTCATCCTCTTTATTTACCGACCTATTCTAATTTGTAATCATTTAGGATAGCCGGCGCTTGGCTTTGTAAAAAATCTGCAATGTAGGCTTATGCGCAAGCAACTACTTCGGGGCCGCGATAAGCAACGCTCGCAGAAACGATGCCCTTATCGCTGTCTTCCGTCACGTGCGCCTCTTCACCAACGTATTTTGTCCGGGGAAGAACACATTTTCTTCTTTTGGCTGACTTTACTTGAAAACTCCCACCCCGGCCGTGTTGGGGCAGAGATAACCAAACTGACGAAAACCGATTAGCGAACTGGTTCATTGCGTGGGTCAGAAGCAGACGCAGAGATGGATGCGTCGCAGCATTTTTCATTTTCATACTGTTATCTTAGCTTCTGCTATTATATGTATGCGCTATAATCTTTCTAGTTTGTACACATGCGTAGGATATGCGGTAAAAGTGTACTACTGAATGTTTTGGCACAGTAAAGTAAAAATTTCCAATATATCAATCTCGTTTTGGAGATAGATAATAGTAATGACGCGAATTGAAATATAGCGTTTTTGCTTGTGCTTATCCTTCCATACCGAATACTTGTGTCTTTCTTTTTGTCTGCTTGTATTCGTATTCTTGTAATATAAATACTTAAATTTCTGTTTAATGTACACATATCATATTCAGTACATAAATAAATAAATAAATATTCACGAAGGCGTGAATTTGATCTGGCAAGAAATGTACCCCGGAAGACGACTGACGCTAACTCGAGGTATATCTTCTTACCTTTTCTTCGGCTATCACTTTTTGATGCACTTTATCTACTGCATGTCTGTAACGTGACGACGGCTGCAGAAAAAATAATTCACTGATAATGGGATGATGATGAGCGAAATCTCGAATTACGTATGCTTGCGGAACGAAGATTCACACCAGGGGAGCGTAGATAGTTACAGATAAACTCGTTTTCGCGCACGTTTTAGACAAACGTGACCCACCTATTTTCAATGTCACGTTGAGGATATATAACACCACTAAACAATGTAGCTATACAGTGTTCTTGGACGTATTATAGTATCCTGGAGTCTACACATAAGTAACTACTTTTGTGCTTTAAAACAAAAGTCGTTGGTTGGTCTATTTCTTAAATTTTCTGCAGGCTGTGAGTTCAAGTACTCTATCATGTTTAACACGCTGAAATATCGTTTGAGTAAATTAACTTTTCCACCGTCAGACACGCGTAAAGATACGCAATCATTAGGAATTTTTAATAACATTCATCAAAGTCATCAACTATTTGTGTCGTACCATCATCCTGACTCACTATATACATGGTAGTACAAACCTGCAAGCGCCCGCATACGTAATCTTCGTACATCCTTCGTACATCTTCGTACACTCGTTCAAGAACTTTTTTTCCAAGACTCATCGCACGTTTTTTTAAGAACAGCAAAATGTGAATAACACCTTTTCAGGAGCACACATTTTTGTCATGATAGATGTGTTTGCATTTTGGTGTGGTGATTTAGATCTGCGTCAGCGATTTTGGCAATTGGTTGCAACTGTGTTTGCGTAAGTAAGTGCGACAAACGTTGACTTTGAAGCGACGTTTATTCAATTGTTTTTATTATAATGAGTTTGCCGtttttgtttaattatgctatagttttttttttCACAGCGACTTATTAATGCGTGACGCGTGATGAACGAGCGCATATACGTCATTTTAAATAACTCTTTTCATTATTTAGTGTTTACAATGGCACGAActagttatagcagcgaataaaaaaaaaaaTTAGATTTACATGCATGCGCTTACGAGTGCGCACTATCTGTAACTGCGCTATAAGTTATATTAGTTTTTTCGAATATCCGGATAACAGAAATTCACTTCTCGATCTACTCTGATTCCGGAAATACCTACAATATTGTTGTGCAAGCTTCTATACAAACTATATATACGTATATATTTTCTCAAACGCGTCATTGCGCGAATCCTCCCCCAGAAACTATACATCCATCAAATATACACAAGATCCGCCTCTACATAAATTTTTCCTCTTGTACACAGAGACAAATCGTTGTATAAACTCTCCCATATCTACCCGATTCAAGACTCACGAACGCACTTTACACCGCGTGAATCTCCACGCGGAATCCTCTCGAAGCTCAATTGACGCAGTTTGGAAAAAAAATAGTGTTATAGAGGCTCGCGCCAGCTCGGTCTCGTGATAATTCCCGCAATGCACGAGCCGCTCGTTGAGATAAGTGCACCGCAGCGAGCCGCGCGCGGAAAGAAGTGTGCGAAGAAACAAAGTGCACGAGTCGTGTGTGAGATAAGTGTTGTACGCGACTGACGCGGTTATGCAATTTTGTGTCTGCTGTCTTTAGCGTGCGACGATGTTGATCAAGCTTGTAAAGTGCACGAAGACGTGTTTGATGCGTAGATGGTCGATTGGTTTGGATGTGGCGATTGTGTAGATTTCTGAAAATTCCAATACGTACCGCGCACTGAACGGGGAAATGTCTGTAGATCGTCACAATCGCGCGCGTAATTTTAATACCAGCGGTGCACGTATACATAGCTCAGCACATGCGTGGTAACAAC
>XLOC_014808_1
TTAAATTAAGTAGAACGACCCCTTCTTGAATATTAAAAATATACAAATAACATCCAAAACTAATATAATGTTATATTAAGCGATACAAGCATTACACAAACACTCCTAATCATAAGGATGAAACCCCTTTTCGCACTTTCACCATTCATCTTAAGTTGTAAGAGGGCCTATCGCATGAGAAATTGATTATCTCTCTTAACAAAGAAATAATTTACAACATACTCATCGAACTCCTTTGACATTTTAAATTTCTTTTTGATCAGCCTTGCTGATACTTTTTGATTATCGAGTTTAATTTTTTTAGCAGCGATTCAACCTCCACAATCATGCAAT
>XLOC_014808_2
TTTGTCATCTAAATATATTATATCATTTGTAGCATTATTTTCTTTTTCTACTTCGTGAAAAGCAGGCTTCTCCTGTTTTACATTAGCAGAAATAAGTTTTTCCTTCTTCGATTCAGCAGAAACAGGATTTTGTTGCTTTACTTTAACAGAAAAAGGTTCTTCCTGTTTTACTCAAGTTTTTTTCCTTCTTCCTCAACAAATTCAGTTATGATATACATTGCTTCCAGTCGAAATTTCAATCTATTTCTTTCATTCGTGATTTTTCTTACATATGGTATCAAACTTAAGAATTGATACGAATCTGCTTCTTCAAAGGTTATTTTGTCCAAGGGGCTCTGTAATTTAGCAGGGATTTCAGAACATTTGTTCTCGGTAGAGTAACCTGCTTCATCATGTAGGGCTTTATTAATAGCATTGGTAGAAATGCCATCATTTGATTTATGTAATTTTTTGGTTGGTTGCAACACATCAACATTTTCAGATGACTCATTGGTTAGCGCATTTTTCAAAAATCGCAAAGACTTAAAGTGTGGCCAGTTACTTCCTACAACTTAGTCAGCTTTAGCACCTGACCGCAAACTTTGTAGTTTAGAGGTTTCGACTGTATACTTTGAACACAAACTTTTCCATTTGTTTCTTGCTTTATCTTTAT
>XLOC_014808_3
CGATGTACTCATCATTTTTGTTATTTCGTCCTACTGTTTGCCCATGTAACGACTGTTCATCCATTGGCTGTGCGTTTTATTTCATAATGCTGGACGCTCAAAAATGAGAGAGAT
>XLOC_014828_1
TCATCGCCAAttttttttttAATTTCTCTAACAAATAAGTGCTCGTTAAGCTTGATTCGTAAGATTCGTAATTATCTACACCTAACTTATACAAAGCATTTTTGGCATACTCAACAAGATATTTCAATGAATAGCACTCCTTGTTTGCTATCGTATTATTTGATATTAAATCATAAATTTCATTGTCGATTATGACATGAATATCTCGTATAGCATGCCACTCTGATTTTTGAATAGGTTTAGATACAATTTGCTTAAAATAATTTAATTTACACATATTGTGATAAGAAATGACATTTTTCGACCGGGCATTTTCAATTTTAGTTAATATCTGTTTATCGTTTAGAGCAATGGCATGTGTAACGATTTTTTCGATTAATATTGGCAATTTACAATCACATTTGACAATTGGAACTACTTTGTAGTTGTGAATTTTACGCGATTTATCACAAAAAAAAACAAACTACATTGTCGCTATCTACTCCTTCTTCCAAGTTTTGAACATTTT
>XLOC_014828_2
GTTACTTGTGCTGGAATGACAAGGCAGTGTACTTTGACTCTCAGATGACGAAGCAGTCGATTCACTATTAG
>XLOC_014828_3
TGACGAACTCGTGCTTGGTTGACAATACAGTGTAGCTTGACTTGCAGAAGATGATTCGTCATTAG
>XLOC_014828_4
GAGATCAGGCTCTGGTAAATTCAATGCATTATATTTGTCAACATAATTCCTTTTAACAGCAGTGAAATTACT
>XLOC_015070_1
TCTGGAGCAACACGCCGGCTGTGGCGACGCGTTTTGGGAAAAAAAGCGTTGTGCAATTTTTTCCAACGCGCGCGCGCGCGCGATAGAGCGACGTGACATATTGTAAGAGCGAACGTGCGCGCGCTCGTCGGTTCCGCCGCAGCGATCCCCCGCGGGCCGCGAGAGAGCGTGTGCGACGACGCGGAGATATATTTCATCTTGGCTATATGCTATCCCGCCGAGTGAATTGCGTGATTTATATATATATATATACACGATACCCACGCGGACCCAAAAATCGGGGGCGGAAAATGTAAAGGAGAAAGAATTGCGCGGCGGGGGAGGCTATAATCACTCGGTCGCATTGTGTTTGAGTCGTTGCGAGCGCGGGGGAGAGATTTTCATTCAGAGAGACGACGACGACGCGACTAGAGCTCGTACAATCGTCGCGCGCATCGTCGGCTGCGCTCTCTTATATTCTCTCTCTCTCTCTCGTATAATACATACGCAGCGAGGGAAACGGATTTCGACCTTTTGTGCAGCCCCTTTGTTTCGTCTCGCTCTCGAAAAAATTGCGGTCCGCTGTGCGTAGCTATCGCGTTACATTATACCTATATGTATGCAAGTACTTTTATCTCTTATTGTATATGCAGTAGAGGAACGCGCGAGCGCGTCCATCGCGGGCGAGGACGAATCTTCTCTGCATAGACGATATATGCAATGTTTATACTGCACTTTCAACCTCTGAGCGCGTTGTTTTGCAACTCGCACACGCGCAGCGCAGCTCCTCTGCTcctttcgctctctctctctctctctctctctctctctctctctctctctctctctctctctctctctctctctctctctctctctctctctctctctcCGCGGCGTATACACACGGCAGAGCGTATAATTACACGAGCCAAGCTTACGTCTCTCCCG
>XLOC_015094_1
TTGACTCATATCATGTTTTATTATGCGTGCACTCCATGGTTTTTGGTCTCTAGGTAAATAAATCATACGAGGACGGCGTCTAAGTGTACAGGGTGGTCGATGGCAAAATTTAGGGGGTGCATGTGTGCTTGTGTGTATGTATACTTACTATTGTAAAATGTAATGTAGTAATAACCAAGGCAGTACACTTTCAATTATCATTACTGTTGGATGGTCAGGCACCTCTAATTGATGGCAAACTAAGTTAATTAAATTCTGTACTAGTCTTAGTCGCCGCGAGTCAGATAAATGTTTAGCTG
>XLOC_015349_1
tttttttttgtttgtttttATTCACTAGATATTTCACAAAGACATGATGACAGTCTACGAGAAGTCCTTTCTTTGTTTTCTCGCATCTGGTGATTGAAAGTAATATTACGTAACTACATTACTGCTCGCTTATAACTTAATTCTTATAATCTGTCCTTTCGTGAGAGCTTACTTAACGGAGAAATTGCGCCCGTGCGATGACAATTAAACATGAGCTTAGATCCTTTGAAGTataataataataataataataataatagtaataataataacgagtatattataataaGTTAAGCTTATACGTAACTTTGCAAGTATATAACGGAGAAACGAATAAGAGTGTAACAGGTATATGTAACAAAACAAATATAGCCGATCGAGGACGTATTCACACACTGTGCTACTGATGTATGGACAATAAAAACCAGAGGTGTCGCTATAGAAAGTGAGAGAAGTCGATTCAAATCACGCTAAAAGTTTTTTTCCTCAGTTCTTTATGTGTACCAATTACATACTATACATACAACGTTATCGATCAAAACCGAAGAACTCAAATCAGTCGATCAATTACAAATTCAATGGCAAAAAATGCTCCAACATTAGGCTTGTGTGTGTGTGTGTATATATAGCATTAACAAAAGTGCCCGTCATCCTATCTTGCAAATGCCATTCGACCGCGAGAGTCGAAGGAAAAATGCATCGCGCGTAAGCGGACAGCCCTCGTTAAGTCGCTCGTCTCGTCTTCGTATTACTCATAATATAGACGAGGCGCCAATCAACGTGGTAAAAGCGGCACAACTGATTGTTGCCGGGCGCGACTTTTCCGATATAGAGATGACGCGTTGTTGACGCTTCGACGTTGTTAAAGTTTCTTCAGACGCCCTGTTTCGATGGGCTTTTATGCGCTTCGAATGGTCTCTATGTCTGTGTACTTGTATAAATAGGCAAATGACAACATAAACGACGATGTAGAAATTCGTCAACTGTGTGTGTATGTGACTTTCGACGCGCTGCAGTAAGTATTATCTTCAATTCGCTAAACATTTATATTTTTATTTCGGTGAGTTCGGAGGAAAAAGAGTCGTGTATGGAAACGACACGCACTGTTGATTTTCATTCGAAAGTATCGTTTGTTCGAAAATCAATTCGCACGCTCGATCGCGCATTTCTTCTCGCTGACTGGGTCCAAATGTAAATTTACATCGAAATTCATAATAGATCGAGTTATGTTACTTCTGCATAACTGATTTTTTCACGCTTGGATCATCTATGAATGTGAAATCGAAGTTCGGAAAGAAAGCGTCGAAATTTTATCGAGTTTGTCTCTATCAGCCTCATTTTTTTTCTTGTAATATATGTATACGCTCGAGAGTCGTGTTGGCAAGAGAAACAATCCTCTAAAAATTTAAATCAAAGCGAGAAATTTCGAATGTCCGTTTAAATACATCAAACTACTGGTCTTTGTTTATTTTCAATTAAAAGATAGCGCAAGTCATCAGTTGCGACTCGTGTCTACTTCCGTGCccgcctctgttttttttttgttttttAGTATTTGTTCCTTCAATATAATCAACGGCACATACGGTAACAGTTATAATATTTAATCGTCTATGATATCGTTATATGTCAATAAATGTGACTTATTCGCAACAGAGAACATTTCACGCGTTCAGATTGAATTCCTATCTACTCTAATCCTTTCTATTATAAATGAGTTTCGTCACGCGGTAAGATATTCGTAGTACTCGTAAGACGTCGTACTCGAGAGTTTAATGTCTTTTCTTTTTGTAATTTTTCTCTTCTATCTGCTCTTAATTCGACTGTTTTCATAATTCATATACGATATAGGAATAGTTTCTTCTGTTTACAGTGCATGAGTGATCCAGTTTATAATGTTATCTTCTATGCGACTTGTCTTTATGTATATA
>XLOC_015355_1
CTATTAATCAACTGACGATACAAGGGAGAGCAATGAAAAGATAAACAGCCAGCCCTCTGGCAGTAAACTGAAAACTACAGTTGGTACGTGACTCGAAACGAGCGGAGACATTGATGAACCGAGCGCAGAGCGAAGGGCACCGGGAAATTGGAAGCTTCGCCGAAGTAAAACTCTTTCCGTCGCGAATTCGCGAATACACGTACGCGTCACGAGCTGAGCTCCAGATGTTTGAAGAAGTTGGGCTTGTTTCTGGAAAATTTGGAATTCGTCAACCTAGTTTTACGAGATACATTTTTTATGCCGTCTATCGACTTTCGAATCGGAAAAGATACAAAAGTCACGGCGGATGCAAAAATAATGCATTTTATAAGTTTCTTGTAACAACCACCCACGCTTTTCGAGTCGTTGCGAGGACGCAATTATTAATGCTCGTCCTCGCAGCGCTAAAAACACTTTCCCATTAATTTCGCGCCTGAAAAGCGAAGCTGCGATTTCATTC
>XLOC_015399_1
TCAGCTTGTGAATCGGAGTCAGGTGTGTTCGTTTTACAGCCTTGGTTAGCCTTCATGGAGGCATCGTGACTTTACATTGCTTATGCAAAATCACCAAACTGTTCTAGTGACTTATCCGTCCGTATTCGACCGCAAAACAATGTGCTTATGTGGCCAGACCTCTCACTCTCACTAACTCCCTATGGAATACGGTCCCTGCATAA
>XLOC_015399_2
TGCAAAAGTCCTTCTCCGCCTCTTGAAACTCTTTTC
>XLOC_015424_1
GCCTATTGGCTAAGATCAAAGTGTAGTATCTGTTCTTATCAGCTTGATATCTGATACGCTCCTCATTGAGGAGCCAGAATATCGAACTGATTTTTGGAATATGGCGGAGTGTCTGGGGCTTGCTCCGACTCCGCCACGGGTCGACCTTGCATTGCAGTACCGC
>XLOC_015436_1
AAACTCATAGGTGGCGCCGCCGAGCGGTTGGGTAACAGAACTAACGGCCTGTTACCCAAGCTTTCGTCCCCCCATTTTAACCCAGAACCGTTCTTCTATAGGAAGTCTATATTCGTTGCTAATATTATGCAAAGAAAAAATACTTGCAGATGTAAAGTATCTTTCAACTACAACATAAATTATAAGAATAAAAATAAAATAGTGGGTCATAG
>XLOC_015436_2
AAAATTGATTTCTCTACACTCAAAGAAATGTACAGTTGGATTAACTGAAAACTCTGGCAGTTTTTACCGGAGCGCTCAAACAAATGGTTTAAGGTTGAATCTGCCTTAGCACTACTGCTGGTTTTACCTGGCAGTAAGCATAAGTA
>XLOC_015436_1
AAACTCATAGGTGGCGCCGCCGAGCGGTTGGGTAACAGAACTAACGGCCTGTTACCCAAGCTTTCGTCCCCCCATTTTAACCCAGAACCGTTCTTCTATAGGAAGTCTATATTCGTTGCTAATATTATGCAAAGAAAAAATACTTGCAGATGTAAAGTATCTTTCAACTACAACATAAATTATAAGAATAAAAATAAAATAGTGGGTCATAGGTTGGTAACAGTTGTAATTACTTTTTTTAATCACTTTTAAATATCTGGGATGTGCACATGCATTATCCTATATATTTATTTATAATCCATTATAACAAAATAGTTATTATTCTTAAATAAATACAGTAATATGTTTCAAAGTTAGTTATGATTATGTTTTATGTAATCTGTCAAATCAATAATTTTGTAAATTATGCTCAAAAGCTGACACATTGCCAAGAAG
>XLOC_015436_2
TAGCACATGGTATTAGGTTATTTTCACTGTTAATATTTGAAAAATATTTCAAATATGCGGAAAATGGTGTTATATTCACTGAATAAATGAAATATAAGTTTTTATTCAGATGATAAATTAGATACGATGCATAATAGTTTTTGATCTTTATGCAGAAAAATTGATTTCTCTACACTCAAAGAAATGTACAGTTGGATTAACTGAAAACTCTGGCAGTTTTTACCGGAGCGCTCAAACAAATGGTTTAAGGTTGAATCTGCCTTAGCACTACTGCTGGTTTTACCTGGCAGTAAGCATAAGTA
>XLOC_015436_1
CGTTCTTCTATAGGAAGTCTATATTCGTTGCTAATATTATGCAAAGAAAAAATACTTGCAGATGTAAAGTATCTTTCAACTACAACATAAATTATAAGAATAAAAATAAAATAGTGGGTCATAG
>XLOC_015436_2
TAGCACATGGTATTAGGTTATTTTCACTGTTAATATTTGAAAAATATTTCAAATATGCGGAAAATGGTGTTATATTCACTGAATAAATGAAATATAAGTTTTTATTCAGATGATAAATTAGATACGATGCATAATAGTTTTTGATCTTTATGCAGAAAAATTGATTTCTCTACACTCAAAGAAATGTACAGTTGGATTAACTGAAAACTCTGGCAGTTTTTACCGGAGCGCTCAAACAAATGGTTTAAGGTTGAATCTGCCTTAGCACTACTGCTGGTTTTACCTGGCAGTAAGCATAAGTA
>XLOC_015474_1
GTATAGCCAAATAGCTTCGATAATAAATTCTCTGCAACTGT
>XLOC_015474_2
GGATTATCACCCAACAAGTCTGAAAAACCGACTAATAGCTTGTATTTTTTTGACATTTTTACTCTTATATACGTTATAATTGCCAATTTTTTGTATCAAAATAATGTTTGGTATCATGAAttaaaacaaaaaaaaaaTGTATAAAGGAACAAATATTCTTCTCAAATATATTTTTTAAAAAGGTAAATACTAGTAAAGATTCAAATATTATCATTTATATCATGTATACCACCTATAGTTTTGAAG
>XLOC_015474_3
ACACAAGATAAGTTCGGCTCTTGATAAAAAAAAATTCAAGTTGATGAGTTTGAGCGGGCAAAGCACACGTATGATTTAGGT
>XLOC_015510_1
CAGAATCTGAAGAAGATGCCCTAAAAGCAGCTCATAAAAGACAAAAAAGATTCAGATTTAAAAAAAAAGTATGCAGGTGGTGAATCAACTGAAAGTACGGTTGAGGAGGAAGTAAAATCATC
>XLOC_015529_1
CAGTAATTATATCTTCTGGATTAAAGTGCTCAATACATAAGCCATGACTCAAACGTGGTACAAAAGTAGGTCTTCCGATAGCTTCCAACCACCTATTTTTAATTAAATAATTTGAAGGAAATCTAAACTTTATTTTGTTGTTGCAGTTAATTACGGTACACTTCATCCTTTTTCAAAAATTTTATTAACACATTAATAAGGAAAACAGTGAAAACAAAAATCCACTATAAAAGCGTGAGGATATTTTGTTTTTGTCCACACCTATGCAGACGAACTCACAGATATTTCGCTTAAACGCAGCAATGCATTCGACAGAGTATAAGTGCGGTAGCAATAGCCATGACAGCGACGCGCATGCGCGTCGTCCGTGGAGTAGGTGATGGCTTACTCTGTGGCTCCTTAGTTCGGCTTGTAAGAAAAAGAACCTTGGATAAAAATTCTCTTATGAATCTATCGATCTCTGTAAGTTAAGTGTACGGAATAATCTTGACTTTTTTGGGCGGCACATAAAAGCCTAGTTGGAATAAATTGACTTTTTGAGGATTTCTTTGTAGAAAGGAATTAACGATTCGATTGATTGAAATACACGAAACTATAGGGAAAAGCCTTTCGACATAAAAACCCTTTTATTTTGCAATTAAACTACACTGAATGCACTTAAATTAAGATGAAAAAGAACGAATTAATTCTTAACACGAAATACGAAAGTGAACAAAAGCACGGCGTGACGTCACGAAGAACAGTGACGCAGCGCACACGACAAACACGTGGTTCGACGATTAGATACACAGAAATTATAATACCAAGCACACACACACAATTTCGATGGGAAGTAAAAGCGATTTGATGTAGGCAAGGATGCCTGGCAGTCTCTAGGAGACGAAATGATTTGATGTAAGCAAGGATGCTCGGCAGTCTCTAGGAGTCACGAGGGAGCTCCACATGCTTAGAAAGATA
>XLOC_015682_1
TTTAGAAGATTGTCGATTGAAAAAGGAAAAGTATTACATTCGCTTGAGAAGACTGATAATTCAGCCAAATTGTCGAGCGTTTTAGCATATGCAAATTCCCGCTTGATATCACGTCTCGACGTGGCTAAAGTGAAATATATTTATTCGAATACATTGTATTTTCTGTATAGTTTATTCATATTAAAACACTCGCCGTAAGCTGATTTATATACTAATATACTTTATTGACTCGCAGCTCCGAGTTTATACACTCAACTTTCTAGAAGTGGATTTTTCCATCATTTTGCAACGCGTGATTAACGTTTGAGATATTTAATCATTTAAAAAGGAGAAATACGTCCGAGCGCTATTTATAGACTCCAATCCATCGGTATACTACTTATTGTTACTAAAATTATCTTCCGTATTTAGTCGCTCGACACTCGACGTTCGTATAATGTTTTTCTACATTGATGCGGCGAAGTGACGATAAAAAAAGATTGTGCGCTATCATATAACGTTAGGTCGTACTCCCGTTACGTATCTGTGATGTACAAAAATTAGTGAGAAAACTTTTGACCCTCGTTTTTGAGGTAAATTATAGCTAAACAGTGTAAAACGATGATGCGAAGGTAATTTATGCAAAATCGCTACAATGAATATAATATATCGCTTTCGCCGGCGATTTACATTCATTGCAACATTGACATTTACTTATAAATGTTATGACAATCCTGTTATCAGTC
>XLOC_015645_1
TTATTTTTTTTGTAAGATTATTAGCTGAGTTAAATCGAACTCCTTTTGATTTTGCTGAGGGAGAATCTGAGTTAGTATCTGGGTTTAATACTGAATACATAAGAGGTAGATTTGCATTAATTTTTATTGCT
>XLOC_015662_1
ACACATCAGCCGTATACTCTTGTGTAGAGCTGGAGCGAGCGAGAGCTGCGCGCGCGCGCGACGAGAGAGAGGGCGGTCTTCGAACCCCCCGCGAACTCGGCTCTCGCGTTCAGTCTGCATTGCGCATCGACGGGCCGCTCGCTCAGGACGCACACGCACAGCTTACAAGTATAGCCGTCAGACGTCACGTATAGACGCACGGCCAAAGCCATCGGAGCTGCTGCTTCGCTGGGACGGACGGGAGCACAGCATCACTGCCGGGAAGAGTCCCCGCCGCCGCTGCGGACGTGGCCTAGTTCATCCCTGTGAGTACGTTATCGTGTGTTGCTTGATTTTTAATTTTTTCCTTTCATCACCTGCGCCGATTTCTGTTTCTTCTTTTCGGTGGGCCTTGGTCGCCTGGCGTTTATCGGGAAATTACGGAGCGGAGGTTAATGATTTTCTCAGCAGCGATAAAGCGTGAGCGGCGGCACTTATGTAagagagagagagagagagagagagagagagGAGGCAATCGTCGCGCGCTGTTCCGAAAGCTCCCGCTTCTTCTCGCCAGGAAATTTAGCTTCTTTTCGGGCCAGGCTATACAACCCCCCGTAATTTACGTTCGATCACGCGGTGCATATTCGCAAGTCAGCTGCGAGGGTGAGAGAGCGACTTGTACACAACGCATCGGACGCCGGTGTATAGCACAGCTCGGCGTCCTTAGCTGTCAGCCAAGATTTATGCTTGGCATTGATTTCTCGCTTCTTACAGCTATACCTGCGCGGAGATTTAAAGCCGCCGGGCGATAAAAATGAGTTTAAAGGGATTTCTCCCCCGCCCCCGGTCGTTTTAGCTCTCGCCGCGCGTCAAATAATAAGCGGACTTATTGCGGCTTTCAATCTTCCTCTCGGCGCGCGCGAGACACGGCAAGCACAAATAACGCGAAGGCGACGAAGAAAAAGACGGATAGCGCGCGCTCGGGGTGGAAAGACAAACagagagagagagagagagagagagagagagagagagagagagagagGCGCGGATGGGGAACGCCGAAAGGCTGCGGGAAATGTACGCCTGTGTATGTACGCGAGCTAGAGAGAGAAAGCGCGAAGCGGGCCGCATCGATTGTTCGCTATCGCGCGAGGAGCAGCTCGTATAGCGGCGGAGACAATGTGTTGGAGCGAGAGACGAGGGATTCGTGTATAAGCCGTACATACGCGCGCAGGTGAAGGCACTAGACGTCGCGATATATCGATTGGCCTTACGCGCAATTGCTCGAAAATCGAACTTTTGCAACGGGAGAGCTTCTTTATCTCTTTATTTTTCTATCGGGCCGCTTTGTTTCGCCTTGGCCGCCGACGTCAGACTCTTTGTTCGGCGATTTCCCTTTGAGCCGAGCGCCGCTTTGAGGGATTATTGCTCCGTAACTAAAGTATTATTGCCAATACCGCGCTCTGTAGTAATAGTTTCTCAGTAATAGTCCCCGCGCGGCGGGAATCGAATCGCCAGGTCGATACTTACAGGCCGTTTGACGTCAACAACAACAGCGTATCGCGTGT
>XLOC_015724_1
GTAATACATAGGTATGTAATGTCCCACGTTCATATATACTTTAGCATTCACGTATATGTATAACGCCTGTAGTACTCATACAGACGACGTATACTAAACCGAACATCGGAGAGAGTGCTTTGACCTACGAGTCAGCACTTATTATACGCGCGCATTACTGACTTACTTTTGTACATCATCCTTGCACGTCAGATGTTGATTGGTCGATCGTTGCCGCGTTTCAATTAATTTCACCACTCATTGAATCGTCACCGAGGCTTTAAAAGTCCAGGAAACGATCCCCGGAGCGCCTTTTGTACAAGTAACCTGTTGTCGTGTAGCTATATCCGGTCAGCGATGACTTTATGAGTTAAAAATCGTTGAATTTTTAGATTTCACGAGAGTGAACGGGAAAAACATCTCGAGAAATCGCGGCTAATCGCATTTTGTGAAAATTTTATTGATTTTTAACTCGAAAAGTTTGCGTTTTACAAAAAAAATTGTAGGAGCACTTTCGATTTAATAATACCTAAATAATGTAACCCAATTTTTATCAAGTGCAAATAACGATTATTTGTTTATTGCAAATCAGTAATTTGTTTATAAGAAAAAAATTTACGGGTTTCGGGCAACGTAACCAACAGAGATAATGACTTGAAAGGACAATTGCGTCGTAGACAAGACGCTCGGACATTTTATAAAGACGTATTATTCGAACTCCAGAAAACATTGAAATACATTTCTATGAAGTATTAGCAAAACTGAAAATTTTACTATTACAAAACT
>XLOC_015752_1
CATGCACTACTGATGCAGTCTGCAGTACAGCAGCACCACCACACCACTACTACTACACTATACACCGACAACAATGGGTGGCTCGCGGCTCAGCAGTCAGCAGCAGCGAGTTGCGTTGTTTTTTTTTCCCTCGAAGAGTGTAGTAACTCTCAGACTGCTACGCTACGAATGTGTGTTGAGTTGAGGCGCAAAAGGCGCGCGCGCGGCTGCGAGAGAGCGGAGCAGGGGAAGGTGCTTTTGAAAAGGAAGAGCGAGAGCGCTGCCGATCAGCAGCAGTAGGCGGCCATGATGCTCTTTTCTCTACTGTCAGATCGCTCGTTCCTCTTCCTCTACCTCGTGTATATCTGTACACGCCGATTCTTCTTCCCTCTCGCTCGCTTCCCTTTGTATCGCGCCTTGTATATTGTGCAACGCGCAGCAGTCTATATGCGCTGTATCCACGGCCCATCTAGCGAGTTAGCGACTACTGTGCGTGCTATACACATATATATAGTCGACATTTGTTCCGTCTCTCTCGCGCGCATGCGCTTAAATCCGCGAGCGCAGCTTGAGAGGCGGGCGCAGGCGCAAACTCGCTATCACTGCGCGAACAGCTGATATAAGTATATAGGTACGTGCAATC
>XLOC_015809_1
TCTACTACAAAAGATGTCGGTTATGAGTTTATCTATTTTAATGTTCTAATACAAAGTTAGCAGTAAAAAATCGTTATTTGAAAATTATTTATATGTATGGCTTTGGCTCCAAAAATAATATTTGTTTTTCTTCTGATTCAGGAATTGTTCTCATCTGTGATAATATTTTTCTCCGCAACTGATTTAGTACCATGGTTTTCTGTCAAAAGCCTCTCATCGGATGACTTTAGGAACTTAATAACCTTTTCTGTAGCTGCGATTCCGCAATTACTAGTTTCATTCT
>XLOC_015813_1
GATGTCATCGTCCGCTGCCGCCGTTGTGTCTTATCTCCGAATGGAGCTACACACCAGGAGAGAGAAAGACAGACAGCTCGTGCGAAGATCTCGAGGAGCGCGATCATCCATCACCGAGGCCGGCACTCGTGTGAAATAATGATGTGCCAATGCTGACTTTGATGCCACGTACTGcttcttcttcttcttcttcttcttcGCGCCGCGACACGAGGTTGGGAAAGAAAATTGATTGTGTATGGATATAATACGTCCGAGCTAATCAAGTGTAATTGAAAATTTTCACTTATACGTAGCTCTCATTGAGGGGGCGTCACTCTTTCAATGCGTCTGAGTCTTGAGTTGGTACGACTGCTCGCTTGCGGTCTTATCAATTTTTTGACGTGTGTATAAGTTTTTCTTTTGCAAAAGGCGCCCGACAACGTTTCAGCCTTTGCTGTATCGTTCAAGGTCGACTGTGCAGGTGTAATTTATTTCGTTTTGAAACGGTTCGAGGCGCTCGCACGAGCTACGCCTGTATGTATGAATGACATGAAAAATTCTAATGTTTCATTCTCGTCGCTTTTGTTCGCCGGCTTTTCAAACTCGCCAGACTGGCCGTCGTGTGTGCGCACTTCCTCGCGAAAATTGCTGAATTATCGGAAAAGAAGCCTCGATGTTTAAAAACAACATCAAATTATTCAATAGGCCAACAATTAGAGTTATGAGTGTAAAATGCAACCGGTTATTAGCCGTAATTAGAAAGTTATAGACGAAAAACGATCGCCACATTTTACATAAGGATCGTTAATCTCGTAATCGTCGCTTACATCATAACGAATATTTATACGGCAAAAATATAATTCCAC
>XLOC_015870_1
GGTAATCCTTTACATCGCGCGATCAACTTCCGCTCGACGTGTAGACTAGTGTCGATCTCGAGGAAGACGAGCGTGTGCGCATCGAAAAGGACGAGGAGGAACAAGCGCGAGTCGGCACTTTTGTGGTTAGAAAACGCAAGcgctctccctctctctctctctctctctcACTTGCACGTCCGCCATCTTTCCTCTCTCTCTCGCACTCACCCGGCGCCGCCTCGCGTGCGGCACCAGGTCCTTCCGCGAACCGGCGTCCCCTCCGCTGTACGTTCTTCCCCAAAAACCTCCTCGTCTTCTCGAAACGTAGCATACGCTCGTAGCCGCGTTCCCGAGCAAAACAGCCGGCTCGCAGGAACACCGCCGCGAGTCGGAGAAAATGGACGGACGGATGAATCATCTTTCTCTCTCTCTCTCTATCTCCGCTGCTAAGTGCTAACTGCAGAGAAAGAGAGAAAGAGGTAGGCACGCTTGGTGACGACCGCTGAATTCGTTATTGGCCTCTCTCGTCGACGTTTCCCTTTTACGACGCCGGCCACGAGAGCCGATATCAGTCTATCGGGGCTTGGAAAGAGCTTCGCGTTCTCTCCTCGGCAGGATTTCGCATGGGCGCCGGTCGCTCTCTGTGTTCCTGTGTATCTATATATATGTGTGTGCGCGCTGCTGCTGGGCCATACCCCGGTTGATTTCCTGCATGTCTCGCTCTGCTTATATAGCGCGAGTGCGAGCGAGACGGAGCTAGAGAAGGATGGGAATGCAGAGCGTCGCGCGCGCGACCGAGCGAGCGAGCGAGGCGTTTGCGTGTAGTTTCCTGTGCAATGCTCGTTACGGGATCCTTTTCTCTCGCACTCTCTCCAATAGTGAACgagagagagagagagagatagagagagCT
>XLOC_015883_1
GTAGATGTGTAACGCTATTTTAAATAACGCTAAGTACAAGGTTATTATTACAagagtgcaaagttaaaaaaaaaaCTGAGCCTGTGAGCGGTAGAAAAAGCGAGAGAAAGAGAGCGTGCATGAATGGAAATCAAGTGCGAGAGAAAGAGAGAGCTTTTATCGATTACACGAAATATAAATCATCGGAATACTGATCATTATTAACGTACTTAATATATTATAAATATATAAATAAATATACAAAACCGCCGAGGTATGGAGCATAGATTTGTATATTTGAGCGACTAAGCACATTTAATGTTTGAGTGTGACGTTATTTTACTTACCTGTCGTCATTATCCGTCGTAAGCTATCGAGCGCGTAATGTACGAGTTGTGTAAAGTTTTATCTGGTTTGTTGTTAAATATGATAAAAATAATGATAATCCTGTACGTTGAGGTGCGTCTGTGGGGTTGGACAATGAAAAATCTTTAATGTTTTATAAGTGTGATTGCGGCATTATAAGGAGGAAGAAACTAACTTTCAAAAATTTTCGCGTGTGGATTCGACAATTTTTACGATGCACAGTTGACAGATTTTATCAAACCGTCAACTTTGAGCCTGTCTTGGAATACGTGTCATTTTTAATTATTATTAATTTTGCTTTTTAAGTATTCAATTTTTAATACTGAGTGACCAAGTATAATTCAAAGCTTTTGGAAAGCAAGTTGACGCATCGATGATTTTAATAAAAAAAATGTATCCAATTCGAGTAAAGGAGGATAACTAGATTCCTTACAACCATCCAAGACAGTGCAATAAAAAGCAAGCGAAGTAAGAAAATCATACCCGCCACTTTTACAAACTACTATTAAGTAGTCAAGGTACTTAAGTCGTTGCTACTTATACCTATTTAAGCTCTATTGCTTATTTTATACTTAGAAATACCGTAACATTTCAGCTAGCGACTAATATAATGGAATGATAAACGCAAAACAGACACACAAACACAAGTTGTATTCCAGATTATGAGGTAGAATAATCTGTAAAAATAATTAGACGAATAAATGAAAAGTACATTTGATGTTGCAG
>XLOC_015891_1
GACGTGGACGATTTCACAGTAACAGCACCGGAATTTCGAACGCGGACCGGACTGCTGTACCGCTGCTGGCGTTCCCTCTGGAACGCCCTCAACGCCAGCAGCAGAGGTCTTGCAGCATCACCGCCGCTCCGGAGTCAGATAATTAGTAGATTCTTGTATTTAGGTTGTTTGAGACAATATACATCCTTGAAACTGGTTTGACTAC
>XLOC_015965_1
GAACAATCACACAATTATCAATAAAATTGATGTACATTACGATACCTGTGACCTGCTAAGTGGTACTTACTTTATCACACGGCGCGTAGGATACCGCGGTGCTGTGTAATAAAATGCCAACTTAGGTTACAAGTATGCTAAATTATTTAATAGCATTTGCCTGTCCTAAGTCGGCTATGTCAGAAAGCAATGGAAACATTTTAGTTACAAGGTGAGCTGCCGGGCTTCGGGAAAACAATTCGTCTAAGACATTAAGATATGTTTACTGGTACACTATAATAAGAAAAATCACTTGTATATACCATTTGCTGGATCAGAAATTTGATAAAATGTTCACTTATAGCTGTATCTTTTGAACAATTTGGCATTTTAACTTTCAAAATCACCTCAACCAATAGAATATTTTCCATAATTGAATAGTTTATTGTATATAGGTGTAGTGTTGCGAGTGCAGACGGATCTAAAGCTTGATTGCAACGCTGCCACGGGACATTTCGTATTTCAAATGCCAAAAAAGCCCTCCTGCTCGTTCAATTAATTAAAACCCATTTATAATAACGTTATTTGGCAAAACAAGTCCAATCAACCTCTCTCTGTGTTCTTCATTTTTTATTGTAAGTTTCATTAAGAATAAGCAATATAATATACTCAATAGAAAAATTGCGTTTTTATTAGCTCTGGCTGTTTCTCAAGGACGTTTTATAACAAAATAGTTTTTAAAAAAATTTTCTGAAACATTCAGGATATGCAGATTTAAACGTCTAAGCGGCACTAAATTTTAATATATTCAGTTTTAACTTTTCGCCCTTTAGTCGGGATTTATCGTGTAACAACTCATTACGCGGGCTTATGCGATTTGTGTAGCGGCTGATTTAGTTTCCTATGAGATAGAAGTGCATCTGCTTTTGACGCAGCTAATACAAGGTTTTCGACGTTTTTGTGTTGTCTTGAAAACAATTAATCCAAGATATTTATATCATAAGAATCTTTTTGTAGGGGCTTGTTTTGTTTATTCCCCGACCCCTTACTTGATGTGTCGCCAGCAGTCTTCATTCTGTGTAACGTCGATGTTACGTTCAGTCTATTTAGTCAATAAAATAAGGCCATGAACTATCGATTTTTTTCTGCAGCCAGATTGATCTTCAAGGAAGc
>XLOC_016088_1
ACCTTTACGTTGAACCTGGTACTAGTTGAGTAGATTGCAGCTGTAGACTCGTACTGGGTAGTTTGGATTTTCTTGTAAATGAATATAACTCAGAAGATCTCTTTTACGGTAAACCGATCGTTTATTCAAATAATTTTTAGAAGTGAAAGTAAATAATAAATCTCGTTTCAATTATGTAAAATAATATTCTCACTTAATTTAAAAGAGCTAAGACTTGTAGTTTATAAAATCTGTATATTTAGACTTTGTAAGAAATATATAATTGCGGCTAGGCGGCTTTAAGTTTTAAAATAACTGTCACCGATTGTCGGACCCGCGCGATACGGAGCTCGTGACTG
>XLOC_016102_1
AGGCTTCCGCTTATGAAGAATACGTAATGTGTAATACGCGAGATTGGGAAACTACGGTGTAGCATCGCGTTATATACCTTTATTCGAAAAAAGATGATAAAAGAAATATGAAATAATACAAGTTGAACAGACCAGTCGATTTACGCCTTGCGAATACAAAAAGTCTTCAATATTAACAGTGTAATTTTTTTATTCAAAAAGTAAATAAATTACTGACAAGTAAAAAGTAACCTTTTTTAAGTTTACATCAATGTACCCTTTCGGCAGAAATTATGAACAATCATAAATTCTGCTACGATTAATACGCAAGTTTTCGTTTTATTTAAATAAAATCTATTTTGTAGTAATATAACGCATCTCGAATGCCATAATGTGTGTATAGGCGTCGGTACAAAAACTTTTAAAACGAAAACATAATTGATTTTAATGTAAAATCATCTCGGTGTTTATATAATAACATTATACATTTCGATAATTGCCATTTTTTGTTGTTTCTACTTCCTTTTTCGCTAGGAGAGAAAGTTTAATTTTATTCGCTACAACAGTATAATATAATATATTTACAATCCTGATGTGAAAAACGCTGATGTTTTGTGGGCCCTATGTAGTTTATAACTGCCTTAACGTCGTAATTATTTTTGCATTATGTACTTGTTATTATGTAATATTAATATTAATTAGTTCATTTTTCAGCTATGTTCCGGATATGTACAGATTTTATTTCGAACCGTAAAAAATTTGGGAACACGAGAGATGTATAGGTATATTAGAGAAAAAAGAGATCAACGCGAGTTGAATCCTTAAAAGAGGAGACGTAAGAGATGAATCGTTCAATAGGCTATGGTGAAACGATCTTATTGCACAATGCAGCGTCTCATCGATTATCCAAAATCTTAAAGCTTACATTTACTTTCTGACAACAAAAATTTGAATCCCTTTAAACCGTGTAAATGACAAGAATTACCATGAGTTTTTTCTATTGTTTAAGAACATGATTAACTTTTCAAGATAATAAAAA
>XLOC_016115_1
TCAATAAATTAAAAAAGACGTTGATTATCAAAATAATGTCATTATAAACATTGCATTTAACGTATACTTATGTACAATTCATATAAATATACACAATGTATCTACTAACATTTGTCAAAAATATATGTACGTTAGTAGCGTTTTAATAATAATTTACATATCGCATGTAATTTTATTAAAGGTATACAATCATTTACTTTTCTTACACCTATTAAGTGACCACTATTAAAACTGAGATTTTTTTATATCTTTTGGTAACTTTCCTGATAGCACAGAACCGTTTTAAAACGTTAAAAAACGTTTTATTCTAAACCCTTTTTACGTTTGTAAATCTAGTTTACAAAACGTTTTATTAAAGTTTTATAACGTTGAAAATGTCCGCTTTTCAATTTATAATAAGCAATTAACCCTTTCATAAAATGTTTATGTGGCGTTTTAAAAACGAGGTTTTAAATAAAAATATGTTTACCTATGTAATAATGCAAGTTCCCTGAGCATTAGAAGTTCAATCTCTGTAATTTAAATTTTTATACAAAGTATTTACATATTTTTACATTGTTATGGTATGTACACATTTTATAAAACTTAAGAAAGCTATCTTTATCTTACTAGTTATACATAGAATAAACATCATTTTTCCAGTATGAGTCCACACTTTTTCTTATGTCAAAATTAACAATGCCTAAATATGTATAGTACATTACAATTTTTAAAAGTGACCATTGCTCTTGTATTGTTACCAGGCATTTTGACCATTTAGATGAGCAATTTTTTAATTTTTCCCCATAAACAGATTTTACACAACATGTTGACATCTCTAAGAAAGCAGACATTCTACTATGAGTATTCAAATTGTACTCAATGCTACGAATTAAATCATTGGTTTTTAAGACTAATAACATGTGCCTATTGACATTTTCTAAAACTTCTGTAATTTTTGGTAACAAATCTGGAATTTCTTTTTGAAAAAGTTCTTTTTCTCCCGA
>XLOC_016339_1
CAACTTTTGCGCGTACACGTACCTGCATAACAAAAGACGTGGCGTCGTGTCGGCTTTAAACTCCACAAAAGCAGCAGAGAAGTCCACGTCAACGAGAACGTGTTCGCTAATTACTCGGTAAGCGCGAGACCAGCCTGCGAAATTCAAATCCGGCCGTATTTTAATGAATAACACGCCCACGCGTAGTCGGATGCCTTCTTCAGCTTGCTGGTTAATTAAATTTGCAGATACGGAAATTCACTTGAGTGCAGCTCGTGATTAAGAGCCGAGGTATAGAGATGATAACGTGATTGGCTTGTTTGCCGCCTGACATCGTAATAAAGGCTTTTTCTGATTGAATTCGACTGTGTTTCTCTGTATAAGAAAATAGAATTTTGTCCTGAAATGATGCATGAAG
>XLOC_016339_2
TTACTTCATTGCGAGCTCGACGTTTGCCAGTTAACGATATGCAATTTTGTAAAAAC
>XLOC_016362_1
CAATTACAGTATTTTATATAGTTCATTTTTCATCGCACACTTTCCATTCAAAGTGCGCGTCGTCTCGTAATGCAAATCATTGGAAAAGGTCGCTACGTATATTGCTCGCATTTGTACACAGTCATAATATGCAACGATCTCGTGCATTCGCCtacgaatttttttttttttATAATTAATATAATATAATTTATGATTTAACTTGTTTTACACACTATTGATTTTTATCCGTATCTTTGGTTTTGGCGTCGTGTTCACTTTTTTCACTTCCTCTTTATCTTTCAATTTTTCACCTTTTCTTGCCAACATATAATACATTGTAAATAGTTGAGTACAAATAAATTTACTCTTGATGGTAGTAAGCTATACAATCAAATAAAAATTGCATCACTGATGTTGAAGGGTGATTTTGGCAAATTTCATGCCAAATATCTTGATATTTAAACTAATCAGATAATAATTTCTACCGATTGAAAAAAAAGGTCAAATAAGCTGTTAGTACAGGGGCGCGGACAAATGTTAGTAATCATAATAAAGTACATAATATTATATTGTCACGTACGAACGTAAAATACGCATCAATTCCATATTTTTACGCAATGACTCAAAAACAACAAGCTTGATGTGGGCAGCCTGCCACGTATTACATCTTTTTCTTTTGCTTGCTTTAGTCATTATATTATATTGTCGTTATTCGCACTCGCCACTTCTCTCTCGTTCTCTATAAATCATACTTGTTGTACACTCACGTATTATTATATACTCTTAGCGTTTAGCCTACAACTTCTTAATATTACATAATCTTTTTTATTTCTCATATAATTTATTGTGTTTTAACGTGtatatatatatatatatatatttttttttgtatgtttttttATTGGTTTCATTGACATAATCATCCTGCTT
>XLOC_016465_1
ACTTTAAAAAAAGTAAAAGGTTAGGCGAGTTTAATATAATCCGCAACGAAATAACAGATAAAAAAGCGCCAAGATGTCGAAGAGAGGACGTGGTGGATCGGCGGGAGCCAAGTTCCGCATATCGCTGTGTTCGCCGGTTGGAGCCGTCATCAACTGTGCCGATAACACCAGTGCTAAGAACCTGAATCATCGCCGTACAGGGAATCATAATAAGGCCGGACCTATGTACAGGTA
>XLOC_016514_1
AGAGAGTTATTTTCCCAAAGGTTCAACAACAAACGAATCAAAAAGATTGTGGAATTTTCGCCATAGCTTTCGCAATAACTTTATTATGCAAAATGAAACCAGATCTTCTTACGTATAATACTCATATCATGCGTCCACATTTACTGAAATTACTTGTTAGTAAGTACATCGCACATTTCCCTTGTATTATTACACCTATCCCTATAAATGTTCAGCCTAGAAAATTATATGATACAAATATTATCATTAATAATGCTTGTCTCAATGATGAACACATAGATTATTTTCATACAATGTTACAACAACTTTCTGCGTACCAACCCTACTCAACGTTGTATTTACAGAATATTTCAAAAATTTCGCATATAAATGAAAATAATAAACACATACAAATATTATTTCAACGTGGCTCCACAATAGGTCATTTTGTATGTACATATTACGATACTAGTACTTTATTTGTGTATGATTCAATGAATAATAAAGAACTTCATAGTGATATTAGTATAGTTTTAAAGACGTTACATCCTTATTGTTTTAATGAACAAAAGAAACCGATTATATTTCAAACAGTTCAGTCCCAAAAAAATGCTACAGATTGTGGTGTTTATTCTATAGCCTATGCTGTGACCCTTTTATTTGGGTTATAGACCCGAGACAATGGTATATAATAACAGTGAAATGCGTAAACATTTGTTAAAAATATTTGAAACTAGAACAATTGAACATTTTCCATGTCTTAGTACTTTTTCCAACTATTGTTCACAATTTAACTTTAGTTCCATAACTGAAACAAGAGCTACAATTTCCGGTTTAGGTAACAATGTTATGCATAATAGAAAACGTACAAACGATCAAATAACGGACGAAACTTCATTACAAAACCATAGGGAAACAAATCTACATAGTCTCGCAATCAAGaaaaaaaaaacatactatcaaaaaaa
>XLOC_016884_1
CTATGCGCGCCGCTGGCAGGGCTTCTCTTTGTCCTGCTCTCGCTCGTGTTGCTGCTGTTGCGCGCGCGCGTTTATTGATTGGCGAGCTGCCGCGCGCAAGCGAGAGCGCGACTCCGTTGCTCTGCTCGGCTCTCTCCTCGATGTTCCGCTGCTCGCGGAAAGCTCCTTCTCTCTTCTTCTTCGTCTTCTTCCTCGCGGCCTATTCCTCCTCGGCTCGGCCCTCGCGCTCTCCCTCCCTCCCAAGACGACGACGACGGGGAGCTTCCGTGCTGGCTGCTCAGCTCGGCGGTGGCGCGCGCACACGGCAGCTGCTCTTGTGGCCGCTGCGGCCGCCTCGTCGACGGCGAGAGAGAGTCAGGGAAACGGGCAGGACTGCGTTCACTGCTGCTCCACTCCGGCGCCGCGGTTCTGTCCGACTGCAGCCAAGCGCATTATTCATCCCATCTCATGCTCTCGCGCACTATTGCTGCAGCTGCTGATCCGGCACGCGGCTCCTCTTCTGCAGCGGCTCTTGTTTACCCAGCGGTGACGTCGCGACGTGTGGCCGCTGCATCTGTACTACTGCACTGCCACTTGGTCCGTCGCACTCGGACTCGTACTACTTACGATGACAGCAGCGGCGGCTGCGGCGGCGAGCGGCCGACGATGTGTACACACGCCGAGAGAGCGAGAGCGAGCTTTCACCCTTCTCTCTCTACACAACACGAGCAGAGGCACATGCACACACGCGCGAACAAAGGACGGCGGGGAGCTCGCACGCCTGCACGTTAAGGAGAGCTGATCGCTACACTGTGTGTTGTCTGCTCTCCCAGTCTCACTGTATACTCGCCGACGACGACTGCGAGGAAAGAGTCGCGGAAAATCGTTGCGTCCGCGCGCGCACAGCGCACCGTCGACGGTGTATTTTTGGGCGGGACGCGCTTCGGCAGCGGCGGCGACACACAGAGGACTTCCTCGTCGGGGGTTCGCTCGATCGAATTTTTC
>XLOC_016749_1
TCGAGTGCCACCGCGGAGCTAGAATCGGGAGTCCCAGTGACTCTCACGCGCTCTGAGCGAAGGTCCCTGGATCTCGGGCAGAAAGTGCCGCAGCGTAATTATCGCGCTGTTAGCCTCCGCCGTCGGCTCATCGAAGAGAGGAAGCTTCGGCTGATCTTTCGAGCCGGGCGCGAGTGTATTGGTCAAAGTAAAGTAATGTGCTTGCACGTCGCTTTGCGGCGAACTTAACAGGGCCTACTCCGAGG
>XLOC_017021_1
TATCGCGACGATTTTTCTACTATAATAAAGCGCTTTATTGTTATATAAGAAGCTGATGATGGAACGAGTTTATAGCAAAGTTTGCCGATAATGTTTACAGTGCTCTGCGGATACACGCGCGGCTTGGGATTGCGTTGCGTTTCACAATGGGATTATTTATAAGAGGCCTGTCACACtgtgtgtgtgtgtgtgtATGTATATAGGCTATTGCAGGCTAGAAAGTTCCCGGTTTTTGCACTACGAACAATTCGATCGAAACGTGCACTATATACTCGCGCGCGCAGAGAAGAATTCGAGGCTTTTTTCTTCAAACAGATCGTGCGGAGATACAGACCCAGGCACAATCTAATCGATTTTTAAATTTATCGGGAGTAAGCGACGCGTTTAATCGTGGTACTGAAAGCTTATCGTTCAATTAGCGAAGAGTTAATGAATGTACA
>XLOC_017022_1
TATCTATATTCAGATCGAATGCATCGATATTATTTTGATTACTTGTTCGCTGCTTTTTTTCCTCCAAACGGTTTTTAATTTTCTTCGAGATAGTAAGCGGTTAACCGAAGCGCAGAATGCTACATTGATATTATATTGTTGCCGTATGCCGTTTTCTGCGACTCGTCGCAATAATGACGAGAAAACGCTTTTATCAATACCACGAATATTGCGTTCAACAACGGAAAACCAATCCGAATTTACGCGCGTGGAATGATGGTTCAGCCGTTGAAAAAATTCGTACCAACCGATCCAAGTACTTTCGCCGCGACAAAAC
>XLOC_017023_1
AGGAAAGAATCTCGTAACGCTGCCTCAGCTATTTAGAAAATCAAAGCTAGAATTTGGTCGATCATCGCGCGGCCCTCGTCACCGGCTCTCGTCTATCCGCAAACAGATGTTCTGGCAAGAGAGAGAGAGAGGAAAAAACGAAGCTACGCCGAATAGCTAACGCAGGCAAACGTCGCTCGAGTCTCCATCTCTGCGAagctacgcgaacgagagagagagagagagagagagCCATCCACCCGCCGCCGAGTTAAACAGCGCGTTACACAACTTTAATTAATCGAGTTAGCGCGTGGCCACTTGCCAATTCGCGAGAGCGCAGACACGCGCGGCCATGCACCGCAAAGCCATACTTCTCTCGCGCTCGCAGGGACCACAGTGGGGTGTACCCCTCGAAGATCGTCCCTTTTTTTCATCTCATCCGTGTCTCGACTGCCGCTGCTGCTGCTGCTACTGCTGCTTATCAGCTTTTCGCTCGGATAGAAGTGTGCGTGTGTGCCTCGGAGGAAGTACTATGTGGATGACAGTGCTCTAGAGCGACGACTTTATCGAGGAGGTGAATAAAATTCGATACGATTGATACGTAAGGTAAAACTGGCCGAAGGCTGAGCTGCTCCTCTTGCACGACTTGCACCCGAAAAACAgttatatccccgtttgacaaaaaaaaaaaaaagaaaaaaaaCCTGATGTGCAGTCCGAGTTTGAATAACTATATGTCGCACCCCCATGTGAATGAAATGTGAATCCCGATGTGACGCGGGGATGTCCGACGGGTGCAGCCATGTGAGGAAGTTTGTAAAAAATCGCGCGAACGACGTTTCGCGGGTCAAAGTGCCGTTTCGACTTTTCAGGCGGTTACACGATCGAAGAGCCGAGGATTGAATTCGATCTCgaagaagaagaagaagaagaagaagaagaagaagaagagaaAAAAAGCGCGCAGTGCAGCGAGGACCATCCACCCAGTAAACATTGTTTTGATTGACATTGGCCGAATTGGCACGCTTCAATGCCAATAAAGACGAATTATTCTTCAAGACTTTATCTTCTTATGTTCCTGTTTGCGGGCTGAATCGCGCTTTGGTCTCCAGTCGCGCGACTCTTCTGCAGTCTATATGCATCGAGAGGAAACCTAGTGCTGCAGCAGCGCGTTGTGATA
>XLOC_016804_1
AGCGTCTGTTTTTGTTTTGCTGCAACTTTTCCGAGGGTATGTCAAATATACAATTAAGTTCATTCAATTACATGGAACAGTTTACGATTAAGGAATTCGAACCAGCCTTCCAAAAACCAGAAAAAAAACATCGATACGAATACAAGATTAACGAATTAACGTACGTGATAAAAGTAAAATACGTCGATGTTAAATATCCACGTTATGATGGTTGTTGAGATTTGCATTCCTTTCTTTTTTTTTATTGCATCACATGTAATCATAAAACAATGCTAATTCTTTACGAAGCTGCGGACGTGAATCGTTAACGTCGTACTGCATTACATTATAATACTGTTGATAGATTTCAAGACTCGTGTTTTGAGAAGTGACAAAAAATATGTATGATTACAAGATTCTGCTCACGTGTTCATGTATGAATATTAAGATGTAACGATGATTACAATGATGATTAATCATCATCGTTGTACACAACTATACAACCTACTTTAGAGCCTACCATACACAATCGTAATTAAGGATAAACCGATTTTAATCGAGTCTCGTATAAACTGCATAAGGGACACGGGCACTCTTTACCGAAAAGCTTCCTTTTTGTATTTTATCTGCTAAAG
>XLOC_016805_1
GGAAACAGAAAATTTTCTATGGCTTCCGCCAGTAGGTATACGCTACTAACAGCTATGAGTATGAAAACGACATAAAATCAGTTCCTCGATATAATAACATAACTACCGGTAAAGTATAAGTGCAACACGTATGTAGCTCAATCAAAACACTACTTTTTCTTCTATTATAGTCTCTTATGTAAATACGGGATTTCTAAGAAAAATCAGCTGCTTATTCAACATAAATTTATTTCCAAATATAATTTTTTGTTCGGACCATTTACGATGATAGAAGCTTCTACACATCCACTTGCACAAATCGAAGCCACTCTAATCGAGACTACGGGACATAAACGCGAGGTTAATTATGCCAAGGAGTGCCCGTTTCCGCGCGCAAACTCGAATAACGGACGAGTGCAATGAAATCCCCGCGCCGTCGCGTATTCGCGTCTGTTATCTCTCCACCCGTTCACGTCGATACACGCGCATGCATACACACATCGGTTCCAAAACACGCCGCATTCCGAACAAAGTTCGTGTGCGCGAAATTCATCCCCTGTCCTGTATACCTGCTGTACACGCTGTCTCTCTTCCTATGCCACCGCGTCGCCCACACACATACACGACTAACGAAGAGAAAAACAGATGTAAAAAAGAAGAGCCACGCTACGTTGCCACCGACTAAACGAGTCAATTGAACCGAGTTCTGCCGTGCGTGCATTGACAACAGAAAACAAATGTACGAGTATCTTCAGTGTACTCGCACCGTTacacacacacacacacacccacacGCAAACTTCTTCTGTTGATTTTGACTGGAGCCTATTTTTTCAGTGCGATAACTGCGTATAACTTATATAAGCGTATAAGCGCGAGGAATCATGCGCGCGTGTATTTATTATTGCAAAAGCGCGACGAGCGAAACGTGATTTCGACGATGTTGTATCGTGATGCAAGCATATAGAGAAGAGTGTGTGACTCACTCCGTTATTTGGGGATTTCAGAATCGATCTAAATTTATAAGCGCAAATTTATAGAGGCTTTACATCGTTGTGTTTCGTATATAGGAAAACGTTACGAGCGTATCGTCCGCGTGAAATTTCTCTCTCTTGAATTGTTTCTTTGCGTAGCTTCCTTTTCGAAAATACTTAGCTCTCTTTCTCTCGAGGTACGGAGTTCTTTTAGCGGCAGAATTCGTATTGTATCGTTTAGAAAAAAAGTAGGTAAAATTGTATATTTTTATATGCTGATAGCGACCTTACGTTGCAGGAGTCGAGAGGTTTCACGCGTTTCGAGCGAATTTCGAAAAGCGAAGGAGACGGAGAGAGAATATTCTTAGTTGATGAAAAAAAGTGAAGGCGCGACATATAGGCAGGGTAATTAATAAAAGTGACTAGAGAAAAAAACTATACTGTTCAACGGAAAGGTACTAAACGAAGTCCTTTTTTGCCGAAGCTTTTACGCCGCGCGAGTCGCGGACCTATTTGAAATGCGCG
>XLOC_017053_1
GCGGATTGAGTGCTGGGAACTTTAAAGTACAAATGTTCATAACAAAATGTAGACAAATATGGAATGAGAGTTGTGTATCAATTTCATTGCATTAAAATTTTTTTTTGTAAGCTTTTTGATCTTGTATGTATTTAAAATAGTTGGCGCGAATGAGATTCTTATAATTAAATCGTATTTATTATTATTTCATGGATGCATCAAGATATTGAAAAATAATTAGTACTGACCATCCCAATTATTTAAAAGATCGGCACAATTTCTAAGATTGACTTCTAAGCCATGTTGATGTGTCATTTGCTCATATCAACAGTTTAATAATTAAGATATTATATATTTGTAAATATATAACTGAAATTTTGAAATGATCATTGTAGGTAAATGAGCATTAATAAAATATATTGTTACTTAGACTAACTTTAAATATAAAGATGATTGAAATGTGCAGTATGTACATTATGCGTAAGGTGGCTATGTTTTATTTGAACAAACTTTCAATGTGATATCTCTGACAAACTAAAATGTTTTTTAAGAACTAAGTTATTATGTGTTGTAATAAAACATAATCTACGAAATATTTTTAATAACTTTATTTTACTTTTACTCCCACTTATTGCGTCAAATTATCTTGACTTACGATCGTAAGCAATAGCATTTTGGTCTATACCAATCGACAGTTCGTTACAAAGAGTTTTGGATAAACAAGTTTAGTAAACGATAAATTTTCATATCTTAATTGCAAGTTTTATGGCGATATTTCTTTTGCTATAGAGATATGATGACGTTATTATAGATACATTTGAATAGTTGCACAATTAAGTTTATATGTAAACATATGCTTGAGTTCGTAATCGTTGAAACAGGTATAATCAATATAATCAAGTAAAAAGTAACTTTATAATGTTCCATTAACAAGTAGCAATTTATTTGGTTTGGCATACATACGAACGAGAAAAATCAAATAATTTTTAATTGTGCTGGCATATCATAGCCGTAGTATTGTACTTATTTTTATGACGTTATAGTAAATTGTGTACCAAAGGCGTAAATTTAAAAAGTCAAAGATGAGCCGACTGCGCAAGCCAAGACGGGTACTGAAACCACGCAAGCTCAACAAGCGCAACAGCCCTTGGTGTAGACCATATttatgtaaaaaaaaaaaaaaaaCACTAAGCTTACTTGTTAGGCCACAAATGAGAAAATCATACAAAATTAATTTACCCTTTTTTTGAAACAAGGATGAGGATGAATATAAACAAAGAAATTCAAATATACAATATTTTTTCATTATTTCACTGTATCTGATAAATAAAGTCATTAAGAACTGCGCCGAAGTAATGTATTAATATTCCATATGTATGAGCGATaaaaaaaaaaaTTTTAAATGTTCATTGTTCCAATCATAATTTATTTCTATAATTTTT
>XLOC_017183_1
CGAGCGCCGCGGCGAAGCTCTTTCAGAATTTGTCAGGTTTAATTAGTCGGGTAATGAATTGACACTAAAGTTATAGTTTTTACAAGCGTTATGGGGCTGGATTTTTATATGCATAATATCCGTGCGATGCAGTCAGCGCGTGAGATTGCGGAGAGGCCTAATCGCGAGGGTATCTCTGTACGCGTGTGTTTGATGTGAGCGATCGGTGTGTGATTAATTTCTGTGATCCAGGTCTCCTGAGGTGTGCGAATTCTGAGTTGGACCAAACGCCAAATAGTTTGTGAGCATCATACGAAGCAGATCCTTCAGCCTTCATTCAGCCTTTTCTATTATGTCAGTCGCAGTTATGGCATGAGTGGCCCAACGGCC
>XLOC_017089_1
TTCTATAACTGCTTCGTTGATGGCGATCATTGGTATTTTGTATTTGTATTGTGGTATTGTCATTAATGAATACCGAACACTTGCGTCCATTGGAAAAATGCTTCCATTTCCTCTACACATCCACACAAAAAGCCGGGCAAGCTTCAGGCATCCATAAAATCTCTCCGGCACATTCTGCACCGATGAAATCAGCATCGTTTTATTACACACACACACGGCCGCTGATGCGGACCGGAAAGTATATCACATACTTATTCTGCATATTTTCCAAACTATTCGAGCCCCGCTCGTATAATATCCCCCCGATACATCCAGTCTACACACGCACGCGCTCGTATAAGAAAAGGTCAAGAGTTTAAGCACCAGCATCTCTCGGCCCTTCC
>XLOC_017185_1
TATTATGCGTGTGTTGTACGCGTTGAGGTGGACAAGGGTGTTATTTGCTGCGATGGGATGGGATACGTGCGTGTGTGTCTACTCTATTAATCGTTTACCGGCTGCTTTGTGAGCGAATGTTTATAGGGTGTTGGCTCGTTATTTCGAGTTTCCAACTCAATTTACGCCATCGAGATTAGCGATCAAACTAATTTCGCGAACGGAGCTGTTACGCGTTGTCAGTGTGCGATATCACATCGAAAAAATATACTATTTTGATAATTTATCAGTGCCGGACTTGCTCTTAAGAAAAGCGTGTCTAAAACTGTCTCAAGCAGTTACAGCACCAGC
>XLOC_017093_1
GATTATGCCACTCGTGCTGTAACTGCCTTAGACTTTCTTTTTTGTCTCCTACTTGTTCTGTTATTTCATTTGTTTCTTATTGATATCCTCGGAGAATACCTTTTTTGGACGCATTTTGACGTTCATCACACGGAGTAATTATAAAGCCATATAACAATAACGAAACAACCCCCAAATTCGATTTCGCATCGCGATAATATCGGCCCCGCGGGTTCGACGGTCAATCAAATACAATGTGTCTTGGTAAATAGCAGAGGCGAGGTAATTATTGTCATTACGGTTACGCGCACTGCTGTGTGAGCCAATGAGTCGTGAAATTTGATTTCAATTTCTTAATCAACGTTAAAGTGGAGCGTTTCTTTCGAAACGACGGTTAATTAATTTTGTGGG
>XLOC_017096_1
ttttttcgatttttttttACCTACAGTCTGTTTCACTTTAGCAGAAAAACTGATTTAGAACCGCTATTAATCTCGAAAATCGACTGTTTTCGAATTCTGAAAAATTTTAACCCCCAGTTTTTCTGATGTATACTTCATTCTTCATCGTGTAAAAAGTACATTGCCTGCTTAATTCTCTACAATTAGTTCTGTCGCTCTCACTTCTTTCAAACTAAGTTACAAACAAAATTAAAATAAACTTACACATGTTAAACGATGTAATACAAGCTTTTTAATCTTCACGATTACCCCGATTAACTATATGCTACTAATCTTTTCTAAGACTGATGACTTGATGAGTTTTTGTACAAAACTCGCTTCTGCCGCCGTAGAAATAAAAGATTTGTATAATgtatctacaactgtattatatccccc
>XLOC_017098_1
GCCTATTCTGCATGGGCCGCCCACGCTATAACTGGAACACGACTTAATTATTTCAAAAATAGTCCATAAAACTTTTGAAACCGAGCATCATCAGCCTTCTATACGCGCATATAGTTCATCGGTTCGCACGCATTCGATCACGTGTGCGATGCGCTGCATGATGAGCGAGATCCGCACAATTCTCTGTCTGTCGGCTCTGATATTGCGGCTCAGTTTCTTCGTCCCGCTTGCCTCACACAGGCCAATAATAAATTGTCGATTTAGCAAGAAAGATGCTGCAGCAGCGCCAAGGCTCTCGTTTAAGCAATCCCTGCAGCAGACGGACttgtgtgtgtgtgtgtgtgtgtgtgtgGCTTCAATGGATGTTCGATGTCCATTACACGCGCTTCtatctcgaaaaaaaaaaaaaTAAGAACCGACTCTGATTCTTCCTTCACTTTTACCCTCTTGTGTGTACTCGAGTTTCAAAACTGATACAGCATAAATTCCAAGTATGATCCGCGTCGAGATATGGAATACCCGGTGAATCGCTTATTATAATATCAAAAC
>XLOC_017237_1
TCTGTTTGACAGTCTTATTATTGTGAGTTTAAATTCTAACGATTGTGAAAAGGTTACAATTAAACCATCAACTTTATTATTTTTTCAACGTTTGACTATTTTAATTTTTTAGTATTTTCTTTGTTTATTGCAAATTTAAATTCTGCCAATCAACGACCTTCGAGAAATTGTGACTAGTTCGAAACGTTGGCGAATAAATAGTGTTAAAATTTACACTTGCTCGTAGAGATTATTTTATTTCTCACATTTTAATCGGAACATGTTACATTACTGGAAGCAGAAGTATTGAACAGAAGCAGG
>XLOC_017238_1
AAGATCGACTTTGTTATTCAACAAAAATTAACGATAATATCTGAAAGTTAAATTGAAAGAAGACACACATGAGAAATTGATGAATCTCGGATGTCGCTTCGTACATACGCGTTTAATTATAGAGTCAGCTATTCGTTTCTATACCATTGAATTGAAATGCAAATAAGCACTTTCTTCATCGAGCCTTTAGAATAAACAGACGTAGGCATGTATGTACACTCCTTGAATACAGGGGATCGATCGAAGCGCCTAATACTACAATAGCGAGTACGTTTGCCAAGTCGTTGGGATTATAATCGGTTTATGTCGGTTTGAGAATGACGGAAAGCGCAAAATTTTCAGTGTAGCTTTGTACGTTGGACTGAAGCAATCCATAACTATCGTTAACATTTGCTTATCAAGGATTTTTCCCTAGTGAAGCAATAAAAAACTAATTGGCCATTACAGCACGAGTGACCTAAGCAGCAAACTCATTG
>XLOC_017251_1
TCCACTTTTCTTCTTCTTCTTCGAGAGCAATAAAACGCTACGCCCTGCTAGAAAAACTGAGACGCGTGCGCGTAGGCGCAAACGCAGAAGCCATTATGCTCGCGAGCGATGCATAATGAGGTCAGTGCACTTAACGGCTGCCCACGCGCTTTATTTCCGCGTCAGGTGCGCTCTCTGAATGCCGCGAAAACGCTCTGGCTTCCCGCCGTGTCTTTTCATCAAGAACTCTTACTTATTTTTCTCCGAAACTCCTATAAAATACAGAAGCTGGCAAATGTCTGCTCCGAAGTAAGAACGAGCGTATAACACAGCAACCGATGTACTCGCGAAATGTTTAATCAGTCGAGTCGTCGACGTGCGGCTTACACAGAGGCGAGAGAATTTCCCGCGACTTGAGTCCCTGGCAGCTGGTGGCAAAGGGGTCGTGCGTGTGGCGTTGGCACCTATGAATGCGAGTAAGTCGAGTGGCGCGTGTAGAGGGAAGTTCGCAGCGCGATTTCCACACTCGCGCGCGTCTTGTAATTTCCAGAAGTGCGCCCGCCCGAGTATACTCGAG
>XLOC_017252_1
TATGAATACTCAGCGATATAATCAAGTGTTTGATGAAAATCTATAAAATACACTCCAGAAGTGTCGAAAGTGAGCAGAAAATCCAAAGTTGCGTTTCACACATCCGGCCCATTGTACACACCATCATCAGCAGCAGCAAACGTCTCTCTGAAGCATCTCGGAAAAGTATACAGCGAGAAAATTTCCTTATTGCGCGTCAAGGGCTGCCGGAAATTGACTAGGATATTTGCAGCCTCTTGATACCGACTATCTAGGGAATCTTCTCTCTACACGACGTACTCTCGATTCCAAAATCGTGAGTCGCTGTATGTTTGCGCGACACACGATTTGTTTGCTTCCCTCGCGCGACACGTGTCTTCCGTGTATATATTACATACTTACACTTACA
>XLOC_017155_1
CTGCTGCTTGAGCTGCTCATGCCATGACTGCTTTAGATTCTTGAGACATGTCAGTACACTAATTCCACAGCCTGCAGCTTTTACTAGAAGTATGTGTAGAAAACTCTTGCAGACCTATAGCTTCGATTACATAAATCAATCGCCCGCATTACATCACTCCGTCATACACGCATTGTCGAGAGCTTTCAAACGTCGAACAAAACACACACACACCTATACGCGATCAATCGGTACACAGCGGGCATTCAGCTTTCCGCGATTCGGCCGCGCAGGAGAAAATCAGAGAAGAGAAGAAGGAAAAAAAATGAAAAACACAAAAGAGTCGACGCAGGAGAGAAGATAAACATCGAGATCTTGCGGGACAATATGTTCGAGATGAAAGAGAAAAGAACGAATCTTTC
>XLOC_017258_1
TGGGACTTTGACCCGACCGACGCTCACTCGCTCCCCACCCCCGTAGTCAACGGCGGCGGCTTAAGCTCGTCTTGGCCGCGTGTCTCTGTGGTCGTCGTTGCTTCTGCTGCTGCTGATTCATCCGGCTTTAAGGAAAGCGGATTCCGGCGTGTATATTCTTTCCCAACGCGCCGTGGAATTAAGATGCTGTTCTCCTCGGTTTATTTCATCGAGTTTTAGGGGTATAGGAGTGCGGCTTCGTTGGGAATGCGTAATGAGGCCGTATTTTAGCGTAGATGGGAAGTTCTCTTGAGAGGAATTATATCTTGACTTCGCTGACCAACAAGTGTGATTAATGCTCTCTCTACAGAGTCGGTGGAAAATCATAAGGTAGTTATAGCATGAGCAAGA
>XLOC_017260_1
TTGCTTATGCCGCTTGTGAATAACGATGAGAAGGATGTACACGGAGATTCGTGGTCGATTTTTAACCGTTGGACGTGTTTCAAACGAGCTGTGATTTTCCGAGTATTTGAGGGTATTGAAATTGGAGTCTATTCGTAGGAAGATGTACTTACAGCGATATGAATGAGTGGAATCGAATTATTGAAAATCGATGCGATTTCCCGGTAATGCATATTCTGTTAAATTGTATAGTGGAGAATTGGATTGGGTCCGATCGCAATTCGTTGCCGATTTTTCGGCTTTGCGAATGTGTAAACTGTCATATTAAGACCATATCAAGTTATGTATAGTAGTTATAGCATGAGTAGTCCAAGCAAACCCAAC
>XLOC_017161_1
AATCTTTGACCTGAGCTCTTCGTTTTGCTCTAATTTTTACTAAGTGAAATAATTTTTTTCCTAAATTATAAAGCTTACCATTTCATTATCAGATTATTTCGAAATTAATTTCGCCGGATTAGTTTTTGGCGTAGGCACCTACTCAAAAGTACACAATAAATGATGAAACGCTGACTAAAAAGTAAATAAATCATGCAAATCTTTTGAAATAATGAAAATAAATTAATAATGAAGATATATATAGAATCATAATACCAAGCAAGATTCTGGAAACTGGGATCGATCTTGACAGTATTTCATATAGTTACGGCAATCGAGATTATACTACAAAAATAAAGAATTAGACATAATATAAATTTAGAACAAAAAATTTCGTATAAAACCATTGTATACCTTCTTAGCCTCTGCTTCTAGAATTTTGTTAACTTCAAGAGTATAAATCTAAAAGATGCGCGCTATATGTTATGAGACTATGATAACAAATAAAATTCAAAATAATTTTACAAATTAACACTAATATCATATTCGCCATAAAATAAGTAAAATGAACATTATTGTAATAAGTTGACCCTGCACTTGTTTTAACAGAAAATGTTTATTTACGTCGTGATCATCTTGATTTTGAGCCTAGAAAAGCAAAATAATTAATTGCAATCGAATACTGCTCTGAAATTCAGAAAAAAATGCCATACCATTACTGAGACGCCCAAGAGAATAACGAATCCTACACCAAGGAAAACGTTCAACTTCGACATATTCCAGAAATATTTTTCTAAAACTGACTGACAGTTCTAGAAACTACGGTGAAAACATTCTTACAAAATTACTCATGTAATAGTAATAAAACAGCTTTTTTGCAAGCTATTAAATTTTTACATCTTTCTGTTTGCTGTATTGTCGAAACTTTTTAACAATATTGTCAATCTATTTTGTAGGTATATCTGAGGGGCAATTTACACGGCAAGAAAGGAATCACAAGCTTTCGATAAGTTATTCAACAAGATGGTGGCGTCTTTTGTGGTCAAATTTTTTATTGTTATAAAATCAGATTAGGGTATACTGGGAGCAACAAATGCGCATAGTGATCCGCGCAATAAGCAATAAATGGCGTTTGTCGCATCTCCCCTAAATATAAAATTAATTCATCATCAAGCT
>XLOC_017264_1
TTTTTTTGGTTTCTCTCTTTCGCCTGGGCTTACCATCAGGCTTCGACTTCTTTCTCCGCGGGTCTTTTGGCTAAGTGTTGGCTGTCTCTCCTTTTTGGATTTTTCGTACTTTATGCCTCACTCCGCGGTTGCTGTTAATTTCTTTTTTTTCGCTGGTATTTTAGCGTTGTGTACTGCGTTCGAAATTTTGAATAAGCCGCATGCGAAAAAAGGATAAGGAGCGAATTTTGAATTTCAATTTCAAAGACTACCAGATTTCGTACGCCTAACAATTTTTTTCATTACAGAGTTCCCTTTCTCTGCTCCAGCCTCACACCTACGCCATCCGCTCACTCTACTTCATTTACCATTTCACAGACGTAGACACGCATACATCGCTGCTCAAATTTTATCTCTTCTATTATGAATTCGTTCAATTTTTTTCATCGCGTTTTAAATCGAAAAAAAATTCACTCCATTTAGAATTTCAATATCGTAAATTCATATTTCAACCCGAATACAAAGTCAAAGTAATGCCCATGTGAACACGTTAGATCGAGCTCTTTATGTACGCGCGCGCTATTTCGGTTCCGATGTCTACACACACCAGCCCCGCAGACGTATAGCGAAGCACTTTAGTACGAGCACACATGATTTATCTCATGGTGTGAAGAGGAGAATAAAACCACATGGTCGTTTGAAGCCTCGCGCTGATATGTTTAGCATAAGCCATCTGTGCGAGCTGAGTTTTGGAGGAGCTCGCATTCTTCTATTCAGGCAGAttttatttttttttttttAAACATTCCTTCGACTTGTAAAGAAATTCAAGCTGGAACGCGTTTCGAGGTGGGTTTCTGCTTGCCAGATATTGTATTTTACTGCGAAGAACAGTAAATTGACTGGATTGATAAGCAAACAATCCAATCGTTCTTCGAGTTTCCTCTTTGTAGGAGAGCTAAGTGCTCGCGCTTGAAATTAGTGTCATTACAGC
>XLOC_017171_1
TTTGTCCGATATGTAGCATTAGAAATCATGTCACAAATATGGTTACTTAATCTTCTTGTTCTACCTTTTTTGTGCTTTTCTTCGGTCATTAATACTACGATGGGCATTTGAAAATCGACGCGAATCAACGAACTTTTCTGCGTTACGGATTAATCGTGTAAAGTTTTCAACGAATCGCGTTGTGAAAGGTGTAGTATTAAAACTCATTCCACGTAACATATTTGTTGAAGATTTTCCGATTTACATCAGTGCAGTCGATCTTATACGGTATTATCATCGCCGGAGCAGAATTTTTCAATGCAGAAACTTTAAGTACTTTATACTTGTCGGATATGTAGGTTTGAAATCACGTCGAATTTCAGTCATATGAGAACTCATATGAGATCTCATATAATATTTTTACGCGGGTGGACATTTGAAAATTGTGTTATTGACATAGCCAAGCGAATAAGAGCATAATATAACAATTGGTTTTCCACAAGAAGCCTTGAAATCGTTTGTTGAGTCAAATGGAAGCAGCGTTGGATGGAAGGATCCTATACAATACGATTTTCTTAGCTAAGATGTTTTTATTAATGTTCTGTTAAAGACAGCTAGAAATGAAATTGGCGCGCAGAATGTTGAATTTAAGCTCGGAGAAAGAGGCACTGAACTTTCACTAAAGATGGGTATACTTAAATGGCCAGTAGATCAACAAGGTTTTTTCTATGTATTTTTGCCTCCTGAACACGAATTTCGAGGGTGGAATGCCCAAAAGTGGTCAGGTAATTTGTTATAAAAAAATTAATTGTTAATGTGCTAATGTGCTCAGCGCCTAGACTATGGGGTTCGTTGAGCTTATGTGCAAAGAAGGTACAGGAGTCTGCACTAAATTCTGGTCCAGTTAGTCGTATAATAGACGATGCGATAGAACTAGAGAAATGATTATTTGCTGTGTATTCAATTTGAAAAGACACTCGCTAGAGAGTATCTAAACTTTCCCGAAGCGTTAATCAGTAACCAGCGGTGTTATCTGACGTCGCATCTCTGTCGTTTTGTAACAATATGAAGTCTCGGTTTTAAGGATACTCAGAAGAAAAAAAAATGCTTGAATCAGTACTAATAAACACGATTGATACACCGATCGAAGTAGGTAGTTAGGTATACTTCGTCACTTAAACACCAGATCGCATTGATGCATGTTTACCATCAAATTACTGTATCGCAATATATTCATGGTTCTAGTTTTTTGAACGGCACGTATAGTAGGCAAGATGTTAATGCTACACAAAGAACAAGCTGAAATAGTCATCATATGGTGAAGTTATTCTATTAGCATAATCACGCATTTTTGGGAATACTAGATATATTTTGCAATGAGCATCTTTCGGTAAAGTGTCTTAGTATTAATTCTGGATAATATACTATAAAAATATATGCATATGTAAGTTTTTCCATGGACGTAAAAACTGGATGTACTGGATTTACCGTTTGATTGATGATATTTGCTCTGCAAGCAAAAATATAGCGCGCAGTGAATCTCTGCAAAGTTTTACCTTGAATTTAAAATTAATAAATGAAGTAGTAAAAAATTATTGCTGATCTTATTCGTAGTATTGTTTGATTCAGATTGAATATAAATTCCAGGAAATCGTTC
>XLOC_017295_1
AAAGAAAAGTAAACGCAAGAGTAATTTTTGGTTAACTTTACACTTTTGTAAATGTACCTGCCGCCATAGGCAAAGCCATATAGGTTGTATACAAATGTCTATTATGACAATACCATTGCTGTTTGTTTAAACTCTGTGTAACCGGGTTTTGAAACTAATAAAAGTATAATTATCGCACA
>XLOC_017296_1
AAGAAAAGTAAACGCAAGAGTAATTTTTGGTTAACTTTACACTTTTGTAAATGTACCTGCCGCCATAGGCAAAGCCATATAGGTTGTATACAAATGTCTATTATGACAATACCATTGCTGTTTGTTTAAACTCTGTGTAACCGGGTTTTGAAACTAATAAAAGTATAATTATCGCACACTAATTTTGATCGTATAATTTATTCATCTACTTTACCTTGTAAATCTATCTCTGACTTCTTTCTATCACTAAATACTGTAATGATATAATACAAGTACAAATACTAAATTTTTATGTTTGCCACTATGAAACCTTTAATTTAAAACTTATTTATGTTATCATTAGTAAAATTTTTAATTCTTTACTTCAATTAAAAAATAATGTGAATATCATTTGAAATTATGCATAACTAAGAGCAGTATTATGAAAGTGCAAGTATATTACTACTattttcatgttatgactaattttttttttGTAAACTTGAATTGATAACAATAATCTTTATGGATTATTATAAATGCATGAATCAATATTACTCGATtataattttttatacaacaaaaaaaaaaCAGTAGTACACCATTAAAATCAATAACAAAAATATGAAATAAATAACC
>XLOC_017319_1
CATGCTGTATGCCCTCATTGCAAAAAGTATATAAAACAGTTTCATCGTGATGATCCCGAAGTTACACGCACTTCCTGCGATGAAAGAATTTCATTAAAAAGTTCAACTTACGTAGATTACTTTGCTATTTTTAATATTGATAACGAAATCGCTTTGTTGGTGAAAAAAACTCTGAACACTTCAATTCTGTGCTTGAAAAAAGATATACAATCTATTAAGATGTTGAAGATTTTACCGATGGAATTGCATACAAAAAGTTTATACAGTCGATACCATTGCATGAAAGAAATAACATTATAAATGCAACATTTAATATTCTGACTTGTGGTATATGGTTTGGAAAAGACATACCTGATATGGAttttttttttGAAACCTTACGTTTCTTATATGAACAAACTGGACAGTGTAAGTGTTAAGTACAACATTAATGGAGAAGAACGACGAATTAAAGTCTGTGTATTATGTTGTTGTGTTGAATCAGTAGCTAGATCTCCGATGCAAGGCTTTCTGCAATATAATGGCTACTTCGGAGTATGTATCTGGTGTTTACACCTAGGTGTATACGTTCGCATG
>XLOC_017387_1
ACGCGACCGCGCTAGTCCCGCAGTAATACAGAGCCTGAGAGCAGCGAAGGCGCGCATACTTATAACGCACGACCATGTCCCCGTGGCCCGCTTCGCTGCCACTGCTACGCTACTACAGCTGTATACAGCTCCTGAGAAAACGAAGGGCCGCAGCGCCGCCGAG
>XLOC_017387_2
TATACAGTTCACCGTACAGAGGCCCGACGATCAAAGAGAGAAGTGGGATATAGGTTAAGAAGGCGCGCGTGCTTTGTTTACAGTGCGTTTTTGTTGTCAGTGCGCGACGACGCGTGCGAGGAATCGTGAAGTGATCCGCGCGGCAGAGCCTGATCGGAGCACGAAGGGCTCGAGTTTTGTAGGTTAGATTAGGGCGTTCTAGATTTTTCCTGCCGCCTGCCCTCTGTCGAGACGCTACTTCTAGCCGCGAGTCTTCCTGGAAAAAGCTTC
>XLOC_017411_1
ccccccccctctctctctctctctctctctctctctcACTCTGCCCTGTTCTCAATTTACCCTTATCCCCGCGCGGACAATAAAGTCGCTTCTATAAACGACATCATAAACTAGCGGCGGATTCTCGTAAAGCGCATTTATGCTATACGCGTCTTTGGTCACCTGCGAACCATAAACCATAAAAGGCGAGACGCGAGGCCTTGGCTACATAGCAAAAAGAGCCGACTCCGATACATACAAGAACAAGACTCGACGACGACGCAGAGGATAGAGTCTCTTATACATAATAGACATTGCGGCAAGCCGAGAGCCGTGAAGCGAACTCCGCGGCACACATTCCGCCGTAAAAATTCCCGCGTCGCCCGAATTTTCAAGAGCCAGCGCCGGGGAATTCCGAAACTGATTCGATCGCCGCCCCCACCACcagcgccgccgcgggatatatatatatatatatatatatatatataGAGAGAGAGAGAGCTGCTCTCATCGCATATTCAATAATCCGGAAATCCGGTTACGGCCAGTCGTAAAGTCCGGGCTCCCTCGCTCTCTTTCTCGCGGCAAAGTAATCGACACGCGGCGGCGGCGCTGCTGCACACTGGTTATGAATTCATTATTTGCCACGGGAATCGCGCGATGTAATAATAAAAAGGGAGAGTGAGAGAGCGTATAAGAGAGCCGGGGATCCTCTCCTATGCACTCTTCGCTGCGGTATATAGCGATCTCTCGGCTCTCCTCCTCATCTGGTCTGCGAAATCATAAAAATATACtcgatcctgagagagagagagagagagagagagagagagagagagagagagggagagagTAT
>XLOC_017446_1
TTAAAAGAATAAAGAGTTTGAAGATATACTGTGTCTCTGTGCCCAAAGTCGCCCTCGGTGAGGTTTGAGAGGTGAATTTAAAGAAAAGTTCAGTATCCGAGTCAGTAAGTTTAAGTCTATCA
>XLOC_017536_1
tcCAATCAATCAGGCAGTACTGGGAAATCCCAGAAGGAACCCCAAAGGCAAAAAAACACGACGCAGAAAAAAAGAACACAAACACCCACACTCAGCTGAATAAGTATACGTGTCTGTTATTCTTCCTTCATTTCGGAGCAGAAGACAATGGCCAGTACGTCGACCTATTTAACCCTCTCTCCATCATCGTACTGCGTTGTTGCCACGGCGCCCTTACATTTCAGATATCTGGAAACTCCCACTGAGAAAGCTCACTTTTCCGGAGGAAAAAAAACGACTCATCGAGCGGATTATGTAAGAACACTTCGGCCCGCTCTTCCGGGGAACGTCGACGAAAAATCGCCCAGAGGATAGGCGGAAGCGCGTACGGCACGTCGCTTCAATAATGCATGCGAGCACACACTGTCCTGTCTACAAGCCTGTATTGGTTGTATTCGTATTTACCTGTGCGGTATATATACGTACATACATATATGTATAGAGGGAGAGAGAAAAAGATACGCATGCAGAATGATAATGGTGCTCGCGTACCTGAATCGCGGCCTTCCCATTCAAGTGCGTTCGTCGTAGCGCCGTTTCGCGTTGAACTTTGTTGTTTTCTTTTCTCCTCGCACAGTCCGTCCGCCCCTCGATCCTCTATACTCCTCTCCTTCTCCAATTGTCCCAAAGTGCAGATGCACCGGGCGAGTGCATGCTAGGTGCAACTGCACCCGCGCTTATATTCGCGAACTATATCGCGCGGGTTCTCGGTATCGCTCCTGTGCGATGCTCTCGTCCTGCGATGACACACGCGAGTCGCCCACACGCGAGCTCGCTGTCCGTGTGACGTGCGTCTATGCAGCTGCTGCTGCTGCAGCCAGCAAAGTGAAATCCTTCCGCGCGCGATAGCTGATGCAGATTACAGCGAGACGGAACAAAACGATTATAAGAAGATGATACTCATAATGCGGGTATCgagagagagagagagagagagagTAAAAAGAAACTCCTCGGAGAGCGCAAGCGCGCGCTAGCGTCTCTTTGTATATATACTGCGTGTTTTTTTCCAGAGAAGCACGTCCTCTCGCAGCAACCGAGAGAAAGAGAGAGAGAGATGGAGATCTCCCACACACGCGCACTGTTTTTTTACTCTTCACGCACGGGGAGAAAATTCTTGCATAGAAGCATATACACACTAGCGCGCACAAACAGCTGTCGCTTCTCGAGTCCTGCCTTAAGACGATGTTTGTCCTCGAGCGCCTTTCACGCCTCCAGGACACGACGTCTGCGtttttttttttttttttttGACACACGCGTATATAAACAGATATACAACAACGCAGTA
>XLOC_017583_1
TTTAAAAAAAATATATAAAAAGTAAGCACGCTGTAATTTGATAGTGTAAATAAAATATACGTATGTTTTTTTTGCGTTTCAGCACACAATTTTACAAAGTAAAACAAATACTCTGATAATGTGTATATTTATGTACGTTTTGGAACGATTTCGTACATTATTGTAAAATACTGTAGGATTCTGTATGTTACCGCACGAATCTGTACGTTGCCGTACGTTTCGGTACGAATTTTCCAGAGTCGAAAACAAATTTCAAGATAAATGTACATTTTGGTACGTTTTAGTACAAGATTGCACGTTTTTGTATATTGCTGTACGATTACGTACGATGTGTCCAAATTTTAACACTAACCTACGTAATCGTACGGAAACGTACGGAAACGTACAGAAATGTAACTAAAAACTACGATTTTTATTTCCATTCAGGATGTATATGTTTTATATCTGTGAATCCTGTGAGAAACGGGCTTACTGACGTAGCAGACAGAGCTAAACATAGCCAACAGAATAGAGCATCTTCTTTTTCGCTGTAAGATAACCACATTCTGTGTGAACCATCCTTCCGGTAAAAGGTTTTAGCAATAACAGGATCTTTAGTCATTTGTTTTGGGTGGTATTTGAAAAATAACGATTGGTCTTGCTGCTTAGGCTTTTTAAAAAAAATTAAAATCAACAGGAATACTTTGAGTCGATTCCTTTTCAGATAATATGACATTTTCATTGAAAATATTCTTTTCGCTCTGATGTTCAATACAATTATTATTGTTCAAATGCTCAATATTCAGCCCATCATTATTGTCATATTCTTCACAAACACTCAAATTATT
>XLOC_017607_1
GCGGCCAGTGGCCGAGCATCGCCGGACCTCTCTGACTCCAGTATACACGCTATACACACATAGCCTACAGTGCACACGTATTCTCCGAGAGCGAGTGTGTACCTATATAGCTATAGAACGCGGCCAGTGCTCAATATACACGCACGTATACACGTATACTGCGCATCAGTAGAGTGAAAAGGGAAAAGCGGTGCGGCGGCGGCGGCGGCGGTGGTGGTGGTGTGCGGGAAAAAAGGGCCGATTTGCCCGCCATTTTGAGCTGCGGCTGCTACTGCACGGGGGCTAGTCGTCGGGTTCGTGTGGTGCACAGTGTCTATATAGGTACTGATATATTGTAAATATACACTCGGCAATATAACGTTTGGATTACCGGCGCGGTGACGAGAGAGGCGGGCTGCGATGACGGCCGTTCCGCCGACGTCGAGAAGCTCGACGTGAGAAAGATACTGCTGCTGTATACGAAACGCTCGCCGTGC
>XLOC_017633_1
AAAAATTTAGATTTGAGGAGCTGCGTACAAGTACTTTAAATTCTGTTATGGGAATATAACATGGGAAAAACGAAGGAAAAGTAGCTATATATACGGTTCAACTTCACACACTCTGCAATTAATTTGAGGGCTGGTGGGTTAAAAATAGTTGATGCGATTGAAAGTGGTAAAAACCCTTATAACTTTTGATCCGGGGCTCAAATTTAAGCTCTTTTCTTCTATTTTCGTTACACGTAACTCTAAAGATTGGAACAAATCGCTAATTTTCGTAAAAAATCGAAAAGCAGGTGATTTTTTACCATTTTTAAGCTTAGAGACAACTTTTGACCTATAGGCAACCACTTTTACCAACCTGCCAGACCTCAAATTAAtttttttttttATTGCGCCTCCGGACAAAAAATGAGATTTTCTGGTTTTCGTTAATCTTTCCCAGGATTTGGTAGGTGTGCCCTTATTTGAAATTTTCAACTTCCAGCATCCGAGTTATGATTCCACTCGGTCGTGGATCTTCACATTTATCATTTAAGATGCGTGTAAAGCTGATTTGAATGCTGGCGCTCCAGCTTGGACCTGAAACGTCTGGTTTCCTCCCGCGTTCCACGTCCGGGAATATAAGGTCGGTTCGTTTCGTCTTTAGAACTTATAGTGCGATTTCAAGCGCGCGATTATGATTTGTTAAATGAGGACGATTTTACAATTATTAACAACACTTTCTCTCTGCGTTTTCTTCGGGCTTGAGACCGACAATAGGCCGCATTAAAAGTGTGTACGGGAAATAGTACGGGACAAGGTAGATCATTCCGGGTGGAAGCTTAGTATGTAGACTGAGATCCAAGCAGCTTCATCC
>XLOC_017651_1
AGGCCTGGCTTACTTCGCGAGGCGTGCTCGCGCGGGAATATCTTCTCTCCTCTTCCTGTTCCCGCGATTCTCTCTCGTTTAGCTTTCCCTCCTTCTCTTTCGCCGCTATCTACACGCGCACATGCagagacagagagaaagagaaagagagagagaTGTCGACTGAGCTATGTATGTTTGCGTGTTCATACGTACGTGTGAGAGCGCTCTCCTCTTGTCCGTCTCTCTATCCGTGTTATATGTACGTCTGTCTTcgtccaagagaagggagagagagagagagagTAGCAAGCTCAGCTCTCCCCGAGCGAGAGAGAGAAAGATCCCGCGTAGGTATATCGTCGTCCTCTATCGCGCTACAGAGAGCCAGTAGGTAGTAGCGAACCTGCACAGCGGCCGTCCTTTTCTCGCACACTGCGTCGACTAGCTGTTTCAGTCGCTCTCGCAGGTCGACTTGCGCCAGTAAAGCAGCTCCGGCCACGATGGTGGGGGTAAATCGAGCGCGGGAAGGAAAGAGACGGAATAGCCGCGCAAGGTCAGAGAGAGAAAGAGAGAGACGACGCC
>XLOC_017653_1
tttttttttacaattatcttatcaaaaatttattacaaaaatttattacaaaaatttattGAAAAATATCATTCAGATTTGTTTCGCATATTTGCTTTCTTATCGAACACGATAAGCGGATCGTTGAGCATTTCGTCATGCAATATACGCGGTCGTGCTCGTTGCTGTAGTGACATTTGCAGTTCTTGTTGATGCTGAAGTGGCATCGGTTGATCTGCTTGATGCTCAAGTGGCATCGGCTGATCTGCTTGATGCTGAAGTCTCATCGGCTGATCTGCATGATAGAGAGGCTGTGGTGATGTCTGCTGTCGCGGAGATGGTGGTGGTAGATCAGTCTTTTTTAAAGACAACGAAAGTTTTCTCCGTTCCTTCTTTTCTG
>XLOC_017653_2
TGATTTTTCGCTCTCTTGAGATGATGTGATTGTCATCCTTTTACCACCTATACCATTGATTGCTTCATC
>XLOC_017787_1
nTCCTTTTTCGTGGACGCGGCGCGCGCGACTCTGCACAACCGAACCCGGACACGCGAACCgagagatgaggggcagagagagagagagagagGAAAAAACACACTGTCCCACcgacgacgacgacgacgacgacgaGTACTACTCTACGAGAGCATGTGCAGCTTGCGAGCGAGTCGAGCTGTGCTGCTGCTGCTTCGTGCACGCTTCCACCACGGTCGGACACTGAGTGCTGCCGAGTCTATGCATACGGCTACGCGAGTCAGATagagagagagagagagagagagaAGCTCGCGCATCGCG
>XLOC_017723_1
CGCAGAGGCTACCGTGATCAACAAGGCGGTTCCTCCAGGGCGAGGCTCTTCCATTGCACTACGGTCGAGCTGACCCTTGCGAATATCCCTAATGTGGATATCTCGGGCGTATAATTTTTGTTAGTCGGGACTGCGTTCGCGCTATCCCGGAATAATTGAATCCAAAAATAATTTTCTAAAGTACTTTGTTTACACAGTAAAACATATTCCTAAGCTATCTTATTTATAAATAATAATAGCAGAAATGTGGATTTTGTTTTAAATCGATCCGATTTGTTATCTACTTTCTCCGTTTTCATGGGAGTGTCGTAGTGAATTCTGAAGAATCGCCGATTCCAGAAAAAGAATCGAAGA
>XLOC_017724_1
TTGACttttaatttgtattttttaatttgtattttttatttttCACTTAAAATAAAACCAAAAAAGAATCGATTCTCGATTCCCAGTTTCAAAATAATTGAGAATCGAGAGTCGTCAGTAAAATAGAATCGACAGCAGAATCGATTCTTCAGAAAAAGAATCGGTCGATTCATACAGAATCGAAAGGAATCGCCCATCACTAGAGTGTCGTCATTATCTGAAGATGCTTTCCTCTTCTTTGATGTAGTATTTTTCGGCGTGTTATTTTTATATCGGGACTGATGACTTTAAAACGTCATAATACCCTCGATTCAACATTGTAATTTACGTGCCCTAATGTACCGCTGAAATTAGAGCTGTACATCGACACTTTTACCCAACGAATTTTTACGAAGGCGATGATCCCCCGCAAGTGCGATTCTTCGACATACGCTCTCTTTGTCAAATACTGTGAAACGATATGATTCATCACCAATAATAGGGCGCATAATCCTCCCAATTTTCAAGCACGAATTGTACGATTTCTTATCGTACTTGGCGGTGTTTTTCCTCCGTTTGATTTAAAAATACTTAGACGTTGGCTTCAAAACTTTTGTTGTTTATTTGAGTCATTTATTAAAGAAAAAAATGTGTTAAATAAATATGCTTTAGAAAAAGAACAATACAAGTGATGGAAATAAAATGCAAATGTTCAACGAAAGCTATACGTAGGTCTCGAACTTGCTGCGTCCGAACCGCATAATGTTCTATATCAAACGACGGGTCAACGATTCCTTGGGGCTCTAAAATGACCCTTGCGGATACGTCGTCGGTGAATATGTATAGCACGTGTGAGCCGTTTCTTAGGTGCTGTATTTTTTTCTGGAATTGTACTGCGTGTCCTTCTTTTTCGACGTCGAGCTTTTTTGACTTTGTAATTGCGACCTCCTTTCCAAAGAGCGAAAAGTCTTGGCTCCTTCTAATTTATACGTTTAAGAATATTGTTTTATTAACAAGTGTTAGAATTTTTTTATGTTATTTTTATTGCGAGATGAAAACTTTTTCAGTCAGCAGAATCCGCGAATTCGTATTATTGCTGGAACTTTGCATTTTTATTATGATAATCGAGCACTAAATAGCACTCTAAATTCTCTTCACGCCGAAGTAATTTCAATTTTCGTGACATTCAGCGCAAAAAGAGGGGGAGAGAGAGAGAGAAAAGTAAAGGCAGTACATAATGAATCAGCGTATGCAAATGTAGTTGAATTCCACGACTCCTGCCAACGGGACGCGAAGCAGTTTCTGTTTATGGATCCATTCTTAACGGGTACTTTGCCTAGTAATAGCTTTTTCACAAAGTTTTTTGATTAAAGATAAAAATACGTCATTCGATCAGTTGTTATATAAATCGAACGTGCTGCAATAAATATTAAAATACTTCAAAGTCGACGATTTCAATTAAAAATTATTTCAAATGTCACTGTTAAGTAAATTGCAAAAACCTCACGCAAAAAAGTGTTAAAATCATTATAAGAACATAAAAACTCCCTCTTTTTGCCCCTCGTGTCCCGCTTTCCTCGGCAACTTTATCAAGCTATTTATATACGAGTTTTTCCCGATAAGCTTTAAAATAAAAGTTAGAATTAAACTTCTACTTTTTGCTACACTCCAACAGCTTTAATTTTTCAATCTCAAGCTCATTGTAAAACTACCTTCTTTAATAAACTGAAAACCGTCTGATTTAAGAATAAATCTAGATTCCCTCTATGCAATTAAAC
>XLOC_017829_1
CCTTGATCAGAAATAACTTTCTTTTTCTCTGCATCACTATTATTTGAATCGCTATCACTATTGGTCGTACTAGAGCTACATGAAGTGTCATCACTACTAGTAGAGTCATCGCTACTGCTAGAGGTTGAATTGTTACCCGTAGTACTGGTATGCGAGGTAGTTGTACTTTCTTGAGAACCTCTGCGACTAATATTTCTTGTTGGATTATTATTTTCCTTTAATTCTTCGAATGTTTTTGATATAAAATTATTTTCCT
>XLOC_017931_1
TTTTACACTTCATTGTTGATAATCTTGAACACACAAATTTCACCTGATGTTATTTCTAATATTAACACTTACATAAAAACATGCATGCCAGAATAGTATACACATACGTTAGTGAGTTTTGAGTGTGATTATATGTAAATTTTTATGTATGAATATTCAAGGTTAGGTTATTGCTCTTAACACATTGCCTTGTATTTTCAAAATTTATTGTAAAATCCTTTTTTTAAACGTAAATGATTTTAGAATTTACTGCGTTAAAAGAAATTTGATTATTAATTTTATGGTTTTTAGGTTATAAACCCATTGGTGGAGTCAGGTACTCAACATAATCAACGAATATAGACTTCCTATAGAAGAACGGTTCGTATAGCGGCGAGGGGGCAGAAAGCGGTAGTTCGGTACGCTCCGCGAGATGGCGACAGCCATCAATTTCTATCGTGCTGTCTCTCTAACTTTCACGGCGCCATTCAAATTTTAAGCTTGCGGTCAACTCAGCCGAATATCAATGTCCTTGCTATATGAATGTTATAAAATTAAATAATAGCAGCTTAGATGTAAATAATAAATAAATATTATATATGACGC
>XLOC_017941_1
nTTATAATGCAATCCCTAGCTACATAAAAAAGCCTGGAAACTAAGAATCTCTTATTCTCTTGAAAAAAAAACCCGTGTGTTAAAAACCACAAGTCTTTTTAAAGATTTGACTGATTATTACTTTCAGAAATACGTTGTTATCGATCATTATAATACGAAATTTAGGATTAAAAAGCTTCTATAAATAAAACTATTTGATAAGATTTGTAATACCAAATAAGATTGTGCTAAATGTGTCACATCTGTTGAGTATGTATGCCACATATCATCGATATCTTTTTTGTAAAATATCATGAGACATACAATACGCGCTATATTCACGTCTTGTTTCAAAACCTGAATATAAAATGTGATACAATATTTATATTGCTCAAAAGATAACAGTAGATTTTCATGTAATTGTACATCGCCACAAATATATATGCAAAGTGTGCATGTTGAATGTAGCACGATGAGACCAATGCACATACGAGAAATAAAATAACGAGCAGCTGAACATTGATGGAAATATTTTGCGAAACGAAATCCTTGAAAGGTATTTTTCATGCGCCATTTTTTGTGCCGATTTCAAATCCTCCGATTTTTTTAGATTTATACATCGCCAGAGCCGCATAGCGCTGAGAAAAATTTAGATATATTTATACCAATTTACCGCGTCAGTTGAAGCACTTGAATATCCGATTGGACCATGGAAAATAATGTCTCGTATCTGGTCATTTAATAGGCAATTTACACTATGCTATTGTAACAAATAACAATGTTTAAAGCTACCCCTATGAAGTTTATTTTAACATATTCAATAGTCTTTAAACATTTATAATATAATAATAATAATCAAGTGTGTGTATGTATCGTGGGACTTAAAGTTAGGTCTCATTATCAACGTGAA
>XLOC_018003_1
ATTAATCCGGCGCTGCATTTTTGATCCAACATCAACTCTTCATTATCGCTCCATTTTGAGTGTTTTGCCTATGTGCGAATGCAAGGCGTATAAAACTTGATTTTAGCTTGCGAGCCGCTTTACCACCGTATAATCTCACGAGGCGTATACTGTGAAGCTTTCAAATATAAGTAATCGGTAGTTGACCATGTAGAGAACCTCGCGTACACTAGACAGCTTATTTAAATATTGTGTGTGTTGTTGTTGTTGACTTGATCGCTCGCGTGAGTCGATGGAAGTCTTATTTGGCACTGTGCAGCGCAGCTATCTCCGTTATTGACAAACGAAGACGCTGCTTTATTCAATGCTCGGCAAAATCGTAGAAATGATTTCTTGCCTGTTTCTTCTGCGCAGTGTTCCTTCAGAATTTTGTGGAAATTAATCTTCAGAATGAACTTGAAATCGTTCGCGCACTCAGTCCAATAGTTTCCTCAACCCAAATCCGGCTCGAAGGACCAAAAATTATGTACGTGCTTTTGCAGAGTTATAAGCCACGCGACATACGAAAGGGCTCGATCTTGGGATGAGGAGGTTTCAGAAATAAAAACAGTAATTTCTCTTGATAATTAAAATAACTATTTAATGTTAAAATCCACATTCACACACAATTTAGAGAGTTCTCTGTAGGTCTTTAAAATTACGACTCAAGTTACATTTTGCCGTACGGACTCGCGAATAAAAGCTTGATTTTAGTTCGTCCGTTCACTAGAGACTCGCAGGCGCAACTGACTAGCTCGACGTGGCAATCACGCGATATTTCGACGATAAGAGAGGGGCTAACTCCTCGACAATAACATAGACTATACTTTTGAATTGTAACGACCTAAACAGTAGGCTTTATTGAATGTTCAGAATTTAATACTCGCGAGCACCGATACCTGCCTTGAAAAGTATGTATATCGCAGAAATAAATATCGAATTAAACTTGTATTACCTGCGCATCATACAGACAAGCAAGCGCTCGTGAGCCGAAATAAAGCTCGAAGATCTCGA
>XLOC_017972_1
GGGACGAAAGAGTCGATGGCGGGAGCGCGATGACGAACGGCTTTGTTCCGCAGTGCCTTTTTGTGGATTTTACATGGCGATACGTAGTTCGTTGTCACAGTCAAGTATTCGTGTGTTCTGCGAAAAAAACAAGTGCACGAAGCGGTCCATTTTTAAAAACACCTCATTATGGAATGCGCAGCAGTGACGAATCTTGAAAGCTTTCGTCGTGGTGGCGGAATAGCGCAGCGTGAAAATAAACAAAAACGGAAACTTGACGATACACTGAAGAGCCATATTTGCTCTCGGATTGAAAAGGCAGCGGTGCACTGAGCAGCAGCGAGAGAGAAAGTGCGCAGTTAGATAAGTGAAAAATAGCGACGGATTAACTCAGATTTTCGGCGAAAAGCACAACCGGGCGATTATCGTCTTGTGACGGTGCGCGTCGTATACACATACGTGGACGTTCACCCTATGCAGTAGCGTCTTCATCTCTCTCCGACTCTCTACAGCCGCCTAAAAATAGTGACACACAAGCGCGCAGCAGTTGCAGCAACAGCATCGGCGGCTTCTTCGTCGTCGATTTCATCTTTTTTCTGCGGACGTTTTAACGGACTTCGGTGCAGAGCTGAGAGCGCGCGCGTGTGTGTTTTTGTGCGTGTATGAGCGGACCTGAAAACGCGACGCTAGCGGGATGCAAATAAAGAGGAAGACGATGCCGGAGTGAGATTGCATTCCAGATTCGCGCTTGTATTTTCCGGATGTGCAGTTTTGCACTTGGACTTGGGCGCGAGGATGGCGTGAGCCAT
>XLOC_018024_1
AACGAAAGTAACCGAGGAGACGGGAAATCATGCGTTTATTCATTATTTTTGAATAATTTTAGGCCAATTTATGAGCACTATAGTGTTTTAGATAAAAATCAAGGAATTCAATGATGCGAAAATCGAGAGAGTGAAAAAAATGGAATAATCTAGCAGTGGTTAGATGGATGCACATCTTTGTAACGACATGTAGCTCTATTTCTTTGATAAATTGTTTGAAATCTTTGTAGACTATAAATATATTCTACGAGTGATTACCAAACTGTAATAATTATAATTATGTATAAATATGTGAAGAAACCACGACCCTGTAATTTTAAATCTACTCAACGAACAATAATTCTTAAGCCATTAAATGTAAGGATTACTTTTACGAGAGTATACTTATTCTGAAAAACTTGGAAATTCATGCTGTCGTGTTTTGGAGTTCTTTATACTTTTTTAACGTTGTTATTTGATATCACTTGTTACTACATAAGCATATTGCTAAGGATTGTACAAAATATATTATATACGAATATCAAAGTTTTTAATATTAAGGAGGAGAGTGAATAAACAAAATTAAATTTGTTGCGAGATCGACGAATATTGTACTTTCTTCACGTCGCTGCCTTCAAATTGAAACTATTTTTAATGTTCGAGTAAAACGTATAATAAATTGCAGCTTTCTACAAGA
>XLOC_018133_1
CGCTATTCTTTCTCTTTATAATACTCTGGTCATGCCTACTTTCATCTATTGTTGTCAAATTTGGTCTCCATACACTCAAATTGCTATTAACCATCTAGATTCCGTTCAACATAAATTCATTTGTTAATTGGCCAACAGGTCCGGCCAGCCCATGGCGCCTATTGATCACGATTATTCACTCATTGCGACATCGTTGGGTATTCCTTCGACACAGTCAGTACATCGGTACCATGATGGTCTGCTTACGTTTAAACTTTTGCGTAATTTTATGATTCGTCCGACGATTTCCGAACTTTTCTCAGTTAGACAATTATACTATAATCTGCGTAGCCATAGATTTATACATGAGCATCTGGCGCATTCGAACTTTGGGTTCTATTCGACCTTACCCAGCCTAAAGCGTGCCTGGAATTCTCTCCCTCAACGTATCACTGTCATTGAGCAATTGTCGGAATTTAAAGTGAATCTCAAATCATTTGTATCGGCATTTAGTTAGGTAACTTGGTTTATATTATCTTGTTGTTTTATATTGTTCGTTCTACTCAATATTTTATGTACCTGAATTCTATATTTTTGTAAGGGAATTCTTGCCCGTAGATTTATAAATACACAAATAAACAAATGAACTTTATAGTAACTTTATAGTAACTTTATAGTAAGAAATTTCAATGTCGCCCCTTTTACGCTAGACGTTAAGGATTACGACTACTAAAATTACGGAAAATTGAAGGGCAAAACAGATCAGACTTAAGGTTTTTGGGGTCGCTCAACACGAATCTGCTATCGAAATTGTAAAATATATTATTTAAACAATTTTTTTTAAATAAATTGTTGCAAAATTCACATTTTTTAAACGTTCAAGTCCGAAGCAGCAAGGTATATG
>XLOC_018210_1
AACAGTCTGTGCAGCATATAGTTTTTCGAATCTTCTCACGAAGCCACTGACGCGTGCAACCCAATTACAATAATCCAGCGCAGCTTCTTCTCTAGCTCGCATACCCAGAATCCGTCACCGACAATTACATTCGCAGCAACGATCCTGCAGAAATCCCAGGAACCGATATCTCCTCTCGGCTCTCTCTTTCTCTCGAGATTTAACGACTCTCAGCTTCCCTCGACTCGTGCATTTTCCATCCTCCGTCGCTATACGGTCCATAGACGGGTCTCTACAGATACTTAGCACTATGGGAAGAAAGCGACGAGTTGCTGAGTCGAGATGCTGTGTATTTTATTATACGCAGCAGCGGCGTTAACGTCGCCGGGCCGCGCGGGAATTACAGCCAGAGATGATTGCTGCGCGCTGCTCAAGGGTTGCCCGAGTCTCTTATTTAAATGCGCGCGCAAGCGCGGAAATGTTGTCATTGTTTGTGGAAACATGAATCTTGTACAAGCAGCAACTTTTTTTTACATTTCAGCTTTTGCTCGTAGGGCGAAGTTGTGGGAAAGTATATACATGGGTGATCGGGAATTCAGCTTACGTAAAGGTGGCTATTTCGGGACTGGTATACAGGACGAGAGGGTAGGTTACAGTACAAATTGATTGACACTTTTGGCAGTCGAGTCGAATATATAAGGGACGAACGTTCTAATATTAGACCCGGGACAGTGGCGATTATTTTCAACAATGCGAGGTACATCGAAGATACAGAGTTGTGTAAACGAGTTTATTCATGGAATTCCTGATGAACGTGGAGGAAAGTATTTGTGGTGTTATAAAATCAGAATTACTCTGGCTGCCGATCAATCGTTGTTGAAAACAATTGATGATAATAAGgatgatgatgatgatgatgatgatgatgatgatgatgatgGCGGCATAACGATGTATGTACGTCGTTTTTATACTCTCCCGTGATTATGATTATTGCCCGAAAGCCAGTATCGATATCGAGGCTTTCTGAGCAACAATCAAAAGCATAGAGAGCATTCTTTCCTTATCGAGAATCCCTCGCCTTGACAGCTTCGCCATTCGACCGGATTCTCCTAGAAAAATACACAAACAATCATTAAAATCATTGCAGTAACATCAGCATAGCGAGCACAGTTGTCGGTTAAAGTTTCACAATACGAATCCCGAAACATGCCAGCTCGGCTTCCCGACGAAAAAAAAACAAACAAATCGAGCCAACTCCAGCTATGCCGCAGTTTGCGATTCATAAAGCCGGCAGCAACAC
>XLOC_018211_1
GTGCATTTGCATTTTTAGATGCAAATTCCGAATGCTCTCAATAATTAGTTATCGAATAAGATCAGCGATCAAATTTTGAAAACAACTGGAAATCGATGGTACTGCTATCTAGTGGCCCATGTGGGAATGCTGTGATCCTCCTGAATACCAGATGGTAAATGGGCAAAACGAGTGCAGCGCGCCAC
>XLOC_018211_2
TGTTAGTCTGTAGACAAGTGAAAAAGTAACGAAAAATCGACTCCTCGTAACATATTACACTGACGAAAGATGCAGCATCAGAAGCGCGAGCTGTGGACTTTTCGCATGGTCGGACACGCGCTGCGGGGCTCCACTTCAAAAGTGGCGATGAATGAGAGTGGAGgcaactcgtctctctctctctctctctctctctctctctctctctctcactctctctACAGATGAAAGAAAAGTGCGCCGCGCTGCGTAATTCTGCGTGCGCTCGTGTGTGCGTGCGCGTGTGTATTAAAGCAGACGTAGAAATTAAGAGGAGGGAGTCACTGCGCGGTGACGAGTGGTGCGCAGCGCACATGATGCGTACTTAACGCAAACGCTGACGTCCGTGTACTAGTATGCTGCACTGGAGATGCGAATGTCCCTGTTGCATAGGGATGGATTTTTG
>XLOC_018182_1
CAAAATAGAAAAACGGAAACGACGACGAACGATGTCGACAAAACGAACTGGAGCAAGGCATATGAATACAAACATTACATAGATGCGCTTCTCACGTTCACAGATCGAATTCTCCAATGACCACAGAATCATGTAGATGAAAACTCGATGACAAAGTCGGACGCGGTACGGCTACAGGGTAAGGGGTAGGGAAGTACAATCATGTGGAATCTCCC
>XLOC_018239_1
GAACGTCGACACGGGGTGCATAACCTTGTGCGCTTCCCCCGACGAGGACGAATCTGAGGAACCAGAGCCGATAGGGATAACGCGTACGCAAACCCGGCCCAATATCATCGTGCCTCCCGCTCGAGCACCTTTAGCGGAGACACCTCGAATTGCTCGTTTTAAAAAGCCGTGATCGAACAACACGCCGCAGAGGGACCCGCGTATCATCAACCAGGCCAAGAGGAGGGTGCTCCTTGTTTCCCCGGGCACTAAGCTAAAAATCATCCAGGCGCATGAGTTGCCTGCGCCCCCAATAAAGAGAAAGCGCTAAAACTACCCTTCGATTAAAACAATCAGCCCTTTTCAGGGCTACCAACAAATAACGTAGAAAAACTTCTCGTTTTTTCCTCCTACCGACCGTCTAACTCGTATCAACATGGACATTACCCTTTACAGCAACATTGCTGGACAATATCCAAAATATACAATAACCTGCCTGCAATATTATTTAATCTGAAAAAACTGCCGATGCAGACCCAATCTTTAGACAATTTTGCCAAAAGATTGGGTGCTATATGGTTAATGGCAGGTTAAACCACACGACAAATAAAGGGTGCGAGTACTGGCAGTGCCTTGGAAACAACTTGAAATATACCTTTACTGCCTCTGGCCTCCATAATTTCTTTGCAGTTCACATGTTTAAAGAAATCCTGTTAGACTGTTTAGAGTACGAAAATAGTTATCTGCACATGAAGCTAGTGGTCGTTAGAGACGGAGCTAAAATGATTGTTGAGTATCTTCTTAAAAAGATTATAATTATACAATCTATCTTAAAAAGATTATAATTCTACAATATATCTTAAAAAGATTATAATTGTACAGGCTATGTATGTGTCAGGTCACGTAAGTGACTAACAGAGGTCAATGGTACGGTTTTGAGTCTTGCCATTAGAGGACCAAGATGATGCTTAATCTCCGAGACCTTGTCAGACATCAACTTATGCGACTTTGGAATCTCCTTTTGCTTTTTCTCGAGGTTAGTAAGTTTCTTAAGGGTATCCTTTCAGGTATCCTCGATCGTAGCTTGACGAATCGAGAATTGCTTGCGTAAAGGCATAGCTGATGGTGATCCTCATTTCTTGATGTTCTTCCTTTTTGGCGGCAACCTATATAGACCCCAATCTTTCCGCAATATTACCTGAATGCACTGAAAACAAACATAGTCATTTCTGCTGTAAAGTCCGGTAGTTTTAACCGTTCTGCCACCGTAACGACTGTTCAGTAAGAACAACGGTGTGCCACTGGTAGTTTTGGCGAGTCGCGACTCGTAAAATTGGGTTGTTTACGCGGGACACCA
>XLOC_018253_1
ACACGTGTAGGTAATTTCTGTACGCGTTTGTAGGGGGGATCGGCGCGAACGACATAATTAAGGAGTAGTGATTTTACGCATACAGGTGTTGTATGTAATTGTTACAAGTATAATTTTTTTTAAATTTCGCGGGATATTACACATGAACTGCTGCGTATCGCGCTCGAAAATTAATAATTGTACACTTGAGTTAAGGGCCCTGACGTTAGTGACATTTTGTTGTTTCGGGTTCTGTAATTCAGAGTTGTGAAATTCTGAATTATCTGCAAGCGTATGGCTGTCTATTGTAAGGAACGCGAGAGTTTGAATTTCCCGGGTATCAACGAAAGAGAACGGCGCCTATGGCCTGTAGGCAGCGAGCTTTGGTGGTGTTTTTCTTCTGTGGTTGTCTGAGATTCCCCTGGAGTCGGAGGAGGAAGGATTAAGGTCAGTGGATCGATTTTGATTTTCTCCTGTGAGGCTTTTCTCGTGGGCTCGCAGCTTGACGTTTTCGGGTTCCCTTTATTCAATTCAAGCTATCTTGTACGCGGCTATCTCATGGCTGTCTTCACTAGATTAAGTTTAACATTGTAGTTGTCTTACGGATAATTCGGGTTTATTTGAGTAACGGGGCCCTCGCTGTAAGACGTCGAACGCAAGTGAGCGCTACATTGTTCAGCGTTTGCAGTATTCGCGGGCAATTAGTTAAGTGTTATCGGGAAAATTGTCGAGGTGGGCAAGATTGATTGTGGATATCTTATAGTGTGAGTGTGCCTGGTTACAACCAAACCTTGGGACGTGCGAGAGTTGAAAACAGTGTAATATCGGTGGTTGTCTTCGTATCTCGGCTACCTTGGCGGAATTTCGATCATTCGGACGTATACTGTTAGAATACGGTTAAGTGG
>XLOC_018640_1
ATAAAAGTTGCAAAAAGACGGCACGCACACATCTGTATACGAGCGCGTGTATACGCCGCGCGAAATAATTAAGAATTATATACGCAGCGCTAGCGTTTTATCAGGTGCGCCAGCTGTTGCCGGCTAATATGTATAAGTGCGTAAAAAGGGACATATGCAGGCAGCAGCGCAGTCTTGTTTGTGGATAATTAAATCGCTG
>XLOC_018748_1
TGCCTTCGTTGGATGCTCAATTTGTTTTCGATACACACGACTCAGTTTGTTTTCTGAGTCGCTTGTGCGCGGAGTAAAATATTTTAACAGTCGCTGCAGTAATTTCCTACTTAAAGCATCAGGCTATATCGCTCATCTTCTAAACGATTCACAAAAATCATGAAAACTGCGACGTTTTCTCTCTTCTTACTTCTTTCCGCTGTCATTTGCATCGAGATAAGTGCTT
>XLOC_018748_2
CTGCGATCCAAGCCAATGTAAGCCTTGGTGTCTGAAAGCATTTTTCGCAGGTGATTGCACCAGTGAGGGTGCTTGCAACTGTGATGTATAGCTTCGCAGTAAGAATTATGAGGTATCACTCTAAATACTCCAGCAGCAGATAATTTCATAAAATTTAAACTACATACCATAATGTACGCGTATACACACTGTGAGCATCAAAACATTTTCAATAAAATACGTTGAAGCGTTCGTTATCGC
>XLOC_018823_1
TAAGTGAAACTATCGTGAATGGGAGTTGCTCCATCCGCACACGATTATAtgtgtgtgtgtgtgtgtgtgtgtgtgtgCAGTTGGGAGGGACTGTATGAGCCGGTGGAATGTTATCAGATCCTCGCGCTGTACTCAGTACTGCACTTTTGCGTGCGCTATTCGAAGCCGAAGAGGGTTATTACGTATGCTAATTCGGTAATTGCTTTATTTTCAATCCGGCGAGGATGGATCGTTCTGCGCTGATGGATAGAGGTTTATTTTCGGAAGAGGTATCGGCTTTATACGGCCGGTTAAAAATTAAAAGAGACCTTACCA
>XLOC_018767_1
GTCACTCGATCATCAGTGCATTTAAAAACGCGAGTTTGCGAGCAGCAAAAGATTAGCTGCAGTGAAATTCCGCGATCGAGCTTCGAAGCATATCCCCGAAGCAAAACAACATCACGATCGACGGAAGAAGAGGTTTTGTCAGTGCCATCGTTGCAGGTGTGCAGCCAATCGATAAGAGGTTAGCTCGTCGATGCACTGGCGATCGCGCAAAAACACTTGTTCCAACCGTATAAGAAAGTCAATAAGACAATTCTCATCAAGCTCTTGGAACTGATTTCGTACGAAGAAGCCATGATTATGCGAAATTAAATTCTCTTTATAGCACAGTGTGGCTAAAATCCGCTGTTAAATCACACCTATCTGTGACTAAAGTAGTCCTTTTTTGCACCGTGCTAACTTCACGGTGCAAATAAGGACTAATTTAGTCACGAATAGGCGAGACTTGCGGATTTTAGCAGTCTGTGCTATAAAATTTTATACGATACTCTTGACTTAAATGTTTCAGTTTTACAGGACGCTTAGCGCCCTCGCTACGCTCGGGTGCTAACTGCGCCGTGTAAAAAAGAACCATTTAGGGTGCGTCCACAATTGAACGTATACGTTAGGGTTTACAAGGGGTTTACGTAGAACATAACGTTTTGGGCAGTACTGCCAATTCACTGTAGCAGACTGCAGTTGAAACGAAGGAACGATAGAATATATAAAATTCTTTTTTCAAATAAAATTATAAAATGTTGTAAGAGAATGTATTATAATAAATTAGTTTCTGATTAAAAAAAAGGTCTACC
>XLOC_018902_1
CATCGGAGCTTAGCACAGGAGTCGGCTCGGAGCAGCAGTAGTACAAGCCGAGAGGAGCTACCCGGGCCGCGAGAGCGCAGTGTGTTATAACGTCGCGCCGATTGTGCGGTGATTTGATATCGTAGTTGTTTGTGTGGTGTCCAGCCGCGGAGAGCAGGCGGTTCTCTGATTTAGTGAAGTGCGTTTTATGCTGGTTGCGGGGCGAAGCGGCACCGCGGGCTCTTCCTATTCCAGGGTGAGTTTGCCTGCGCTACGTGACGTGTGTGCCTATATACATACCTACTGTGTGAGTGTGTGATGTCTGTTTTTCGTGCGCGCGAGGC
>XLOC_018937_1
TAAGATATTTGTGTATAGTACATATCTGTGTAAAAATTTTCTGTGTAGCATTTTTATGTTTAGACTAATTTGGTGTATCGTGTATAGGGGTTATTTTTGTGTAGAGTTTGCTCAGGTCCTTGCAAGTTGCAATACAGGCAAAACATTCGGCCCTGATTTAACCCGTAAGGTTTGATTTTTATCGGAATGGAGCTCTTCTTATTTCTAGGAAGATTTTTTATTTTTGGAGTTAATTATCGGCCCAACTTTCGTCAGGCACACAAAAAATTAGTCGTTAGACTCATCAAGTGTTCCCCTCCACGGAAATCTTTAGTAAAAGGCGAAAGATTTATGCGTGTAATGAAG
>XLOC_019012_1
AGACACCAAAAACCACGGAGCGCTTTACCTAGACCTCGTCATCGGCTACCCTGTACACCTGGACACCGCGTTCAAATGATTTTTACACCTAAACACCAAAAACCACGGGGCGAACTACGTAGACCTCATCACCGGCAACCTTGTAACCTAGACACCGCTCTTGAATGATTTTTATAGCTATAATATAAACTCTTAATTTAATAGGACGCCGCAGTAACATTTTTTTGTATGTAACGCCGCAATGATATGAAGAATGTGAGGATATGTAAAAAAGGTGGAAAAGCAATTCCCTATCATTTTTGATACGCAGCTAACTTCACCGTTCTTTCACACTGGAGGCGGCTAACTTCACCTTCCTTTCACACTGGAGAAAAAGATAATGATTTGAGCAAATCATATACGAGATTATTTATATTATATTAATGGCAGCGTTTTTTTTGACAACTTCTATTAAAAATCACTGATTAGCCCACGAATGTAATAATATATAAAAATTACTTAGAAACAATTATGGAAAGTATCGTTTTTCTGAAAAGTAAAATCTCGGATACCAATATAGAAATAAATAGTGTCGCGGGTGCCAAAGCTTCGTCTTCTTCTCAAACTCGTCTTCGTGGCGCTACCGCGCCACTTGATTAAGTATATTTTGCTTTTTTTAAATTAACTTATACATACTATGTAATACTAAGTTTGTAAACTGTGTTTACCTCTGCAAGGTTCATGAGTATATCGTCGCTCCAAACGAAGACTAGTACATTTGCATTTCTCGCGTTAAAGACTAATACATTACGCTCCTTTACGTCGAAGCCTAGTACATTTCTCACTTTTACGTTAAAAACTAGTACATTTCGTACTTTTGCGTTGAAGACTAGTAAATTTTGAATTCCCGCGGCAAAAGCTAGTACATTTGGTT
>XLOC_019147_1
TTCAGTGTGCAGCGAGTCGCGGCCTCTCCGAGGTCCGCATAGAGAGATATGCCTTTGCAGTAGTGTAGATAGTGAGCTATACTCTACACGCGTATAGGAGATAGCAGACGACGCGCGGCTCTTTCCAGAAATACATGCGTGTGGGCGCTGCTGCTGCTGCGCGAAGCTGTCTGCTGGGGGGGTCGCGATTCGCGAATGCAGCACTGATCTTGCGCGGCAGCGAAGCCTCTTCTGCTCCAGTAGCTATACGTACGCAGTTGTCGAAAGAGACGCGGTGAAGAGAAGAAGACGGGCGGGCCCTCATCGCCTGCGGCAGATCATCGTCATCCTAAATGTGCAGCAGCCCATCAACCTGTTCTGCCCGTGCGAAATCGATGGGACCGGGGAAGTTGGCCTGACGAATATTGCGCGTTAAATACCGAGACGAACTTCGTACGACGACTAATACGACTATACGCAACTATTCACGGCGATTCGAATTAACATTAATACAAGCTCTGCGTCAGCAGCAGCGCAACGACACAGTAACAAAGTTTTCCTGCGTTTTCCGCGAAAACCTACGAAAATTGCAAACCCCACGAAGAGGACGTCAATATGACGGAGACGACGACCGAGTTCGGCCCTCGGAAGACGGCAATAATCATCGCGATCGTAGCGGGATGCTTCGCTATGCTGTGGCCCAAAATTTTGTACCCGATGCTCACGGGGTCTGTTAATCCACCACACTCAGCGGACAGCTC
>XLOC_019343_1
CAGCAATCAGCATGCACTGGTGCAGTACCAATCGCGCATATCGTATATACCTACCTATATATACCGAACCGACGTACGCAAGCAAAAGCTAGGTGTTTAGCTCATTCGACTTTCGAGTCGACTCGCGGAGAGAGAGAGAGAAAAATCCGTGTGACGTGCACCGCTCCGCTGCTGCTGCCGCTGCCTTTCCCCGTGCAATGTCCGCGAGTTAGTGCTCTCCTGTGATTTTCCATCGAATCGGGATAAAACAACTCTCACCctcgcactctctctctctctctctctctctctctctctctctctcttctctcCGGATATCGAACAAGGTCACGCAAGAAGCGCGCGAGGGGCACCTGCAGCCGCGAGAAGAGTCCGGACGAGCGATTATTAACATGAGCTCCTCATGAATGCTAGGAGAGTCGGGTGAGTGTTGGAAACGCCGAGTCTCTTTGTGTGTCTATGTATGTATGTACACATTTCACGTTCGCGAACGCCACGGAGAAGTCGGCCCGCGCGAGTCTCACAGCTGGTGCAGAATCCTGGCGGTCAGTGGTGCGGTAGCTGCTGAATTTTCACGCCAAGAGACGGGCGATAGTCACGGCATTATATAATTCGCGGAAAATCGCGATCCCCGCGGTTGAGActcgagagagagagcgagagagagagagaAAAGTTGTTCCCCCAGCTGGCTTTATCTCTCGCGCGCTGCTCTATATAAGTATTCCGTAGGTAGGATAAGTAACGAGTTTCTGTCTCTGTCTAGCTGTCTCTCCGAGGTCTGTTTTCTCGCTGCTTCTGGCTCTGCGTTTTGTGAAATTATTGTGAAATTTGCCTTGTCATTGGTGACGTTCTCGTTCAATGCCGACTATTTTTTTTATTCGAGGGAGCTGTCTCGGGGTTTGCGCGAGATTTTTTACGTATTTTTTTTATCATAACGCCGTTTCTCGGGTTGATTGTGTATACGTGTGCACATGATCAGACAGTATGCTGAGg
>XLOC_019570_1
CAAAACGCAATCAAAAGTTCCAGCGTATAGAGTGATCGCCTAGATCGTATTTCGCATTTCGTGAGAGGATAAAAAAATGTGCAACTCTTGATGAATCTCATGAACTTCATCCTAGAGGGATGCGCTCAGCAGTCTCAATAATAATCCCAGAGCTGCGGGTACCCCTTTATGATCCTCTCGTCCTTCAGTTCGATCGACGGTCGGCGCACCTTTTCCTACGCTAGCGCCTTGAGCATCATCAGGCTGATGGCCGGAGTCGTGTCGTAGTAACGAAGGCAAACGAAAGGCGTTATGCCTTTGCAGTCCTCGGCAAGCACATTCACGCCGACGGACAGAAGTAGCCAATGTTCTTCTCATTCCAGCTTGGATTGAAGTGCCCGCAGGCGTTGGTGCAGCGCGATACAACATCGATCGCTCCCAGATCAACGCCCGCACCGCGTTTCAGCAAAGTTTCCAGCAGTCTCCAGTGCCGAGACTTACTTACAGCCGCGAAGTACATAGCAGAGATTCGCCAAACTTTTCAGTTGCTCGTCGACATTTACGCCCTGGCC
>XLOC_019570_2
ACGTATATTTTAACGATTCTCCACGTTTGTAAACTGTCAAGGTGATGCCAATAAGGAGACTGACTAACTCGCTCTCTCGATCTTTTTTCGTTCTTTTAGGGTTATGGGCTCCAAGCCATGTATGTATGTGCCCCGTTGTTGATCTTCAGCTGCACGTATTGAAAATACAAAGTAAAGTACTTATCAAGCTATCAGCACGATTTGCACATACTCGGAAGAGAGACTGACCGGCTTTTGTAGGTATACTTTTTTTATATGCCATATAGGTATAGAAGAGGACTGAACATGTCGGTGCAAGCGTGATGCGTAAGTAGAAGAAAGAGAACAGATAAGGCACTATAATAAAACGTTAGTCCTCACGGC
>XLOC_019577_1
TCTGTTCTCATAAAGTGTATTACGTCCAGTGGACAATTGACTAGATCGAAAATACAGTGTGTTACATTGTAAACGCACAAAAATACATAGATAGAAAATTTCTTATACGATTTCTCGAATAGAGTCAGCGCACGTAGCATCACTGTCGAAAAGTCGAAAAGTACCGCTAGCTCGTAGCACACACTGATCTATATCTGTCTGTACATGGTAATTAATAACTTTATATAAGTATGTTACTGCAAAGTCACCGGCGGCCGAATGGCCGCAGGACGGACCGTGATAAAGTTTTATTGGCAGTCATGTTATTTTTAATAAACAAACACAATATGCGATGATTATCAATCAGTAGCGCATCTTGTGAAATACAAAAAGAAGACTAACAAATCTTAACTTAAAAACTATCATTCACGATTTGCTTTGAATGTGTTACATTAAAATACTCGTGATTCAATCGAATGGTAATATGAGTTTGATAACGGCCAAAATTATTAGTGTGTAGGTACTCATTCTTTATCGAAGTTATCGCATGAATATTGTATAAACTTTTTATTTTCTGCATTCAATTTTTTGATTGTCAAAGCATGAAGATTATTAATAGTATTATCGAGTTTTTGCTCATAAAACAAACGTTTGTCATATAGAATGAATCACAGAAAAGGTCTAGAAAATTGACCGTTAACAACTTGTCGCTAATTTTGTTCTTTTTACAATGTCGTCTTTCGTCATGGATATATCACGACTCAGAGTCCAGTCGAAAGTATGTTGCCGAATATATTTTAAGTACGCAGGCATCGAAACATCAATCATTGAACAATTCTGGGTGCGATAATGAACAATTTAATCGAAAATCATTGTTCTCTACCATTTTATATAAGCTAAGAAGTTTTATATAAGCTCAAAAGCAGCGAAGTGAATACGAAAATATTTGTAAAAATATCGTTATGATTCACGTATTTACAATTAGTAAAATTAATTACAAACTTTAGTAAatatatatgtatatatgtatatatgtatatatatatgtgtgtgtgtgtgtgtgtgtgtgtATTTGTTAACAATGAATATTTTACATGTTTCGCGCGATGCGTATATTCAATTCACATTGAAAATAATGCGAATTGAAATGCAAGTATTATTATCACAATAATGCATAATTTTCTCTTTGAAATTCATAAACGTTCACTACAGAAGCTCGCCTCATTGATCCCGTACTCAGCGGAGTACGAAATTATGAAGCAGTCGTTTGTACAATAATGCAAAGGTAGCGCAACAATTTTTACGTTACTAGACGTAATGATAGTTATATCTTTATATTATTTGAGCATGTGGACTTATTCGACGCATGCATTATCGCACCCGCGTCGAACGAATTTCTCTGTTGGAGATGTAACGAGTATTCAGAGGATCnn
>XLOC_019578_1
TGACTGATGCGAATCGCTGTTACGCAATTCTCGCTAGGAAAATCGGAGATTTAGAAAAGAGATTGCACGAGGTTTCGCACCTGCAACGAAATCCTCAAAAGCAAAGAAAAGCGCACAATATAGCTTATTACTATAAATAACCCGACTAGGGTGTCAGGTTACTTGAAATTCTCCAACGCGCTTTCCTCGCAGTGATATTCCGTAACTCGTCGATCGATAAGCTAGCCGAAACAAAATGAAAAACGTGCAATATTCCGAACAAAGTAATAAAGCGCAGTGCGCGGATTCGTCACATAGAGCGCGATAAATCGAAAAAGCGGCTGCGTGTACGACAACACTGTGAGTCATAGCCGTGTCGCTCGCTCGTCTGGACTATACTGCATTTTACTCCTTGCTCGTGTACCGACGGAGAGAAACTGATACTTGTACGAAAAATTCAAAGCGACAGATGTGTGCGTAAAAAGATGTGTCGAACGATTGGTTAAGTATAAATTTGTATGCGTGATATACCGAGATTAAAGCTCTCCCTGTGCCTCCTCGCAGCGCACGATAACTCTCGTGACGGCGTTCGCCATGTTGGCCCGAGACTGTAGTACTGCGAGTTCGAGACACTTCCgggtgttctctctctctctctctctctctctctctctctctctctctctctctcAGCGGCTCTCGATTCGAAAATAGCCCGCGCGCGCTGCTGctctctctctctctctctctcGTTGTTAGTACAGTCGGTATCGAGAGGCGACTCGCCGACTGCTCTGCAGCGGAGCAGCCTTGACATCGATCGAGGTTGCGGCTAGCTGGATATTATATGCGCGCTATATGCATATTTCGTCTGTGACTATAACGATCATGCGCGATATGCTTCCCTTCCTCTAATTGGAGCCTAATCATTCCATCGTTGTAATTAGGAAAGTGCGCTTCAATTGCATAAGTCGAGCGATTAATTAGCTTTTTTACGTAAGCCCTCGGGCGCGCATGCACGtgcgcgtatcc
>XLOC_019590_1
GCGACGGCAAGGACTCGGGGATGAGGGCTCGCTGGGCCTCGGGCGTCAGGCCCGCGATCGAGGCGTAGGGCCGTGGGTCCATCCAGTGCGGCGGGCCCGTGATCGCGCTCTTCTTAGCCATCTCGAGCTCCTTGGCCTTGAGTGCGGCCGCTCGGGAGCTGCTGCGGGACTTCTTCGGCGCGGGCTCGCCCAGCGAGTTGAGGTTGCCCTGGGACGGGCTGTTGTTGTTGTCCGAGCGCGTGCGCTTGCCCCCGCTGCTGCTGCTGCTGCTGCTCGGGCTCACCGAGGACGAGGAACTGCTACTGCCGACCTGGACGCGTCGACGCAGGCCCATCGTCGCCGATGCCATTAGAGTTGTCGTGTCGAGGAAACGTTTTCCCGGCTGCGTAGAACTGTTCTCACTGCGCGTAACTTTTACTTTCACCAACGCACTATCTCACACCGAACTCTCTCTCCCTCTTGAGAGAGAGAGAGAGAAAGAGTCTCTACGACGACGACACTGTCGGACCGAGCTGGACTCGCTCCTGGGCCGATGATCCGCCGCTACGGGTCATGCTCCAT
>XLOC_019590_2
AGACCAGTAGCCCAATCCGCTGCGAAGAAGCTCCAGAGCGAAGGATCTATCGTCAGCAACACACAAAGCACAGAGCGACGAGACGGAGCGAAAATAAGAGAGCGCGAGCAGGACGATAGTCGACGTCGACGACGGCGGCGGGCGAGATCGGAGCGGCGACTGGCTGCCGTCTGCTCTCCGGAGTCGGTGGCAGAGCGGCGCGCGCGCTAATCCCGCTCAATCAAGAGGTCCCGCAACTGGATGGCCGGAGAGCGCTCAGCAGAGCGCGGAGTGGGGGAGGCGACGTCGGCGGTGGCGGCGGCGGCAGCCGAGCGTGTTGGAGCGTctgtgcgcacgctct
>XLOC_019447_1
TTTATTAACTCATTATTTAATTTACTGTTCGTATTATTATTAATTTATTATTCATGCATTTATATTATTATTACCTAATGTATTGATTTAGTATAGAGAATTAAGGAAATTAAAATTTTTTGACGGCGACGTGATTTGAACCTGGACCCCCAGCTTGACAGTCGAGTACACTAACCATTCATCCAAACAGGACGCATGTGTACACAGACTTTCGGATCGAATATATCAACTACTTTACATATTAACTAAAGTTAATAATATATGAACAATAATTAATAAATAAAATCAACAATACTTGCATAATGTCACTAACATTTGATTATTAGATAAGTCAATTTATACCTTTTAAATTTGAATTATTTTCCGTGCGACATCACTCCAGCATCGAGTGATTCAGAGCAGGAAAATTTTATCACTCGATTACTTTTAGTCATTTTTATGACTCTATAGCTAGAGTCACTCTATAATATTGGATCATGTTATGACTCAAACTTGAGTGATATTACTGATCACTTCTTTTTAGAGTGAACTAATCACTCTTGGAAATTTAGAGTTTCATTCCAAAATATTTTATTACTAGGCAGAGCAAAATAAATATCCTGGAAATTTCATTTTTTTATCTAAAATAAAATTTCCAGGCAAAAAATCCCGATAAATGTCCTTGACCATTCAAAAATCTTAGAATTTTTCTCCTTGCCATTAGGCGCGTAATATTTGAAATAACAAGATTTTCGAAGTGTCGAGGATATTCGAGGACTTTGAAGCGGGAAGTTCAGTCTGGAAAAAGTAGGGAGTCGTGCTACAGTCCGATCGCGCCGATGTGTTGGTGTTGGCTGGCGGTGGGGGTACGGAGGGGGACGAAAACCTGCGCCCAAGATCTGGCGCTCTGGACGCATGCC
>XLOC_019461_1
nTACAAAAAACTATGATAGGTCTGACTTATTTTACGTTGCATACTCATATTATATGAAATGCAGTCTAAccttttattttcataaacaagaaaaaaaaaaaTTTTTGAATGCATTATTGCTTTGTAGAAATTTTTATATGGATAGTATTTCACATAAGAACTTATAAAAAGATATTATAATATTGAATTTCATTCGCCGAAAATCATAACTATTCAAACATTACGTTGTACGAATCAACATTTTGAAACAAATTAATTGAGGTCATATACAAAATTCAAGTATAGTATTATATATCATCTTAAAAATGACTGATCAGATCGGATTTGTAACTTCAAAGTAGCCCTAAAGAATAGATGACTAAAAAACAAATTATGCCTTCGCACATCAAAGTATTTTATAAAGCACGGGCAGAAAAATAAATTGTAAATTCTTGGGGGAGCAAAATATTTTGATAATTTTTTCTTTAATATCTGATTTTATATGACGATGAAAAATTGTTACTGCACTACCAGTTTACCGAACAATAAGACAACTGGAACAATTTAATACAATTCATTTCGATTGTAGACTATTCGTCGATTACGACATTGCACTATTAGTTTGATTATTCGGGGGCGAAAAATAATGGATTGTTGTTGAAAAGTATGAGAAAAAAAATTATATATGTAGTGAACCCAATAAACCTTACGAGTCATGAAAAGGAAACAATCGACGCGACGACGTCAGTGAAGACTTTTGCATTCGTCAATTGCGTCTACGCGTGCGTTTTAGTTTAACTAAGCTAAATGTGTTCTCTTCTTCTTTAAGAAAAAACAAACATTGAAACAAGCCTTGTGATCCACTGTCGGAACTATATTACAAAAATATTAAAATATATTTCAACGCTCTCATAACAATAATGTAGAATGTAAATTCTATCATTGATTAAAAAAACGATATAAATAGTGTACACAATGTCGAATATAAAATATGTAAA
>XLOC_019641_1
TCTCAACAGCTGACAAAACCAGACTAAACATAAACAATAACATCCGCGATGTCGTTGATCTCGTTGCTAAGGTCGCTATGCGCGATTCTTGGTGTTCGAATCGCGCAATCGCGTTCAGGCTCGGACACGACAATATTATTTGCTAAAATAAAATTAATATCCAATATCGCAGTGCACGAAAATTGCAGCGTTTTGATTCTCATCACAGTGCATCAGACGGTCTTATCTCCTGCGCGACCGGAAGATACAAGCATACACCCACATTATTTTATCTTGAGCACTTCTCAAAATTTCAAATCGATAAACGCTTGATTTGCTTATTCAGCTTCCCTAAACAGCGAAACGACAGCGTATACATGTAGTAGCGCATCATAAATCTCTGTCCTGCAACTCGAACAGCTCCTTTCTCGCTGGCCATTAACTTCGCTCCGCCTCGTCAACCCGATGTCACGCGAAGTATAAGTCGCAACCCTTTACGCACGTGTATGCATACACAATTATCTGTACACAAACCTTTCGAAGGATCTTCCTATGAGACGAACAGTGCGAGGAAGACGTACAAAATTTCTCAACCCCGTGCACGTGGGCTACGGCTATATCTTTAGTCGCAGTTTCATTACGAATATACTATTTTGCAAAGACGAAAATATGAAATTCAAGTCGTTTTGTCAAGAAGTCACATCAGAATATTTGCGGATGTCGCCCTTATCAAACTCTGATTCTCATTACGTGTATTACGTAAAGCATAGAAATCGTATTACATATTATTCTCCACATTGAAGCAAGGAGAGAGAGGATGCTTGGCTGGAAGTGCTGGCTGAAAGAGATATTTTTTATCTATTCGAGGGGTTTATTATTTTTCTTTTTAGCGCGTTCCGGTAGTCTTATTTGTATGCGCTCTCGACAATTCTGCTATCTGCTAGAAAATCTTCGCGCGTTCGACACCCGAACGCCTTATATGGGAAAACACATGTGGTTTTTGCTTATTTAAGATTATACGCAGTTCCTGATGCTCTCGTGGT
>XLOC_019641_2
TGATAATATTTTACACATGATAATTACATGCTAAATCATATGTATACAAAATTTGTTTCCATAAGATTTTCGGAGTTTTGGAGCAATATACTTAAATCCAGATGATATATAAAATCAATTTGAATATTCGAAGATATAGTCCAGTAAAATTAGCTGTGAAATCGCCCTGCGGTAGAAATGGCTGCATTTTTGGTAAATCGGGGTCGGAAAAACCGATTCTGAAATTTGCAACTTCCTAGAACGAGGGGTTCTATGCGAAAACAGCGTGCGAAAGTTATTTTTGCTTATATCTCGAGATCGGCTTGACCTATGAAAAAATGGCTGGCATCAATGGAAAGAGCGTTAAATTTTGTATTGGAAACGATTTTTTACTCGATTCCGATGAGCGCAAAGTTCCGAGATAATTAATGAAAAAGAAATTTGCTTGGTGTAGAGACAGGAGAGGGGAGCGCGCAGACGACATGGCCGCC
>XLOC_019641_1
TCTCAACAGCTGACAAAACCAGACTAAACATAAACAATAACATCCGCGATGTCGTTGATCTCGTTGCTAAGGTCGCTATGCGCGATTCTTGGTGTTCGAATCGCGCAATCGCGTTCAGGCTCGGACACGACAATATTATTTGCTAAAATAAAATTAATATCCAATATCGCAGTGCACGAAAATTGCAGCGTTTTGATTCTCATCACAGTGCATCAGACGGTCTTATCTCCTGCGCGACCGGAAGATACAAGCATACACCCACATTATTTTATCTTGAGCACTTCTCAAAATTTCAAATCGATAAACGCTTGATTTGCTTATTCAGCTTCCCTAAACAGCGAAACGACAGCGTATACATGTAGTAGCGCATCATAAATCTCTGTCCTGCAACTCGAACAGCTCCTTTCTCGCTGGCCATTAACTTCGCTCCGCCTCGTCAACCCGATGTCACGCGAAGTATAAGTCGCAACCCTTTACGCACGTGTATGCATACACAATTATCTGTACACAAACCTTTCGAAGGATCTTCCTATGAGACGAACAGTGCGAGGAAGACGTACAAAATTTCTCAACCCCGTGCACGTGGGCTACGGCTATATCTTTAGTCGCAGTTTCATTACGAATATACTATTTTGCAAAGACGAAAATATGAAATTCAAGTCGTTTTGTCAAGAAGTCACATCAGAATATTTGCGGATGTCGCCCTTATCAAACTCTGATTCTCATTACGTGTATTACGTAAAGCATAGAAATCGTATTACATATTATTCTCCACATTGAAGCAAGGAGAGAGAGGATGCTTGGCTGGAAGTGCTGGCTGAAAGAGATATTTTTTATCTATTCGAGGGGTTTATTATTTTTCTTTTTAGCGCGTTCCGGTAGTCTTATTTGTATGCGCTCTCGACAATTCTGCTATCTGCTAGAAAATCTTCGCGCGTTCGACACCCGAACGCCTTATATGGGAAAACACATGTGGTTTTTGCTTATTTAAGATTATACGCAGTTCCTGATGCTCTCGTGGTCTATAAGTTTGAAGCAGAAGGGTGGTATGGCATGAAAATTAATCACTCGTCACAGATAGAAATAAATTTGAAAATGGATGTTCGAAGAATCTTTTTGAAAAATATATAATGCAAAGTCTAGACTATAATCAGCTAATCTGCCTTTACAAAGAAGTTATGGTCGATTGTTTTTATTCTCAGCAAAAAAAATTATTGCGTAAAGATATATCTATAAATTATTAAACCAAGTGAACTATTATTCAAGTTTTTGGCAGATTATAATATAATGCGCGCCAGCAGAAGATCTAGCTCACCGCCATCTGGTCGCCGCCACCGAATAAGCCGCAAAACCTCTCGAACTACCAGATATAGATATTTTTACTACTACTATAAACGATTGTTGGTAAAGTAGATATCTAGATTATACTACCACGGAAGATAATATTATATTAGTATCAAACCTCAATAAACTGCAAATGTTTTAAAATGATTAATTGCATTATAATAGTTAAAGCCGTTGCCTCTTTTACTTTTATGAATAAATAATAATCATACGGAAGAAGTACGTTATAAATAGAATTGAGTTACACGTAATTTGAGATATTTACCTGATAATATTTTACACATGATAATTACATGCTAAATCATATGTATACAAAATTTGTTTCCATAAGATTTTCGGAGTTTTGGAGCAATATACTTAAATCCAGATGATATATAAAATCAATTTGAATATTCGAAGATATAGTCCAGTAAAATTAGCTGTGAAATCGCCCTGCGGTAGAAATGGCTGCATTTTTGGTAAATCGGGGTCGGAAAAACCGATTCTGAAATTTGCAACTTCCTAGAACGAGGGGTTCTATGCGAAAACAGCGTGCGAAAGTTATTTTTGCTTATATCTCGAGATCGGCTTGACCTATGAAAAAATGGCTGGCATCAATGGAAAGAGCGTTAAATTTTGTATTGGAAACGATTTTTTACTCGATTCCGATGAGCGCAAAGTTCCGAGATAATTAATGAAAAAGAAATTTGCTTGGTGTAGAGACAGGAGAGGGGAGCGCGCAGACGACATGGCCGCCACCGCTCTCTCCGCGCGCAgcggnn
>XLOC_019669_1
TCACAATTGGCAAAGATCGAGGAAAAATGTCAGCTATAAAAACATTGTAAAATTGTTGAATTTTTGCTAGAATCTGTCGCATATCTGGAAATCGGCGTCTAGCTTTCTTTCAATCAGCTGTTTTGCAATCAGCTGTTTAACCTTTAGAGGTAATGTATTGTTTTCAGCAGAGGACAAGCGTCAGTCGAGACGAGCTGATGTACAAAAAAACGCTGAGTTGTCAATAAACTAACATATTTAACACGAATATTAAATAAAGCAGGCTAGACAGTTATAACATAAACGGCTGAAGCAAGCCCAACAAGCC
>XLOC_019670_1
CGACTCGCGTGGATTTCCCATTTTAGCTCTCGAAACATCAAGTGCGGAGGGGCTGTATAATGGATACATTGAATTATTTGCGGAAGGTGAGGCGAAAACACGCCGCCGCAGACAATGTTACACGTATCCTTATTGTATATGTGTGCAGTACGAGCTGTCTTGCATAACAATTTATATAGAATACGCGGCGTTTACAACAATTCCCTCTAGCTTTCTATGTATAACCAGCCACGCGCCGCACTCTCGGGAAGAGCTGCATCGCAGCATTTTTCAAAATTTCACCGGCTTTATCATAGATTTCTGGAGGATACATGGCTAACACAGGTGCAGTTACAGCATGAGCGGCTGAAGCAGTACACTCAAAAGGGCACTGCTCTATATTTATAGGCTTCGGGACGCAAAATAAGCGAGGGTTATAGAAAAGTGCGAATGCGCCACCTATCGCTGCTAGTCAGAAGCTTGTAGAGAGCCGAACAAATCAAGCGGTGGAAGAGAGCTC
>XLOC_019502_1
CTCATTTTATAACTGACAGCAGGCATATTATGTCCATACTGGATGACATTTGACTGCGGCACTCCTGAGCGAGAGCTGTAACGCCTGCCTTCTCAATTGTTTGCCTGAAATATAGAATAGACTGCAGGTTACATTCGAGAGCACCTACGCATTCATCGATCAGCTCGAGTCGGTAACGTCGATCTCGCGCTACATCGCACACCAGCAGTGTAGCATCAAGGCGCGCAAGTCAAGTGGTGCACTCTCATGCGGCCCGTTCGAATTCGCGCCTGTAGCAGCGGCAGCCGAGTCCTTTTCCGCGGCGAGGCGGCG
>XLOC_019525_1
GCAACTTCGCCGCCGACGCTTCTATACAACGCGCTCGTATACTCCTTCCGCGACGCCTATGCGTGTACGTGTGTACTATTATGTGTGTGTGAGCGCGTGTACGTAGATAAGGCTTATCGTACCGGGATGTAGCCGCTTCCGCGCTTGGAGTTAAGttttttttttttgatttttAAATTTTGTACGATGCCTATTCGTATGCTGTTGTATTGTATTATTATATAGTGAGTTTGATGTATACAGTGGGTGCAAGACTTGTAGGCGATTGTTTGTTTTTTATAAGGATATGTGAATGATGCTGTGTGCGGGTAAGAATTGGGATAAGCGATTATAGTTTCCAGGGAGATGTTGAGTTTATACGAAAGTTGTAAACGTACACACGTCGGAAATAAAGAGATGAATTGCAAAATTCGTTCGAGTGTGCGTATAATCGCAGACGTGCGGCGTTAACGATGCGATTATGCAAGATTCTTCATTTTTCCACTCGTCGCTCGCTCTCGCCCAGGGAACTATGTATATTAATCGCTCGAGTGAGTTTCATAAGAAAATCCCGATATAATTAATCAGGCGTGCGATGAGCGCCGCGCAAAAACTCGTCGTAATTCAGAGATGTTATACACCCATATCCATCTCTTTTTTTCCACTACAGGCGTTAAACAAATTTATCATACAATAAAACTCGCTTTCGTATACACACTCGTGAATTATTCATCAAACGCTCGATCCTATAGCGAAAAAAGCCTCGTATAGCCGATTAAAA
>XLOC_019882_1
TTTTATTACAATGATCAAGAACTCGGAAGTGTTAGAGTACAGTGAGTCCGAACTTTCGAGAATGCGCACTTCATAACAGTCTCTAACATACACTCCGACGCCTCTACCTTGTTTTACAACTTTATCTAACCTGAAGAAAATATAACGGCGAATGTTCACTATTGAGTCAAGGTCAATAGTTTCAAGATCATCTTGAATGGGTAAGAAACGTTTCGGTGATCGCGATAAAGTCGTAGTAAGCAACTTCGCATTGATGCGTAATTACATTGAAGTACGTTTTGAGACGATTCGCATAATTATGTGATAAATTAAGATCGCGTCTGATACCTGTGGACGGTCCGTTAAGTGAACAGCCTGGCATCTGGTGCGATTTATAGGGCTAACAATAATAATCTGACAGAGCTGTGTAAGCACAGTCGCGTCGGAGATCAGGATTGACCGGAAATCACGCGCTTGCAGCATACACATATTATTATCGTAAACATACGCACTATAATAATTAATACAATGTTTAGCTGCGAGAGCTTTTCACCAAAGCTCGAAGACCAGTTCTGGCACAGCTCTTTGATGTAGATCGGGGCGTCGCCTCCCGCTCCAAACAGCTGCTGGCTCTTGAGTGACgatagtttattttttttttttttGGAAATTACTAGGTCCCGTGTGGCCAGAGAAACCATCCTGGCAGCAACCGTGCGGTATTTACGCGGCGCTCCGTACGTTTGTAACAAATTTCCGCGTTTTTTAGACCTAAAAAGCGGCCCTAAAGTGGCCTTTTTTTTAATAGCCTGAAAAGAGCGAGCAAAAAATTCTTAAAAATGATTAAATCATGTAGTAACACGTATATAAATATAAGTATATGCATCATATATAGAACTAAATACTTTAAGGAACCTTGTCAAAAATAAGTCACCTTAGTTTAGCTTACAGGCACAAAAAACGCAGAAGTCAATACGTGCGTTACAAAAACTATGGTGTGCACCAAGGCCTATCTAGGCTTTTTGAGAGGTCAAAAAGCCTGCTTATGCACACGAGGGTGTGAATATTGCGGTACTCGTCTGCGGCTCGTGAACGCCTTTGCCTTAGGCTCGGGCTGCTCGCTTCGACTCGTACTGCAATCTCCACACTCAGTCTAAAAAAGTCTACTTTACGCTCTTGGTACACAATATACTATTTATCGGCTTTTTGGGAAAGCATTGGTTTTTATGTATTTGCATTATTAATTCACCTTTTATGATAAAATTGAAAAATTTTGTTTTTCTATGTCGTTTCAACAAGAGAGTGGTTACCGTGATAAAAAATTGTTGTAAGCTCCTGTTGACTCGTACAAATAAACACGAAAAAATAGGGTGTGCACGAAGGACTAAGTAGGTTTTTTCCCTAGTGTGGTTGCAGTACCCGTCTTCGGCTCGCAAACGCACTCACCTTCGGCTCGTGCTTGCTCGTCTCGTGTTGTACTGCAGAATACACTTGGTCTACAAAGCCCACTTCACGCCCTTAGTACACAATAGACTATTCTTACCTGCTCACAAAATTTGTTGTGAACTACAATTTTTGTGTCTTTGTGCCACATTATAGAAATTTAGAAAAATTCCGCATTCTAGTCGTGAAAAGTGTAAAAATCCATTCAGGGGTTATAAAAACTatggt
>XLOC_019882_2
TGCAGTACGAGTCGAAGGCGGGGTAGCACGAGCCGAAGGCCACTTTACGCTTATGGTACTTACCCCCACTATCTACGCTATCACTAACATCTACACGAACGAAATTACACTTGGTAT
>XLOC_019886_1
AATTTCAAGTTATGCAAGCATTTAAAGGTAAT
>XLOC_019886_2
TCCATTACAACGATGTGATAGAATGGTCGGTTGGTACAACCATAACGAACTAATCTTATGGACTTTGGTCTACTTTTTATTGCAAATCCACATCCAGAAGCTAAATGCACAGGTAATCGTGGCATGCTTTTGTTTTCAAAACATGTAAAAAGTTCAAACAGTAAGTTTGAAAGTTTTATTTCGCCAAATAAAATTAAAAACTTAACGTTAATAAAACGTTAACATCAAGCAGAAAACTAAATGGTGCTAATCTGGGAATAAGAAAGAAGAAGACTGGAGTCTGGTGAAAC
>XLOC_019997_1
tatatatatatatatatatatatatatatCTTGTATGCGTAACAATATGCTTGATGCTTTGTTTTTCTTTTTATTTTATATTTTGGTCTTCTACGTATGCATTTTTACGTGAATCTGCGTTTATTTTAATATATATGTATATAAGATAGTGCCATTTTTCATTCATTTTTACTTTTTTCTCTGTTCTCAGTTTACGTATGCATTGTTCGTATATTATTATTTTTCTTCGCGTTATCATTTATTTTGTCTTTGTTTCATTACAACAATTATTTACACAAGTTTTTCGAAGCTACGACTAGGAATATTGACGCGATAGGACAAAATCAATTCGCGGTGTGAAACACTAAACGCATAATTTGTTCCATACTATAAGTGCAATCAAAAGTTTCTGTCACTGCAGCTTTTATTATACTCTAGAAAATGCAAATCTTTATGAGATGTACACTTTCTTCCACAGTCTTGCAATctaagctatttttttttatttttttatttttattttGTAAGTCGATCATTGTAAAATATAGGAACTGCGATAGAATCGCAACTAAAAGTGCTTTCACAAAATAAGAAATGATTATATCCACGTGCAGACAACATGAAATTACGCGATCGAGATAAATCCAATGTATTGTCAGTCGAATAATAATTAATTTTTTTCTTATTTATTTTATCACATACAAATTTGACATTGCTATTCTTGTTTTATTACACCGTCAAAATGATTCATAGAATATTTGTTCGCAAAAATTTCAGTTTCTCAAGTTAATCCTGACAGTTATGTCAATGATCACAAAAACAATTATGAACTGTAACGGTATATTCAAAATCGCTCACACTTTAAATATTAAAATACATTACAATGCATTAACGCTACTTATTACGCAATTAATTTTATAGGTACTCAGCAATGAAGATGATCGCGGCTAACAAAAATAAAACGCTTTCTCATCACTTTGAAAATTGACTAGTCGGGAATGAATACAATGTCATGTACAAGATCGTTCAGAGATTCTCGTTTTCGTAATCTAGACAGTAGGTATATATCGCATCGGACAACCTTTCGAAGTTTTCATAACGAAGGAGAGAATTGCAGTATTTGTAAAAAATAATACGCAAGTTTCAATACTGCCATCGTGTATTTTAAGCCCCGAGGAAATTTATAAATATTGACTTTGCATTATTCGACGACGCAATGGCCAAAACACTACGGCTCTACTGTTAAGGACACATTCAAATTGATCGACGTTCATGCTTTGACGCTCGATGATTACTTCATAATTATAATCTTCAGTATAATTATACACGTACGCGTATATTAATAATTAACATCTATTTAGATTGACTTTCTATACTTATTCCCTTGTTATTATTTCACCAGCTATAACGATCAATTGTCGAGATAAACTGCACTCGTGACGTTTTTACTCCTTGGTTTTTTCTCTCTAGATTATTCTGCGTTCGTTTTTCTCTTTCGCGAATCTCGAATAAAAATGGAAGAATACAGTGGAAGAGAAAAAGTCATGTATATCGTATATATTATTTGTATATATCACTAATTTAATATAGTAGCCTCCTATGTCTGTGtatataatatatatgtatgtatatattatataacaatgaaaaattatttatatatttatatatCTCGCTTTTCTCATAATATCCGAAGACGTTAGGACTGTTTTCGTTGATGCTTACTTTTTTTGTTCTCTTTTCATCTGAAGTTTTGTAAATTATATGATTATTATTCCACTAGCGATATAACAGAAAAAtggcagacattacaaatatatatatatatatatatatatatatatatatatatatatatatatatacatatatatatatgtgtatatatTTAACAGCATGTATCTTCGTTTACTTTTTAAACTTCATTTAACGCGGACGTTACTGCACTTTCGCTGTTTTCCCCCACAGTCATCATATGAACATGCAATTTTTGGCCTGCTATAGATTGTATCGAACTCACAAACAAACGACTTGTAAGAATAAGTTTGTTCATCAATTCGCGGGACACCTTATATAGCATGCGATGATCGAAAGTTTAGCAACGCTTATAAAAGACATTGTATTTTTTATTCGCACATCTAGTACTTTTGCCCTGTAGGTGCTTTCGTTAAATTTTGTTGATATTTCGTTTGTTATTCCCCTTTATGGTTTCTCGCTTCGACGCTCGGATTACGTGACTTTCATCGTATCGGCAGGAATAGACGCGATTTTTTGGTGTGTCTCCATTTGACCATCATCGGGCAGGTTTTTCATTCTCTTGTGTCTGTGATACCGACATCATTTAATACTTTTTACGACTTGTTTGAGATCTTTCGTTGCGACTTTATATCGGATCGATCGATCGATCGACGAATCTTGCAATCATACATTATATGTAATATTTTATTTTTTATAATTTTTGTAATTAAATTGAGATTAACTAGTTCATGGCGAAGAATTTATAATTCTGACTAAGCTCCGATAATTTATGGTTGTATTACGATCAATTTGAATCGTAATGAAATCCAAGCTTCCATCTATGCGCTATGTTGCACTATCAACAATTAGTAGTAAGAGTTTTTCTAATCTTTTTGATAAATCGTGGCCATTGTTTATATTTTACCATCACAGAAAAGTTCTGTAAAATTTTGCGATGTGTATTTCTTGTGACCAAGTATATTATACATAGTCCTCGACACCGAAATACGCGCGAAAAGCAAAACTTGTTACTCGTAACTTCATTTTTAGCGCAATTATTGTATCCACACATTTATTATCTTTTTATACTTATAGAGTCATTGCTCATGTATATAAATGCAATGCTTTTCTTCCAGATTTTTTTTGTAATAAAAATGACGTCGTTAACATAGTACGTGAACATATATATACGTTCGATGCTTTCAAGAGAATGTTAAAACGATATAAATTCGCAGTTTTAATACTCATTAACCAATGTCTTATGTATATAATACACATATAGGTTGACTTAAAAATAAGTAACTTCAACATTACATTGTTCTTAAATAATTAAGTAACGCGCTACATATTATACCTGTATTATTTATTATCATCTACTGTAACAATATATCAAGTAGAGGTAGGCCGAGAGGAAGCAAAATAAATGATTCGTCGATCGAACGTCGGCGGTATCCATTGACATGCTCTATGCATTCGCATCCTTGACTCGTTCCCGTTCTTCCTTTTGTTATAGAATAAGATAGATGCCCCCATAAATGTATTTATACATAAATGGAAACAATCCACCGAGATGGTAATAATAAGATAGACTTTACATATCCTAGACACTATAATACATATAGAAGATATCGTTATGTAATACATTCGAGCAACGGAAAAATATGCTAAGATATACTTCTCCACGTGGACTTAGAAGAGTTAAACATTAGCGAATAAAACGATCAACa
>XLOC_020081_1
CAGGATCTATTTTACTCACGAAAGAACTACAAACGTCCGGAACTGCAAATGTCTCCACATCATGCCTTCGAAGTGGAAGTAACGTTACTAGACACTTTCTTTCCTG
>XLOC_020081_2
AATAATTATTTGAAGTAAAA
>XLOC_020170_1
GAAAACTGAGCTTCCGAGCGCATTGAAACAGTTTGAAATCCTAAAATGAAATCCTGAAGAAAGGGCTATCGAACGTGAGCAAAGCACTTTTCCGCGCAAAAAGACTGTTTTCTGTAAAGATTCGCGTTCCGATACGATCATCCATCGAATGATTTTTTAATCGCGTCCCGTGTCATACAGCGCATATATAGTTTATCGAACACATAATATAGAAAAAACCCGCACGAATTATCATTGTTATACAAGTATAAGATAATCTCGAACCCGCCGAATCATGCCCTACGTATAAGCCATATTTTCCTTATCACTTACACACTCATAATATTCTTCtttttttttttAGAAAAAGGTAAAAAAATTTTCCACGGCGTTTTTGTTTTTACACTCGTACATATGTTTGCTAATCTTTTGTTTTTGTTTTTTAGTCGCTCTGCTCCCTCTCAACATGCACGTTTGAGTTTGCGATTCTACGTCCCTCATACTTTTTTCGCTCTCGAAACAAATGAATTAATCTTTCGGGCTTAACGGCCTCAACTAGCATTATCGCATTTATAATATTTTTATGGTTAGTTTTTTTTTGTTCAAGGTGCACGCGAGAAACACTTAAATGTATAATTACGAATAACAGGTATCTTTGTTTTACATTTTCGCTCTACATCGCGAACATGTCCTTGTATAAAGTCGACAAAGACTTGCCTTAAAGATCTGTGTCAATTTGTTAAAGCTGTTCCCTCGTTACTTTGTAATTACTTCATTATAACGGACCCGTGATTGTTCGCGAATTTGAAATTTCACGCGATTCAGCTTCGCGTCG
>XLOC_020178_1
GTAATTTAGCAAACTTTTATCTCAGTCAAAATTGAAATTTACTTGCAGAAATCGTTCTTCTTCTAAGCTAAAGTTCCTGGTACATGCATCATCTCCTAGGTATTATGAGAAATTATTGCAGTTACAGCAATATATTCTGTGGCTGATATAGCCAGAATGACATATACCCACTTTTCGCGAAAATCGAGATAATTGTAGATTTCACAACTTCAAATAGGCTCATTTCATGCAAAAATGTTGAAAATTGCTGTAACGTTACCCTGAAGATACACCTAAGAAATAAATCTACATAGATCGGTTTTTAGATTTTGTGTTCAGCATATTTTTTATATCCTGGTGACCTCTGCATGGAAATCAGTTTTGTATCGCACCTCATCTCGTTCGCTGGCACTCTTACATATACGATTGAACATTATTTGAACCTGTTTTTTCTCGAAAACACAAAAAGTGGACTTACGTTATTTTGGCTGTCAACCACAGATGTAATTATACAATAATTTTTACAATCGGCAGAACGACTTTAATTTTAG
>XLOC_020242_1
TTAGGATCAATGTACCTGCATTTTGTCATATAAACAAAATCACGTCTTTGAAAGCTGTGTGCAGTTTTTAAGTAAAAAAGAAAATCTTGGTCTTGTCTCAAATAATCTAGGAGGCAATTATACTCTTTGCTTACTTGCAAATTTAGTACATCTAGCTAATATTGAAATCAATAAAGTACCAGATGAAGTATTTTTTCCAGATTTCACGGTAA
>XLOC_020266_1
CGAGACATGGTCTATAACACAACGCACTTAATATACAATAAATGTACCAAAAAAATTATTACTTGCAGTAGATGATGTCTAGGTCTCAAAATTACCTCCCAGATGGTGAGAAATAGTCAATGATACAACTCACTAAGTATTCAACAAATGTACCAAAAAAAATTTTTTACTTGCAGTAGATGATATCTAGGTGTCAAAATGACCTTCCGGATGGCGAGACATAGTCTATGATACAATGCACTTAATATACAACAAATGTACCAAAAAAATTTTTATTTCCAGTAGACGATGTGTAGGTGTCAGGATGATCCTGAGGTTAATCCATTATAAATGTAGTATACATGATATATGATGCTACCTTCCAAGTTATACAAAGTTTAACTACAAAAAAACCTCTATAATAATCATAAATATATTATCAGCGTCAGAATTCTAGGAAGACTAAAATCCCAAGAAGTCCAGAAAA
>XLOC_020272_1
CCAATGAATTCAAAAAAATGTCAAATTATGTCAAATTATTGATGTTAGGTGCATGCATTTAAGAAGGAATTACTTACAAATAAAATAACTAATAACATAATTACAAAGTATAAACAAATTAGTTGATTAAAAAGTATTCGCATATAGATAACTTTACTAACCCATTACCGCCCTTCACTTAATTTTAAGTTAGTTATTTTCGTATTGTAAAGGCAGTGCAACGTGCTTATGTGAGAAACTCACATGTATCAAAAAAATAACCTTACTAACCCATTACCGTTCTTTGCTTAAGTTAAAATTGGTTTTAGTACCGAGTTGCTTAACCCAATAACCCAAGTAAGGATGATGGATGAGTAAACACTTCGCAAAGCGCCCTATTATTTTCATTAGGGTTGTTCAGTTGACTCACCCATCATCTTTACTTGGGTTAAGTGGTTAAGGTCAAAATGGTTAACGGTGTCATTTTCCACGGCAAAAATTCTTTGTTTGCTATATATCAAACAGGATCATAAAGCTTGAGGACCCTTAACCAAAGTAATAAAGATATTACAAGTCATTCTTTCACGTTCTTAATCTGAAGTTAGCAACAAAGACCCTCAATGTAGCACTACAAATATCCCTAGTACTTCGTGAAAACTTCTGGCGTACTAATAGTATTACCGTATTTACAATAGAATACCTTTAACTAATAAGTCAATACTTAATTTTTAATTTAAAACTGTTCTGAGCATTGTGATTTTTATCTAGTTTTTATTTTAAATACTGCCCTAGTGGAAATAAAAAATGTAATAAAGTGTACATTTGTTACGTTTTATTACAATTTATTACAAATCCATTGATCCAGGATTTCAAGGGAGTCTCTTCTTTGAAATGACAAATGTAACAATACGTAAAAAAATTATAACAAAATGTAAAAAATTGTCTGTAAGTGTAATATCATATACGAAAGTGGCGCCTTTTTTATTTTCTTACTTCTGCTTACATCCTTTTTCTTACAATTTATTATGTATTGTTACATTTTATTATAAAATTAATAATTAAAAAAATATGTTGACTATATTAGGCGGTAAAATAACATATGTAATAAAATGTAAAAAAAAGTTAACGCATCTGAAAATGTAAGAAAGTGTACAAAAACGTATGAAAAAAGGTCAGAAATTCAAC
>XLOC_020350_1
CCCGTGTCGTGCATTCGGCGCCGCATATGCATGTAAGATCCTCGTCTCCAGTATGGAATCTGAGTTGATAATTGGGGAATTACAAAGTTACAGGAGCCATAACAATTATCGTCGAAGCTGCACGACGTCAGATTTGAATTTTAGGGGAGTTGGCGAAAAACTAAtctctctctctctctctctcactctcGCCCTCTTCCGTTTAATTAATTCTCGCGCGATTCCTCTATTATAGGGAAGTGACTCAATGTACATTAATAAAAACTTTTCTTTTTCTTTGATACGGACATGTGACGCATTTATATAGTATACACGGTTTCTCGCTCGTGCGCTTGAAATTATAGAAATTTTAGAAATTCAATCATATACTCGTCGTCTTGAGAAACCAAAGGTTCGAAAAAGATTATACAAGGTTTATAAAATATAAAAGTATACCGATTGTACGACTTTGATATATTTCCAGACATGCGTTAGGCTATGTCGAATGAGTTGATAAGGTTTACGTACGTATGTTTAAATTTCGTCGAGAGTTTTTTGTATTTATAACAAGTTGTGAAGCATATGCCTATCTTTGCGGCTTTTTCCTTATGTTTCTAACACTAGGAGGACGTTTCGAGGAATCGTAGGTATTTTACAAAGTCGATGTATATAAGATCATCGTCGAACTAACATGTTTTTTTTAGCGATTTATACAGTGAGACAGAGTTTATTTGCACATAGCTATGATTAGGAATTATTTTACACGATGTCGAAAAATGCTTCTATCTATTTATTTATTCATTTGTATTTGTTTGAGTAGCCCCGTTTGTTTCTTTTGTGCGTTGTTCATAATAATGACGTATGAAATTGAACATTCGTTCGATTTTCTGGATAGCAGTACACGAAGCCAAATGAATCAAGCCAAAGTATATTTCTATATTACAATACTTGCTTTTACAAATATTAGATTTAATTAAAGCAAAATATACTGCGTCATTTCTGCGTGTATGACATTATTAGAATTTCAAATTTCTGATCCATCATTTTAAAGAGAAATACAACAAATCAAAGCAGAATGCTTGTAATTAAACAGTTTCGAAGAAATACAATTCCATGTCGAATATTCTTTGAAGTTGATTCATATGATGTTTACATAAATTATAACTTTGCTTTGCTTTCACATTTCCAAGAAAATCTCTGGTCAGAATGATCGCTACGATAATATCGGCTATCGGCGAATAATAATAAAAATTACCAAGATTCTGGTAGAATATTCAACGATTTTTTGGTTAACATAACATCAGGTATCAGCCCTTGCCGACGGTATTTTTCAATGAAAAACTAGCACATATCTATATCCAACATATTTTAGCCGAAAAATGTGATTACGTACACTATCGTTAATATGAAACATAATTTTGATATGATTTTGATTCGATTAACTAACAAAAGCGTCGAATTTTCTACCAGAAGCACACAGCACCGCCGAATCATCCAATTCAACAACGCAGAAAATATCGAAAGCTTTCCACCCTCCctctctctctctctctcACCCCAAAAAACCGTCGGAATTAATTAATCAAAGCGAAGAGGCGAAGCAAAG
>XLOC_020327_1
GGGGGAGAACCAAATTTTAATTAAAGTCTCGCCGAGAGAGAACTAAAGTCGCTGCTGCTACTACTACTACTGCTGCTGCTTCCCGCCTCTCTTTACCCACTCCTGCATTTCCGCTTCGTACATATAGCTATATATACATAATGCCACCTAGCGCCTTTCTCCACACCTCTGTATATAC
>XLOC_020327_2
GAGTCGAGCCAGTAGCGAGCCGAGGATTTTCATATCCGGCGTCATGCTGCTGATCGTCAGCCTGCTGTCGTTGTTCTAAGAGCCCCGGGACATGTCTCCGGATTTCAAGGACTGTGTGTGTGTGTCACAGAAGAAAGTCGTCGCATCAAGCGGAGAGAAGAGGAAGAAGAACTTGGGAAAATTATCTCGACGTTTAAAGACTATAATTATATAGCTAACGCAGAGAGAGACACACAGAGATAGTATGTATATGTATATCGAGATACGATGAGCGAAAGATATTTCAGCGTTATTTATATTTTTATATTTAGCGTATACTACATAGAAGAGTCTCTCGTGTTATTAATATGATTATCGAGGCGTCGCGTACATTATGAACCGGTATAAAGAACGTCGAGTAGgtgtgtgtgtgtgtgtagtgtgatgtgGATTTCGTGCGGGAGATCAGCGTATTGATGCAGCAGCGTTTGAAATTTAATGAAAAAGTGCTTTAAGTATATGAATGACACACTCGACGAGTGTATACCTCGAGTATAGCTATAATGGCTCGACGTTCGACTACTGCGAATATTATAACTTTGGAGTATATCACGGGAAAAAGTTCGACGAGTTACACGTCCTCCGGTACATGGGCAGTCGAATAAAATTCCGTATAAATATGGATACATCGATACGCGGTTGGACAAGTGGACTCCGATGCTCCTGATGCATAATTTAATCTTGTCGGGTGTACATTGCTTAGTTGATCCTATTCGGAACTGTCTCGCGAATGAAATGAAATCATCCGTGCATTGATCATCGAAGAATCTTCGGTTTGGGAATGTTCCAATGATTTATTCAATTGACGCTAATCTTCACGCGGATAGCTCTATTTTCAGTGGACACGAAAAAAACGAGACAAAATAAGTCGATCTCTTGAAAAATTCACTGAAAGAAAAACCGATCACGATTAGTTATTAAAAGGACAGCTGGTACACCGATTTTTGATTGATCCCGCGACGCTTCCAAAGAAGCAGAATATAATTTAGAACAAAAAATAGAAACGATGACTAATTGTTCAACTGCGTATCGTACACCGATTCCAAAAAAAGTATATAATAAAAGTACGTTTGTATAAGGCCAAATtaatatatatatatatatatatatatatacacacacacacacacacacacacacacacTACATATAACTC
>XLOC_020328_1
CACGTACTAACACACTAAAATAAAATGATTATAATGAAAAAAAAAGAAACCGGTATGTATTTGCCTTGGAGTATATATAATAATAATACATATATACATGATAACGTACATAAAAGCGCGCGACGTAACACGGCTCCGACTCACTGCACGCGCGCTGTATATAATGGTGTCGTTGTGTATCCACCTACGCGTCGTCGAGGCTCGGAGTAATTTAATTACAAGGACGGCAAGCGAGACACagagagagagagagagagagagagagagagagagagaCAAGTGAAAAATTTCCGAGAATTTCCCCCAGCATAATCTAGGAATTCGCGATATGGGACGCGACGCGCAGCTCTTTTCGTCGTCGTCGTCGTCGCCGATCCTCAGACGGGCGTAATTAGGTCGAGAGGGAGGCGCATTAGAGAACAAAGTAAATTCATTAAATTAACCCTACTCGACGGGAATCTTGAAAATTTCGCTCAATTCGTCTTCATTGAATTTTATTATGCTTCGCGGTGTGAATGTATCTGCAGCTTTATTTGAAAAAAACGCTCGGCATGACTACTTATAACACTATATAATGATGTGTCGAAATATCGTGTTTGCTTTTGATCTGTATTTGCGATATTATACTTTGTTAAAATTTAAGTTTATATTTTAGTGCAGCGACATAGAATTAAACCAAATGAGTCGAATTCAATGTCCGCGTTCAATCAATTTCTTCGTTACATTATAGTAATGTATACATTTAATGAAGAGAGACTGTTATAACTAGCGAATGCGTGAAGATGAACCAAAGCTACATTGATTATTGCATCAATTAAATCGTTTATTATTGTAACGACGATAATAATAGCCGCGTGAGTGCAGTGGGACAGAGAGCTGTGTCGAGAGTATTTGATAAACTTAAACTCATCTCGCTCGATGTGTGTTATACACGTGGAAAGTCCACAGATTTCGTCTAGGGTGTGTATAAGATTCCGACGTATTACACTCCTGTGTTTTATATGTGCCGTCATCAAGCAGACAGTTTTCCGCGTAAACGCGACGAGAGATGCTCTTTGCGTTTATTCGCTCTATTTTCATGGGAGTATATTATAGTCTGTAGTGATTCCAAAAAAAGATATTAAAATTTATTTGTATACTCGACGCGAAAGAGAAAAGATTTTACTTGTTCGAGAATAGAGTAAGCAAACGATACAAGTACACTCGTTCCAAAGTAATTTAGGGTAAACGTGTCTAGGTCGAATAAAGATGAAGAAAAAAAATCATCGAGAGATTATATAAAGTATGAATAATTAATACACGATAGAGCTGTCGAGGCGGATTTCAGAAAATAATATAATAATAGCGAAGAAGACTTGTGCGCACGACGCGATATAAGGGTCTTTCAGAACAATAAGATACACATGCGTTTTTTTTAAATGTATAATTTATATTAACATTATTATATCGATATTATATCATTGTGTTATTAATCGACGCTTCGAACTTTTTAATCAACCCGTATTGATATTGTTGGTGATCGCACTGTTGAGACATTTTTTAGCCCTTCATTGCAAATTACGTACGAGAATTATATTATCAAAACGTATCAGACTGTTTTTCTACTTATACATTATACATATCCATAATAAAGGTGATCGAAATTAAAATTCACTGTATAGTCAGGATAAAAGCAGACGCTATATTTTATTCGCCCACTTTGAATACAACAAACCTATTCAAATAACCTTTGATGGAGCGAATTTTTTTACAATTTAAATTTTGTACTTCATTATATGAAATAACAACTGCAATAGTTCGGAATAAAGACAAAGAACGGAAATTGCGCAAGGAAGGGTA
>XLOC_020378_1
TTGATCTCATTCACCATCTTCCGAAAATTCCTTAATCTCAACGCGTATAGTTTTCGCCAGCCGTCCACTCCACCGATTGCATCGAGCACTTTCAATTTTTTTGAAAGCCACACATTCCACATTCATACACGCGTATAGCAGTCGGTTCctctctctctctctctctctctctctctctctctctctctctAACATTGCGCGACTTTTCACGAAACACCGACAGCCCTGAGGAGGAAAAAGCGACTCGGGAGTGAAAAACCGTGAATTGAAGTTGAACGTGACACAAGCTCGTTTCAGATCGAAAAGCCGCCGCCTCGACCTTCCTCTCTCACTCCGACTCTCAAAAGTGAGTATACAGCGTGTACATAAGTAGGTTATATGGCACAGCTCGGCGAGAGAGGCTGTACGATCTTCTgtgtatatatatatatatatatatataAACTCGCGGTTTTCTCTATCCGACTGCTGCAGCGCGAGACGATGCGAAAACGAAAGTCATAGTGACTTTAATTACGACGACGGTATTATACGCCTCGTGTGTGACGCGCAGTGTATTTTCGTGCGAGAGAGAAaaggaaaacaatataaagtgaaaaaaaaaaCGAACGGACACAGAATTGCAGCGCACACGCGACGCTCTCGGTTTCTTCGCGTCTCGCGCGTACATGCTATCGCTTGTATGCGTTTGTGTATAGCTATATATAATACGCGCGCAATTTTAATTTAGCGCGGCGCGTCGTGCCGCGCGTTTGCGAAACGAGAGACGCGGCACAAGTCGAATTACATCAGGAGCTCGGTCGTTGTTTCTCCTTTATGCAAATATGTGCATGTATGGGTTCTCCTTTGCTTTCGTGTGGCCGGATGTGCATGACTTAAAATTCCTTTTGTTATTCGATTTCGGAAAATTACAGAGACGGATCGTTAAAGAGTCGTTTGTGGAGGGAAAAAAGGAGCCGATCACAATCGCGCGCTCGAGGAAAGCGCGATGATGATTCACGACTAGATGCGAtgtgtatgtgtgtgtgtgtgtgtgGCTGGAGAAAATTCCTCTCGGGCTGATTGGATTGCGAGACGCGCTGTATTGTCGTGGGAAGGCGAAAAACATTAGATTATACGTGGTGAAAGTTGGTTTATTATTTTTTAATAGAAAAATCGCTAAACACAATGCGGAGATCTTGAAGGTGCGGGCGGTGCACGCATGTGTTACACAGCTGAGTGTAATTAACTTCGGGATGAAATTGAGGctaatttaattaatcgtaaaaaaaagaaaaaaTATATTTCTGTATAAATAGAATAGGACGTGGG
>XLOC_020433_1
agagagagagagagagagagcgagagttgcgcgcgcgaacgagagagagagAAAAAGAGAGCGAGCGTCGAGCCAGGGCTGGCAGCCAGCAGAGCGCGCATGAGGCAGAGCAGCAGCAGCCAGAGGAGAAAGAGCGGAGCGGAGCAGTTGTCGCGACGCACGAGAGAGACGCGCGCGCGCCGAGGACGACGACGTCGCAAAGTGTGTGTGTGTGAGAGAGAGCAGCCGGATGCGGACGACGACGTCGCGGTAGACTCCTCCATGCCAAGGCCGCGAGGATAGCGCCTGGGAATAACGAGGGAGAGTGCGAGAGTGCGGTGAAGAGAGTGTGCGCGCGCGaggtggtgccgagagagagagagagagagagagaCGTCGAGGAAGAGTCGCAGCGCCAAGCCAGACACACGGTAATGAAGCAGCAGTGCAGCTCCGCGGCGGCGGCGGCCGAGCTGCTGCTGTTTCGCCAGGCATCCTGCTTCTTTCCTCCAAGGGACGACTGCCCGACTCGCGTACGTGCATCACATATTGCGCGACACGGACCTCTTGATACACAGTATATGTATATATGTATGCGCGCCAGTCGAACAAGTGTGCGTCTGTCTGTGTGCGAGTGAGAGAGTGTGCGTTATTTGCCCAAGCGAGAGGGAGAAAGCACTGCGCACTGCTGACGAATATACATCGCGGTTGCTTGGCGCAGAGCGAGAGAGACGGAGAGAAACGGTCGTTCCCGCGCGCGGATTTCTTTTTTTCGCtgcggcggcggcggcggcggcggcggTGTGTTCCAGTTTCTCTCGGCTTTTTTTCC
>XLOC_020437_1
ggaaaaaaaaaaTTGCCGTCCTTGCGAGTGAGTCACTCGCGAGCGCTCGCGGAGTAAAAATTTCGTGCACGAGTTGACTCACGCCCGGCGGATTTTAGGGGTCAAGGCTTCGCATGCCGCGGCTAGGTCGGAGATTCGCATTCGCCCTTTCCAGGGAAATTTTCTTTACGCAGCGGCGTCGTGCACGAATCCGGAGAAGCGAACCTCTTGACACTTCGATGAATTTTAAACGCGATCGCCCACTATTTACGTCGGAGCCCATATCAGCCGCTGCCCATCTTGACGCTTCTTGATCATTTTCTTTTTAACGCGAGCGATCCCGATTTTGATTATGGCATTGGAAATTCTAATTAACGATCACAGGTGCAACGTTTTCTCTCAAATTAATCGAGATGCATGATGAGAGAGCTCGTGGAAGCGAACCGACTCGCGCGATATCGCCGTAATAATAGCGATGAGCAACGAGAGATATACATCCACCGGAGACTGTTGGATAGTCTGCGCGTTTTCCTCGAAATTTCGACGATCGTAGCAACAGGCGTGTTTTTTTCTTTTTCACTCGCTTCTGATTCACCTGACCGAGCGCATACTTATCGTCGCGCGAAATAACGTGCTTTTTAGCCGTCGGCTGGATTCAAAGTGAATCCGATATAGAGCTCCTTATTTGTGTGCTTACGGAGAGCACGGCTGTAACCGAATGTAGCCGAAGCGGGACGAAAATAGCATTTAAACGCCATTCACGGTGTTATTCGTTGCGTGTACGGAAAAAAAGCTCTTCTAACCTACAGCAGCAGCTGCTCAGGCTGACGATGGT
>XLOC_020547_1
GTGGATGGAAAATCCGGGAACGCCGATCGAGTGGGTCCGCGGTGAATCAAGCTCTAAATTTATCTGTATGCAGCAGCAGCGGAACAGCTGAGAAGCAAATTGACCGGCGGGCCGGCTCACCTAAGCAGGGCCTTTCTCCAGCGGTAGTCCGTCTCGATGACGAGCAGCTGCAATCTCATTGTATAGCTGCGGGATTTCATCCAGGATGGCATTTTGTCTCTTATCGGTCGCGTGCGCACATCGCTGACTCGCACGGCGGCGAGTATGTACCTTCCGTTCAGCTGCGATTCTCCATCCTATATTTAATCATTGATTCTCGAGTCCCTCTCGCGCGGCGGAACAAAGAGCGCTGGTCGGCGAAAAAAGAGGAGCGAGGTCGATCCGCGGTGCCGAGCTCTCGAGCGCGTGACGCCGCGCGAGGCCGTTCACGAAAAACAGTAATAAGTATAATGCAGGACGCCGCGGGGGCCTCGACTCTCGCCCCGCCGCGATCTGAGCACGGGACACACGAGATCCTCTCGCGATCGGCGGTGCGGAGTGCGGCAGCGGCGCT
>XLOC_020677_1
CAGAAATTGTCCTTTCCGTCCACCAAATCCAGTCATGGAAACTTTACTTTCAGCCTCTCAAGTAATCAAGATATTGAAGGTCCTCAAGGAGGTTTTGAATGCGTACAGCAAACAGGACCAAAGTGAGTAATTGAATTAAGTAATTGTATTTTGTGCTAACTGGAGGAGGGGAGAGGGTAATGACGTAATGACAATTTCTAGGGAGGGCGAGAATTGAACATGAG
>XLOC_020689_1
GGACTTGGCAGCAGTTTTACAGGTTTTGACTCTGGCTTGGCCTTTAAATCATAGTTTATGTTAGTTAACAGATTATCCTTACAGCGTTATCATGTTGGATTACTTATCTATATAATATTATTCAATATATTATATATCATATGTATTATACATTTTTTTTACAGAGGCAACAAGAACATCTCATTATATTTAGCATGGAATGTGGTTCCAAATGCAGGATTATTGCCATGTATAAATGCGATTGGTCGTCATAATTTTGCATTTCCTTCTGAATATACTACATCACGAGTATAATTTTAACTTTTTTTGCAAATAAAGTTTGATTTTAAGAACAATATAACTTGAATTCCATTCCTGTCCTCCCGTTAGTACCTTGTGCCAGTCACTCCCACTTCTACAAATACATTGGCGCTACTCGCTTAACCTCTACAAACAGCGAATTCTCAACAGACGGCTAACGAGTCCGAGATGACATTGGATAGACGATTAACCTATGGACTATCAAGAGTAGCGGGTTCCCCCCTCAGCACACCTATGCTGGTGAGAAACGATAAGAAAAGATCACCGTAAACTAGAGGGTAAAAAAGCTGGTAAGGTGAGCCTCTAACATTCAGGTAAGCTAGAGTGATGGGAAGGGTTGCTTGTTACAGTGTGCTCCTACGAGTAGAGCATGGTACTGTGGTGAGCTGACAAGCATAAATTAGATGCATATTGCGTTGACTCGCACGCAGAGATCAAGTTGCACTCACATTGTTATTTCGCAAACGTCATTATCTATGCGCACTCTTATTGACGACGGTATTTACCAATCTTCGGCTGCACAAACATCTTGTACAAGCGCTCCTGTACATTAGCATACTGTGACCTTATTAAAGAACTTGACATAAAACTCCAGATACTCGTAATTTCGGTAATTCGATCAATCAATGGTGTACGGAGGGATGAGCACATCTCCCCATAAAGGCGGGAGTAGGAAGTACTTTGCGGCCTGCTTCTCATAAAAACTGTTTAACACAGCCTTCCTATATTTTGACCTTTTTAGACTTTCCCTAGACATTTCAACTTTCACGACAAAGACGCTAAGGATTTAATTCTACATAAGCACCTCATACCTCTGAAACTCTCTACCATCACACCTTCGCACCACAAGAACCATTTCATAACTCAGAAAACTAGCTAATGAATACTTATTTATACTTGAAAACACATAATCGTCTCATACATACCAACACTTGCTCACTCTAAATATTACATACCCATATCTCTCATACACTCACATAAAATATTTTGTACTTTACTTTATAAACATAATCATTCATTTTGATGCAAGACTTACAGCGTCTTACAGCGTGTCTTACTGCTTACAGCGTCTTTGTTGTTATGTGGTGCGGTTTTTGACTCTAACTTGATAACTTCTCTTATACAGAAAGGCTCCGGTCCACACATTTAAGACACGACACTCCTGCTGTTCAAGGCAGCACCAATAATAAAGGTGTCGTGTCAAGAAAAAGTCACCTTGATTCTGCTTATAGGCACACAAAACGCGGAAATCAATACATGCGTTACAAACACTATGGTTTGTT
>XLOC_020689_1
ACAGAGGCAACAAGAACATCTCATTATATTTAGCATGGAATGTGGTTCCAAATGCAGGATTATTGCCATGTATAAATGCGATTGGTCGTCATAATTTTGCATTTCCTTCTGAATATACTACATCACGAGTATAATTTTAACTTTTTTTGCAAATAAAGTTTGATTTTAAGAACAATATAACTTGAATTCCATTCCTGTCCTCCCGTTAGTACCTTGTGCCAGTCACTCCCACTTCTACAAATACATTGGCGCTACTCGCTTAACCTCTACAAACAGCGAATTCTCAACAGACGGCTAACGAGTCCGAGATGACATTGGATAGACGATTAACCTATGGACTATCAAGAGTAGCGGGTTCCCCCCTCAGCACACCTATGCTGGTGAGAAACGATAAGAAAAGATCACCGTAAACTAGAGGGTAAAAAAGCTGGTAAG
>XLOC_020689_2
AAGGCTCCGGTCCACACATTTAAGACACGACACTCCTGCTGTTCAAGGCAGCACCAATAATAAAGGTGTCGTGTCAAGAAAAAGTCACCTTGATTCTGCTTATAGGCACACAAAACGCGGAAATCAATACATGCGTTACAAACACTATGGTTTGTTAGTAAAGGATACTCATTTAAAAG
>XLOC_020689_3
TGTCCCACTGATAGATGACGGTACGTCCGACTGCGGAGATAGAGAGAGCAGCGCTCGCACGCAG
>XLOC_020690_1
agagaCCGAAATAAAGTGCCTTGTCCAGGAGAAGAGCCTTGTTCTTGGTGTCCGACCACCCTCTTCCCACATTGGTGACCCCGACGTGATTTTTGGCAACCAGCCACAGCACCTTCGACGAGAAGAATAGTGTCAGTGACAGTGCACGCGACTCTCTCTCTAGCAACGGCCTCTTTGTCTCGCACGCTCGCGGACAAAGACATGCTGCGATTGCGTCAGTCAACGCGCATCGCAGCCCTTCCGTGATACGCTGGCACGCCGGTACACACGTGAAGAGCCACACAAAAATAAGTCGACATCACCGACTTCCTCGACACACGTCTCCACGGTCGAGCGCGGCAGCAACAGGTCGGCAAGACCCGCCGCCATTTTCTCCAAGCTATACGCGCGCAGGCATGCCGGCGCGTATATACTTGTCGCAACTCGACGTTGCGCGAGAAAGAGTGTGCGTGCTGGCACGTCGACCAACTCGCACCAACGGCTTCCTGGACACCGCAGCATAGCACAGCATCCAGAGGCCACTTCGGCGCGGGGCAGCTGCCGCCGAGTTTTCCATCGCACATCAGCGCAGCGGGTTCGTCGTTGGATACGCGTGAAGCCACCGACACCGGCGCCTTCAACGGGGGAATTGCATCACTCCTGCTTTGCGTGAAGCCACCGACACCGGCGCCTTCATCGAGAAGTCCAGCATCCCCTCGACAACGCAGCGGGAAATTCTTCTCATCATTTTTGCGCGGCGATTCACGCGGGAATCGCCATTTTTTATTTTATAAGGCAAATAAGTGCGCGCGCGCGAGATTACACACAAAGCCGCCATCTTGCTTCGGCAAGCAATCAATTCTAAGAAAGACAGTGCGAACGGCTTTAGTTCACAGAATCGACACGCACGCGCGACGTAGCCACCATACAAAGCAAATTCGATAAATCTAATTCGATTCAAGCGAGTAACAAAGTTTTCTTTTTTTATTTTTACACAGACAATAGCGCTATACAAATATACAAATAATTGCGCCTTTCGCAAGCGCTATTCCGTATATCGTGTATTTCCGTATTTCGG
>XLOC_020922_1
TGCATGAGAGGGACGCTACGCTTGAGTCGAGCGTCTATCGCTTGAGGGATGAGTCGAGAGCTAGATGCGATAGGAGGGACGCTATACGTTTGTGGGGGAGGTAGCGTAGCGTGGGTGAAAGCGTGAGGGTAGCTTCTTGCGAAAAGCTGCGATAGAGTTCTGCGCTGCCAGCAAGAGAGCAGGAGAAAGAACGACTCTACGCTTGGGCCTTTGGGGGGGCATCGATCAGTCGGAGGTATTTGTGCATCTCTTTACAATGCTACATGACTCATGAGCAAGTAGAGTCATTAGCAAAATATATGAAAGCTTTTTATTAAAAGCATGTGCATTGAAATACCATCTTGATATTAAATAATTTAAGAAATGTATATAATGTATAATTTGTTAAGC
>XLOC_021006_1
CCGCCTCGCGGCAGTCGCTTGTTTCTCCCACAGCTGCTTGGACTGCTCAGGACTGCTGGTGAACTGCTGCTGCAGTGGCGTCGTCTCGCGCTCGTCGTGGCATGGGCAGCAGCATCCTCCTGTTCCTCGTCGTCGTCGCAGTCGCAGTTGTCAAGGCCAGACTCGGGGCGAAGAGAGACGGAGCCAGTCGCGACTCGCGAGCGAACAATGACTACTGCGCTCCTCGTTCTCGCTATACACACAGCTGATGCTTGTTTGGATCGTCGTCGTCGCTGCTGCTGCTGCTGCGCTACACTGCCTGGCCTGTGCTCCTATGGCCTATAGCAGAGCAGGGACAAGAGCGCACACGCACACAGCCAGAGGCAGAGACTGTGTGAGTGCCTTTTCCAGGCAGTCGCGAACTCGCAACTCGTATACTCGGCCTGTGCGCAGATGTAGGAGAGCAGTGGAGAGTAGGTAGCGCGAGCTCCTTTGTCAGCAGCGCACGGACGAGCTCACGGCCATCGGTTCACGCGCAGCCTCGGACTACTGCACATGTGTTGCCGAGGGCCGCCGCAGTCGCTTTCGGAGCGCGCTGTCCGTGAAATGTAGTATCGCTGTGTATCAGTGTATTTACTGACTCTGGCTGGTTGGCCGTGCTACCGGTTGGTGGCGCCATCGGTACCGTCGCCGTGATTTCTTACGGCCGTTCTCCACTAGCCTCGATCGCACTACGCTCTTACGAAATCGCTCGGAAATCTTTGTCCGTCAAAGTTCCTTATTGAAC
>XLOC_021020_1
GCGTTTAGATTGGAAATTGGAATGTTGGATGCGGTGCACGTGTATATATCGGGAAATAAATAAAAATTTCTGGGATATAATAAATATTTATTTGATAGCTTATAATTTTCAACAACACAATCATGCTTAAAAGAAAAAGG
>XLOC_021258_1
TACATTTTTATTAAACTTTTACAATCATTTATTGTCTAATAATATTGATTTGGGTATGCTGGAGCTGAGTAACG
>XLOC_021258_2
GATAGAAACTCAAATCTCTCTCACTCTCCAGCTCCGTAATACGTCTATTCGACTGGTACAGTTTCTTTTTTAAATCTGTATTGTTCTCATGCAAACGGCGACATTT
>XLOC_021258_3
ACTTTCGATTTTGCAATATCCATATCATCTCCAGTGTATGGCATAGCTGGCACCACTGCTGGAATAATGGTTGACATGGCTGCTGGCATAGTTACTGGCATGGCTGCTGGCATAGTTGCTGGCATAGTTGCTGGCATAGTTACTGGCAGTTCTGTTGACATTGTTGACATGACTGTTGGAGTCCCAATGTGTCGGAGGGCTCGCTGAATTCTTTGGAACTCCAATTCATTCAATTGGTCTTGAACTTTGTCGTATTCAAGTTCACGAATCTTTGCTTGTAACATCTGAACCTCAAAACTCCTGTTACCTTCCTGCCGTGAGAGGTAATGCGGCTGACGTGTGCTACTGACACGGGGAGTGCGTGAACGTGAAGGCGAGCAAGAATCAGCACGATAACGCTGATAGTAATGGTCACGGGGGTGATTATTATACCGACGCTCAAGTGTTTCCTTACGATCGCGATCGTCGTAAGAACGTCGTCCAGTGTCT
>XLOC_021296_1
ATATTTACAGCATATTTACAGGAATGTTAAAAAATGCAAAGTTTACTTGAACAGTATTCCTTAAATATATATAaacacacacgcacgcacgcacgcacgaacacacacacacaTTAATTCGTATATATGCATACACAAACATAAAACTGGCGATGTTTTATAACGGGGTGAAGTTTTCGGCAGCAATCGCGCAGACGTTAGCTGCGTGCAATGCAACTGCTGTCGCGTGAATCACCTCGCAATAATCGAGACGAAGTCTCGTTTCCTCGAGATGTTCTCGAGGTTCGCAGTGAACCGGCCAAGGTCGAGTGTGGCTAGCTGCAGCTTACATGCACGTGTATCGTGAAGCGATACGGGTGCCCGCGGAGGTGGCAGGGAACGTAGTTTATGTGGGACGGGAAGCAGGTCCGCAGAAATGAGTGACTCCGAACTCAATCGTTAGATTTAAGAGAAAATGAATATATATTGTCTGCACTCAAAATAAAGTACACGAGCACACACGCGGGTGTGCGAGACGCCGATGGACGGTGTGTTCAGAGATCGGGAGAGAGCTAGTGTGTGTGTGTgagagagagagagagagagagagagagagagagagagagagagagagagagagagagagagagagCTGATACTTACAGTTCGTATTTCTCGCTCGTTCTCGGGAATGCTCGAGCCCAGGACGTCTCCTTCGCAGGCGAGTCGGCGTAGTCGCAGATAGAACGTAATCAAGGCGATGTCGCCCGAAGAGGCTTCGAAGATAGCTGTGATAAAATACACCGGTCATACACACACTCGAATCGATAAACAAAAGATTAATCTCCGGATAGCGCGATCTAGCGAAAGTGCGATATGCTCGATTAGCCTGAACAGATCTGTCGCGCGCGTTCTAAGTCTCGCGCGCGAAGCTCTCGCTCTCTCTCCCCCCACTCACCGTCGCGGTGTGCTCCCTCACGTTACTCTGCCGCTGCTCACCTATAACATGTAACTGATTTACATTAAATAATACAATGATTGTATGCTGGGGAGGTTATGACGAGTTAACAACGTTTCTCGTCATAGTATACAATCCCAAAACCCTGCAAAAACTTGTTTCCTTTTTTTCGCTAAAACACGGGCGTTTGTGTGTAAATGTGGGTTATATGATGTATTTACTATATAGTTTATATAATCAAACAAATATTTTTATAGTTTTATGGCTGTATAGAATGAGAAGAAATCCTACAGAGTCATAAGAGACCTTTGACAATTCTACAAGTTTTTTCCCATTTTCTAAATGAACAAAAAAATCCTACAAAATTTCAAGGGGCAGATTTGGATTCAGC
>XLOC_021364_1
AGTCGCCGAGCGACGCTGCGCCGCTCGCGGTCGCCTGCGTATGCTGCCTTTTCAAAGCGCGAGTGCGCGGATTTTCGCGTGTGCGATACGTATAGTGAGTCTGTGCTTTTTTCACGAAAGAGAGGTAACGTAACTTTCCGCGGAATCGACGTTTACGAGCGCGTTACTCAAGAATAATAATTGCGGTAATGCGATTGCCCCGACATATAAGTGGAAACTATTAAGGACATCTTAACTCCGAACTGACTTGTGTATTATTATATTGCGAGAAAAAAGAGACGCTCTCTTACTGTGGCACTTTGTATACACCCATGCATAAATTTACAATAAATTACACAC
>XLOC_021367_1
ACCTGCTAAGGCCGCTTAAGCTATATTATTATCAAAGTTGCCCTAAAGAGGAAGGATATATTCCTCCGGAATGTCGGCATAATCAACACGTTGAAATTCTGGCTTAATAATAGTTCCTGCAAAGTAGGCCAGACAATGAACTCAAATAAGGTTACACACCGATGAATTAATCAGAAAATATATATTCGAGCACAACACATGAACGTGAGCTGTGCACAGTAGCATACGCTATACAGATTCTTCGAATGCGCGCGCCTGCACGTGTTTCGAATCATACAGCAACTGACGCGGAACAACTGCACACGTGTACAGGGCCGTGATTAGTCTAGCTCGCGCAGTTCTGAGATTTGATAACCGGATGGTTGCACGCAATCGAGTCGCTCTGTATAGCCTATAGTACTACCGCAGCATATATAAGATTATCAAGGATTCGATATTGTAATGCGCTTGTTAGACTGTATCCGAGTCACTTGGC
>XLOC_021566_1
TCACATTGGATTGGTGGAGTTCCAGTATATGTCCGGCAGGCGGTTGGTGTTGGTCTCCCGAGGAAAGGCCTCCATCACCGTGAGGAGGAGGAGAAAAAGAATAAACCAAGGCATGATGTCCAGCTGAATCTTGAGGCCGTTTGCGGGAACCACTACACGGAAGAACTCGCCCTAGGAGGGATCGTCGGTCAC
>XLOC_021566_2
TGTCAGAAGCGACCGTTGGGGCAGCGTCGTTGGCACTTCCGTCTCACTGATGGCGGCGCACTGGGTTTAGACACTGTGGTTATTAGGCGGATGGAAAGAATCGCGTCACGTCGCAGCTAAGAATTATCCGATCTGTTCTCGCGCGCGCGCCCGCGACGATATACTTATAAACCTGCAGCCAACACTGAACGCGCGCGGCGGAAGGAAGAAACTGCGCGAGCGACGAGATTGGACAGAATGAGGGGGTTCGGTGGTGGGGGTATACACAGAGATCAGCTTTTCTCGGAAACTGGCGTCAACAGCGAGGTGGCGCGCAAGGAGATTTGGCGGTTGAGACTGTTTCCTGGAAATGCGCGCACTCGCGGGTAGGGGAGGAAACTGCACTGTATTTCTTACGGATTTATCTATATGTATTTCTCACTGACAAAAAACACTGCGATTCGCTGCACACTGTATCAACACTGATATTCTGGGAAATAGGCTCCTCGTAGAATTCTGACACTGTGTCGAGTAGAGTATagcacactcggggggggggggggggAGATGGGGTATATATACTCAGCGTTGAGCACTGACGGATCTTCGCTGCACTCTCGACCGAGACGCGAACTGATGTAACTCACTAAGCTCGGATTCG
>XLOC_021618_1
AATCATCGATTCGCAATAGAGCGACAAACTCGAGTCGCACGTAAGGATGCGGTGATGCACGCACTTGACGGCGTTTGATAATGACCTTAGAAATGCGAGCGAGTGAGTAATTCAATGTATTTTTGCCATACCTTATACGTCGGGATGAAGCGAAACATGTAACTATAGCTACACGGATATAACAGGCGCCATCGAATTCACCTACAAATTAAACGCTAATGCAGCGATAAATCTGCCATCCTATTACGGTAACTCGATCCTCTGCCCGTCGTGTTTACAAATCCATATTCCA
>XLOC_021618_2
GCGTAGCGCAGACGCATACACACACGTACAAAGAAGCGGCGCTGCGCTTGACGTCACGTTGCGCAAGTTTAATACATAGCATGTACGTGCGCAGAACATAAGACACAAGTGTGTCGCCGAGAGAAAAGTGTTTTTCCCAAACGGTTTTTTCTTCAATTTTTTCCTCGCGATGCATGTATTAGCGCAGCAGCTTCTGTTATTCCAAGTCGTATGCGAGTTGGAAGGAAGACGAGAGAGAAAGAGAGACGTCGGACGATGTTTTCGAACGGAAACACACTTGCTGCTGTGGACATCTGCTGAAGGTATGGTCGTGATGAATGGAAAATGTGCGGAGAGTTTTGTAGCAT
>XLOC_021618_3
TTAGCGCATTAACAAGGCAAGTTGCTCGATAACTAATTCCAGTCTGCGAAAACGATCCATTTCCTACTATACAAAGTCGAACATATCCCAGAAACACGCACTATCTATACATTTATACCATCAACTCTCGAACTTTCCTCGGCTATACTCACTTACTCCTCTTTCGCAACGTATAACTAGCAGCTCATTAATCGGAAAATGAGCCGTTATACTATATCTAGAACTAACTGCAGCTATCGAATATACATTCCATAGTTAGCATCCTCGGATAAGGAAAAGTCGTCAGGTGGAATCCGCCGAACGAAGTGTCTTGGCAACTTCCTATAATAAACACTACTCTCTAAATTCGACGATCTTCGAATCGAATCTTCGAGTTATCCTACGGAGGCGTTGCACATAAAAATCAATCCTAATTCAGCGAATTACGCATGCGGTGCTGGATTAGCTTCGTTCCGAAACTTTGTTCCAAACTTCCTCGAAGTGTCTAATTCG
>XLOC_021638_1
nAGGAGGGAAGATTCTAGCCTCTCTTTGCCCGATGCCGCGCCAGTCTCCGAGATTCGGAAAAAAAAGTCGCGACACACACACAAAGACACTATCCCCAATGGCCGACTGCGCGGAggggggggggggACCAGCAGCGACACACACGGGCCGCCCGactacacgaagcaagagagagagagagagagagagaaagagaCTACGCCGAATGCGGTAGCTGTTAGGAGACTATCCTTTTCGCGCGTGATAACGCGCGATTCTCTCCGCCAGGATATCGTGCACTTATTCCTCCGCGGCGTCGACCTAACCTTCAATAGAGCGTTGTTGTGCCCGCGCGCAAACAAACACTgcatgcgcggcggcggcggcggcggcggcTCTTCTCGTCCCGTCCGTTCGGCGTACACTGTCAACTACTGCTCTCGGAGGTTATTAGCGCCACTACCGCGAGACTCTCTCGCGACTCGCTAATCTATGGCCGTGACGCTGCTGCTGCTATGTTAGAGGTCCGAAATCGTCTCTCTTTCTACTTCTCGTAGCAGAAGCTAACGCCTATTGTCTTCGTTGCACAACTCTGCGGGGGCGGCGTCAACGAATGCCAGCGTCATCTCGCTACCTTAATTTAAGACGTTCGATTTTCGATATACCAATGACGATGATCTCGCTGCTTGGAGGTTATAGGTGAATGATGCGGAGAGTCACGCAAGATTCGCGACGGCGCAGGCTACTACTGCTCGCTCGCTACTCCCCCACTAGTCGCTGCTGCTTCGCCTGCTGATGATGGACTACAGACAGCCAGCGCCACTCCCCGAGAGACGCCGCGCGAGCTAGTAGCGCTTGGAACCGCCAGATGCCGCCTGCTGTACCGCGAGACCTGCGGAATAAACTCGCGATAGTGCAGCCGATGCGCGACAAGGAAAAACTAGACGACGGCGATGCACTTTCGGGGGGACTAGGTGTATGCATGCATGCATAGATATATATGTATACGCGGACGTCGAGCACGCAGGAACGTTTTGCAAGCAGATTCGCGAGTGCACTGCAGCGACGAGTTTCGATCGCGATTTCGATGTTACGATCGTCCGACTTATTCAAAGTTTCAGCGGCGATAGGTTATCATATGCGTGCGCAACTCGCCGGTGCGACGATGCAGCAGCAGCAGCAGACTCGATAACACCAAACGGACACAAAACAGCACCAGAGTTTTAAAAAATAGTCTTTGTCGAATTGTCACTACTTTGACGGGGAATGCACGTCTAGGGAGATGAGAGACGAGAGCCGAAATCGGCCGGTCCGCAGAATGCACTTGCACAATCGCGCAGTCTTTTTATGCACTCGAGATCCTGTTCGCTTCTTTCTTCTCTCTCCGCGGCGTCGTCCTCGGAGATGCGAGTACTGCCAGATAGGCGTTCACTTCTTGTCCTATTTATACGTGCTCTGATGTTTTTGTTTTTTCTTTCCAGAGGTGACTGGCCGCGATGATACAAGAATCGATGGCTGCaatcttaaggaggga
>XLOC_021678_1
GGATTCTTCATTATAGCATTATTATTAATAATGTAGATGCTTTATTACAAGCGCGCCCTTTACACGTTTTACGTATGTATACAATTCGAAAATGGTATTTTAGTCTCTAAGTCTTTTCTGTACTGCGTATATCTTCCTTATTTCGATCTACGTTATTACAATGAAGTCTCAACGAATCATTTTATTTTTCTCTGAGTCGCAGGTACTCATCACTCGCTAACAAACGCGTCGTCGTGTGTGCTTAGCTTTGGAATTATTATACACAGGCAAATTCAGGGCCGATTTTGTTCATCCAATCTTTTTATCGTCTATTAAGTTACAGTTTAGCAAACGAAAGCTCTATTCGCGCTTATTAGCCGGAAAAATCAATGCCAGAACAGAGTAAATAGAAAGATCATCAACTCTTCGTGGCGTTTCTCGACATGAAAGGAACATCAATTTCCTTCGATATATACGAAGCACTTCCGCGTGCTCGAGTCATCAGCGAAAGCACAAAGTGTTATATAGGTATAGCCTGTCAGAAAATTATACCGCAGGGTTAGAAAAAAAGCGGGTGTTCGTGGCACATATAGCGTGTGCATTTGCTTGCGTATAATAATAATCTCTCGTCGGAATCGTCGCACGAACGCACACAAAACGATCCTAAGTGTCTCTGGAACTATACAAACACAATCTAATCATAATACAACGGTTTTTTTTTATATTCCTTCTTATATGCTATCTCATGCAGACGATCGCGTCGCTTATTTTATACAATTTTATACTTTGGTTGTGTGTAAATGTGTGTATGCTGTGTTTTAGGACATTTGATACAATTATACAATCTGACGACCCGGATTTCGTTTTATGATCGGTTATTTACTTTGTCGTGGGTCGAATAAGTTCAATTTATGCAGATTTCAAGAGCACTCTTGAATGTATAGGTGTAATTTTTTGGAAAACAATAAATCTCGTTCAGTAATACGAAATAAATCACAGAACTATATAACTATGGTGATACTGAATTATTTTTGCGTTGGATTACTATATACGTTCATGCCGCTATTATCTGATTCTATACATCACATTTTTTACATGTGTCCAGAATTCTAAAATTAAAATAATCGAAATATGTCAACTGTCACATCATCATCGTTCGATTACAATCGTCTCGAACCTTAAATTTCATTCTGTGTCGCATAATATATTGAAACGAAAGTACTCAGTTGACCACAAGGCTAAATTCATCCTTATCTCCTCCTTCGTACAATAATTGTATTCCTTTTATAATTACTCTATATAAGTTTACTTTATGGAAATGCACAAGTTTGTCCCTCTTACTTCttttattttttatttttattcaattttttttCTCGATTATTTATAATAAAATATTGCTTTATACGATTCGTAAATATTTCATATATAGATTTATGTGTGTATGTGCCTTTAAGGCCGCGTACATGCCGCGTGTTGCTTGACATTTCTGTAATCCTCGCGCGCACAAGCAGAAGGCGAAAAACTTTACGATCCTCTCTGTTGGTACGTCAATT
>XLOC_021732_1
agtgtgtgtgtgtgtgtatgtgtgagagagagagagagagagagagagaATGTATCTGTCTAGCTTATATTGAGTATTATGTCGACGCCTACCTTTTGTAGTCCTTGCTTCTGCTTCTTCGAATGCACTGCGTCTGCTCGTCCTTAGTGAAGGTGCCGGAAATACGATCGAATTATGCGACGAGAGGGATGGCGGAACAAAGCTTATTACAAAATTATGCTCTTTATAATCTTCTATGCTTCGCAATCACAAGTAAAATCGATGATTTACAATATTAACTTTAAACCTTTTAGAATCTGAGAGACGATTGATTCGAGAGACGGTGTAAGACAATCTGTGGGAGCTGATTCCGAATTTAAGCGCGATTTCTTTTAAGTTAATTTTATTAAAATGATTCTAAGTCCGACGCGAATCTTAGTTTACGTAGAACCGTCTCGAAGATCGTACTAACGTGTAGTGTCTGTAGTGTAGAATTACTAGCCGCTCGTGCGGTCTATGCTGGGCCCTTTTATATCATGTAGTCGCTTTTGTGATAAGCAGGTGTAGGCGTGTATGAGGCAGAGGTGTGTGCTGGCTTTTTTAGCGGAGAGGTCTAATCAAAAGGCTTAGTTCCTCTGTGTCGTCATTTTCGTGAGCTCGCTATCACACGTACATAGGGTCTAATCCCCTTCCTAGGCCATTTCCCCGCTTGTGCATTTCTTATGCTTATTATTCTTGGAAATTCGGTTCCTGTTGCTAGCCGGCTTCTCCTCTTTTGGTTGTTGTTGTACTATGCGTGGGGATCAGCTGCAAGGTTGAACGGATTGACGTAATACTGTGACGCCGTTATCAATTTGTTTATTTGCTTATCTCATGGTATTATATCAGAATATTAGTAGATTTTATGAAATAGACCTTCTTTGGGGACAAAGTAAAATCACGAACGAAATTTCACGAGTGAATCGGTTTCTTTCATTGTTGATTATGCGGTGTTTTTACGGTATACGCTCGTGAATTGCTCGAAATAAAAACTATTATCCAAACAGTGTAATCAAAGATTTAAATTAATTTGGTGATGCCATAATCTCTAGTGTTGTACTAGTAGAGATTTTTCATGCTTTATAATCATAAGTTTGTCCATAAATTAAGGATTGAGATCTAGAGTAACAGACATGAAACATTACTATTTTTCACATTTTTTAATGGATCGTTGTCAATAAAATAATTGCAAG
>XLOC_021789_1
TGCAGCAATTTGACCAGAGGAAGTCGATTCTTTGGTGCGTTTTTAAAATATAATAATAATTAGGAAAGGTACAGTGGGATGTTTCTGCGTAAAAAAATAATTTATATTTACGCTTTATCTTGTTTACAGGCGATACAGAACCCGTTTCATCATCGCTAACATCAGCATTGAAATTTATTGCTGGCATATTCATAAATCATTGAAAACTTCTAAGACCGCTACTCTTGATAAGACCCATTTACTTATAACATTTTTGGTCAATCCGCGACCATGAGTTTATAACGTGGTGGCATTGCTACGCGAAATGAGTTTTTCCTTTCGGTCTCACTAAGCACGGAGACCGTGTTCGACGGAGTCGCCAGCGATCAGCTCCCATTGATGACTGGCTGCGCAACACTAACTCTAACTGTCAGATTTATTATTTCCGCGGAGAAGTTCCGCGATCGTCACGCGCGTGGGAGCGCACGTTGGACCGAGTGAGGATGGGAGGAAACTCGCAAAGACAACTCTCTGTTTCTTTGTCAAAAATCTCACAGTGCCGCTGCACTTGAACGTTGGCTGACGCAACTCTCTCTCGCGCACGCTCTCTGTCACGCTCGCTCTCTCTTTCTCTCACGCACACAGTCACACACAGCTTAAACTATACCTCAACGGGACTGGGACGGACCCTGCTTCCCGTTCCTCGAACACGCCGCGAAGAAGGCCGCCTGGGATCCGATGCGGAGGGCGCTTGGGTCCGGGTCAGCGGGTCTTCCGTCGTGGCTCTCTCCTTCTACTTCCCACTTCTTCTTCTCGATGGCTCGTCCGGGCGTCGGCGTCTCGGCCAACGGGGACGACTCTCGCTGTCTGGGTTGAGGTGGCGGCGTGGCTCCTGCCGACGCACTATGGGCGATTTCAGGAAAAGTATTGTCAAAATCAAATTGCGCCTCTCAGGAAAGTGCGAGGGACCTAATTTTTTTTTAAATGAAGGTTGTACTTCTCAGATATAGGGAAAAATATCAAAATATT
>XLOC_021892_1
GACAATCATGATCAATATGTCATTCCTGCGATATTTTGTGAAGCATCGTCAAGGAGGAGACAACATCGTGGTAAACTAACAATATAAG
>XLOC_021892_2
TTCCAAAAAAGTCACAGTGAGGCCAGCCAGTTTGTGTATACTGGTATCGTTCAGCCAAGTCCATAGAATGAACTACGTATACTTATATTTAAG
>XLOC_021892_3
CCGAAGAAAGATCAAAGCAAGAGTCACCACCTTGTCTtctctctccctctctctctctctctctctctctctctctctctctctctctctctcGCTCACTCTGCACAGCACAGCACAGCTTCTCCTCTCTGCACTGCTAAACTAGCAGTAGTAGTCCCTGCTGGCTGCTGTTTACACTATGAGCCAGGCAGGAGATGCGTCATTCTCTTGCTCGCTCTCGCTCTCCTCCGGATGCAGCCTCTCTGAAGAAGGCTCCCAGGAAGAGCAACGCGTACTGTCCTGCGAGTAACTCAGCAGCTGCAGGCGGATCAATGATCTGTTTACGTTGACCAGGATCATAGGGCTGGAGGAACTGAACTATATCCTGTACGCATAATGTAAATGAATTGTGTGCAGTATGGAACGCAAAAACCTTGAGGAATTACAAAGTTTGATTGTATTTCAGCTGAGCACGCTGGCACTGTTTATATTTCAAATAAATACAGTGAGGCCAGTTTTCGTATACTGGCATCGTGCAGCCAAGTCCATAGAATGGACTACATATACTTAGATTTAAG
>XLOC_021892_4
ATGAAGATACAAGCTATAAAATAGTATAACTTTTTGGAGTTCTGCGTAGTACTTAAAATACAATTTTGTCACTTGTACCCTAACGGTACAGTAAATTTAAAATATGGAGTGATCCCCAAGAAGAAACCAGCATTACACGTACTGCAGTATTTTGAACATTAATATTAGAATTTGGCACTTTATGAAAATAAACTGGTAACCCATTGTACGAGGAAGTGGCAATAAATGCCATCAAAGTACTACACTATTATAAGCGTAATATTGGCCTAGTTGAAAATCATATTAATATTTTAACGGATCATTGGACAGCTCAAGAAGACTCTGATACGGGTGCTGGGACTGACTGTGTACTCTGAATATTTAGCAAAAGGAACACTACTCTTTCAAGATCCCTCTTTAGCTGTTATTTTTCATGAGCATAGAGCAGCTATTAAAAAGTTTATTCGTCAAGAAGACTGGCATGATTGAGTATCAATGACATTACCAGTATTCCAATCTCTTGATGCAAACTGGCCTGATGTGTTATGAGTCTCTTTGGAGAAATTGGCATGCTATGAAATCACTTCATAATTATCATAGAGTTTTGAAAAGCTTACAACTGTTTTTAACATCATGATGATTCAAG
>XLOC_021892_5
TTCCAAAAAACACATACAGTTTAAGTGAGGCCAGTTTGCGTATACTGGTATCGTGCAGCCAAGTCCATAGAATATTATACCCAGCTGGTATACGTATGCTGGTTACAGTAGAGGGAAACTTGAAAGATGAAGTGAATAGTTTGCTTATCGAATAGAAAGTCTGATCATCATCATTCATGCCAAGATTTTCAAGATTTGTTATAAAGTTTCCAAGTTTCAATTCATGTTATTTTCTCTTATATAAGTAATGTATTGTAAATTTTTATTGTAATAGCTTTAGAAAGCTGTCGAAGCAGTAGTTAGTGTAGTTCCTTATGATGACCAAACTTTGTATTCGATACGCAGACTATATTTTTGATATGCACAGTCTACATAAAGTTTCTTAAT
>XLOC_021940_1
CTAAGCCTTTTCTTGTTTTTGCGTACGATTTTCTGTTTCTAGTGATACTGACAATCCTTTTCTACGATCACATTGACTATCCTCTTCTGCGTTCTCTACTCCAGGCACGTGAGTTCATGGCAAACTCATACAGGTATGAATTTAGCTATGTTATTGGTGCGACAGCCCTGACTGCCAAGACGCGTACTGGCATCATCTGGCTTGAGCTTGCAGGGCAAACATGCTTATAGGATTCGCGTGTAGCAGACAAAACTATCACTGCTCAGTAAAGTCAGTTGACTCTCACATGGCCATTATTTTTCGCATCTAAACGTATTAATCTGACTGGCAGTCATGTGATCGGAAAGCTGATAATTAATATATATCTATAGGAAGACAAAGACTGTCTTAACGAAAAAAAATATTACCAAGATTCATTTATCATTGAAAAACGGCTCTCTTCCCTAACCACGATACACACCGATTCGTCGGATCCCCGACCCCCCTCACTCCCACAAACCAAGAGCCTATCGCTGCATAACAAATCGGCCTCGATCTCGCCAAGtggcaaacgagacacacacacacacacacacacaTACAGAGCTCGCGTCTATACCCGTGCAGGAATCGGCAAGAATTTTCATTGACTGCGGCACAGCGCTCGCCCGTCTGTCCATCCGCGTCGCGTCTTCCGTTAGCTAGAGCTCGCGCGCGCGCGTGGATGTCGCGGGCGATCGATCAGAGCCAGCTGACACTAATTGCGGCAACACGCGTGTACTGCACGCGTGTTCGCAAGAAACCGACGCCGCCAAGCCAAGCGCGAGATTTATCGCTTATCGGCGCTGATTGG
>XLOC_021910_1
TAGGCGACTGAATCAGTAATTCGTGTCAATAGCGAGGCGAAAGGTACCAGGCGGCCAACTTTGATAGCTGCAAACCGCGCCGGAAAGTGGGGATTCGACGTAATTGTGATAACTCAATAAAAGAGCGTGATTTACAAGTTAGGAAAAGAGACTCCCATGCGCCCGACCGATGTCGAGCAGATAAGGAGCGTCCCATGAAAAGCTTTCGGGAATTTGGACAGCTGGAGATATAACCGCGGAGCAATACATACTGCAAACAATGAATATAGGGAAAAGTATATGCTTTGCACATTTTTTGAACGAAGCGTACTTCAAAATATATCGTTTCTAGACCAGGCTAATTTTTTAAACGAGATAACTTAATTGTGTGAACCTTTTAAGCTTTTTTGGATTCCGTTTCGTCGAATACTACTTCCCCTTACTGCAGTGTAGCAGAACGTTGGCTTTCCATAAAAATAAAGTTGTAACTGATTGTGCAAAGAGTATTAAGTAGTCCGTATGTACGACTTTTATAGATCTAAAACAAGATAAGATATGTATGATACATTTAACGAGAAGTGTATAGGTATAAGGATTTAGATTACCTGACCAGTTCAACTGAAGATCATGTATAAACATTCCTTGCAAGAAAACTAAATTATATAAAGATTATGATATCAACTAAAAATGTTCGAGATACTTGGTTATTATTGTAAGTAAATATATGTATCTTTATAGCAGAATGTAAATAAAATCTTCGAAACCCGGGCCTAGACCCAGATGATCTTTTATGAAATAAAACACTGGAATAATTTCTTGTTTTTTAAAGGCCGATTATTCAAGTTTATCTTCTGACATCGAATGCGTGTATATATTTATGAATACTTGAAAATGATGCCAATTAAATGGTGCGATTTTCCAGATAGTTGTACTTTCTCCTCAATAAATAAGGTTTATGATATCTCTGTGTGAGGTCACTAATAAACAGTTTCCTAGCTGTATTTAAATATAAATGTACTCTGCGAATTCTTATTATATTAACTCGTATAGATATTATCCAGGCATATATAAAGCTATGCAAGAATGCGCCTCCCTTTGTGCGGCTACAGATAAGATAGTCATTAAGTATAGCCGTCGGAAAAACCCCGTCC
>XLOC_022130_1
AATTCAAATTTATCACATGCTAGCTGTACATGCAGATCGTGTATTATTTCTAAGTTTATGTATCTTAGTGCGGGCAGCAGCAGTGAACGTGTTTTCTCGTTGTATCGGTTAAGGCATTGTTTTAG
>XLOC_022130_2
GTAGCATTGTTGATAACATCGCAGCCTGGCGGCTCCTCCTAAAT
>XLOC_022130_3
GCCACATTCGGTCTGTTTACAATGGCGGTAGTCATCCCAAT
>XLOC_022130_4
TGCGACGGCAAGAGTCACGCAGAGCGCCAAGAAAACGATGAAAAACAAGCTTTTCATAACGATATGAATTGAAATCTCCACTAGTCGAC
>XLOC_022197_1
GAGGAAATAGATAGAGCAAATTTTCCATCTGCGATTTTGCAAACTGTTCAGTTATGTGTATATCTTGTTGAAATTAAATTGTTATTATAATCGTATATTACAATATTAGCTGAAGAAAAGTATGCTTCTCTATTCATCATTTCTGGTATATTATAAAACATTGTTATCGCACGAAGACAATGTAAATGACGTCGATTGCGTAAGGTAGAATGAGCAATAAAAGAGATTATCTTTTTCTATAAATTGACCGTTCGCGTAATTTCGGAGTAGTGTCTCCAATTTAGCGATCATACGAACATCAGAATGCGTTTAAACATTTTTTTGTGCCTGATGCTGCAGCTGTGCGTCACTGCAGTATTAAGCGAAGTAAAACAAGTCAGCATC
>XLOC_022197_2
TATTTAGACATGGGGATCGAGCACCTGGTAATTTTATTAAAAGCATTCCCAATGATCTACACCGtaacaagactttctacccann
>XLOC_022279_1
GCCTGATACTCGGGTGTACAATTGTGATGGATTATACCAATACCACCGCACAGAGCCATTGCTATGGCCATGTCGGACTCGGTGACGGTGTCCATGGGCGAGGATACGAGCGGAGCCTTGAGCGTGATCTTCTTGGTGAGCGGCGAGTGTAGATCCACCTCGTCGGCGGTGAAGTCAATGTAGCCGGGCAGGATAATGAAGTCATTGTAGGTCAGTCCATCGCCATTAGCGAATAGCTGGGCGGCAGTGAGCCCGTCCTCCTCGACATCGACGTTCTTAGCGTTGTTCGCGTTATTCACCACGTAGTCTGCCATTGCTTCAATTCCT
>XLOC_022279_2
TTTTACTTCGATCCAAAGTAAAAAAGCACCTGAATATTATTATTGGTCACAGAAATTCACCCCAAAAAAAAGAAAAATTGTCGAAACACGTAAAATTTAATACTGAGACCGCGAACACAGCGGCGCTAATTT
>XLOC_022279_1
GCCTGATACTCGGGTGTACAATTGTGATGGATTATACCAATACCACCGCACAGAGCCATTGCTATGGCCATGTCGGACTCGGTGACGGTGTCCATGGGCGAGGATACGAGCGGAGCCTTGAGCGTGATCTTCTTGGTGAGCGGCGAGTGTAGATCCACCTCGTCGGCGGTGAAGTCAATGTAGCCGGGCAGGATAATGAAGTCATTGTAGGTCAGTCCATCGCCATTAGCGAATAGCTGGGCGGCAGTGAGCCCGTCCTCCTCGACATCGACGTTCTTAGCGTTGTTCGCGTTATTCACCACGTAGTCTGCCATTGCTTCAATTCCT
>XLOC_022279_2
TGTCTTTCGTCAAACGCTAGAGGAGATCGTTGGAAGAGTTTGATGGTTATAAATTCTGAGAGCAGAGCAAGTAGCGGCACGGCGACGGCAACACGTGGCTCGGTCGCGGAGAGCGTATATTCGCGCGCTCGTCGACTTGTTTCTGGCGCCGGGGAGAAAATGACCGATCGCAGTGTGCGCGGCCTGGCTTTATTGTACACAGTCTGCCAGTACCTATAGACAGCGTGGAATCGTGCGGCGGGGCGCTAAGCTATAGTAATTAGTAGGCTGTGCGCAGAGTGGCTCACTG
>XLOC_022494_1
TAACCTCGCCTCGGTGGTAGCTGTCAGTGTGTCCGTGTCCGCAGTAAAAATGTCAAACTTTCGTGCAAAAAACGGACGTTTTGCAAAAAAGAAGGTGGATGATAAGCTAAAAAAAGCTGTTTTAGCCATGTTAGAAGCCAGAAAAAAGCGATGAAGAAATTCCAAAAAAGAAGATTGTAGTGATAGCACAATATTCGAGGGATGTCGAGTTGTTAACCTCAAAGAGTTTGCTCGGAATTTGAAGTGCAAAAACTGTAAACAATTATTAGATCTAGAGCACAGTCTTGATGAAAATCGGTCTAGGCTATTGAGTACATTTACAATTATATGTGATAATTGCCAATTACGGAATGATGTGTCTACTAGTGGAAAATATAACAACGAAGGGAAAAATTATTCTAACGTGAATACAACAGGCTAATGCAAATGGCTTATGCAAATTTACGCTACGATGACTTATTGAAAATGTATGTTGAGGAAAGTGAAAGCGCAGTATTACAATGTTTCATTAAAAAATTAGATGATGGGAAAGATAT
>XLOC_022618_1
ACTCACACATACATATATGTATACATATATCTGAGGAGAAAGTGTTTTTTTCTCCCTAGGGAAAAAACACTTTCGCCTCAGTTATTCGCATTTTCTTGTGTGTATGTGTGTGACACATCTCATATATGTATGTATATATCATCGGTCCGTATGACATTGAACACAATTCAGATTTACAACGAAATTCTCTTATCAGATACTGGACGACTCTGCTTTTTCGGGCAAGACTAAAAGGAGCGTAATCGATGCATTAATTATAAAAAGCACGGTACACAACAAGGGGCGAATTTTCAGACTTGTGTTCACACTAGTTGTGTAATTTACTACTCAACGCTATACATATAGGCTCTCAGATTCGTTTTATCTTGCGTTTTTTGCAAAAAACATAAAGAATACTATACTTGTGAGAGAGATTCGCGGAAAACTGACACATTTATAATAATTTTGTCCCACACAGGCCTTGGTTCACGAGCAACATGCAATTTTAGTAAAAAAATGTTGTAGCCGAATGCCATTATCTTACTCTGATATTGTGAATTTATATTTAAGGAGACTGCACAACACTTTTAAATCAAGAAA
>XLOC_022650_1
CAGCAGGGAAGGTTCGAAATCCAACAAAAACGTACAAAATTGTACGATTTGTTACATTTTCTTATATTTTATTACACTTTATTACATTTTTTATTTCCACTAGGGATGTTTTTCTATATTTATGGCTTTCAAACCATTTGGTAGCACATTGAAAACTACGATGGCTTTTTTTAAAACTGTTCTTATTACTAATTCTTTTCCTGTTTCTAGGTATAATAATACTTTTGTTCCTGGTTACATTGTCCAATGTAATAAATTGCATTTTAAGGTCTTAGTGCAGTCTCAATACTTTAAAACAAAAAAATTGTTCAATATTGAGGGGATTGTCTTGAAATACAAAGTTGTTTTTATTAACTATTTTTAGTAATTTTTTTTGTAAGTTCTGCGGTATATCTAAGTTATGTATCCATTATTATATATAAGGGCATTATATTGTGTCTTTCTTAAGCTGATAGATGTATCAATATGTAAGAAATTATTTAAAAAATTCATAAACTCAATTGGGGATATTGAGAGATAATTGGTTTTCAATACATTACAAGTATAACATGATTACATTTTCATATAAAAAATATTTGTACAACAATCATAAACATAATCAAAAATATTGAATGAGCAAGGTGAATTATATTTCAAAATATAATCGACCATATACAACAGTATATAAAAAAATGTAAAAGACTGAACTAAACTGAATGCCAAAATAGAGGATTTAAAAAAATTATGATAAAAT
>XLOC_022715_1
ATGAAAATTGTGAAATTTCAAATATTTGTACTGCGGGATATTCGTATGAGAGCTTATCAATATTTAGAATATTCACGTCAAGCATAGTGTGCTTGAGACGAAAGTGTGCGTTTCACTTTTGCATTGGGTCACAGTGCACGATCAGTTTTACATATTAACGAAAAAGAAAGTTGTCAAAGTGATTACTGTAAGAAGTATTTTAATAATACTATAATTTTAAGTTACTATAACTTTGTTCTTGTCGACACTTACGCCCACGCAAAAATACATTTACTACTCGGTAATATAATGTTACAAGATTTTGTTTACACGTTTCTCTTATTTGAAAAGATTTCATTTATTTGTATTGGATTATTAAACAAAAGTTGTTATTTTTAAGCATTAATTGTGTTTACTTTATTTTATATAATTTTCAAATCACCAGTTAGATTCAGGAATTCTAAGAAAAAATCCTACAGTATACACTGGCAACCACTGATTCTTTTTTGCAGTTAAGAGGCCACCACAGCATTTATATAGATATACTAGCCAATGCTAATTTACGCGACCATTTGCTCCCAACTTCTGGAAAAACGAGGGCTTATATGACTCAAAAAATTACAGGACCTAGTTGTCGGTACAATCTTTGCTCGGAAGTGAGCTGGACATCATGCGTCAACGGGATCCTGGAGAAAAAAATACTTTAAAGTACGCTTTCCTTCCCAGCCACTAACCTCGGCCAAAATAAACAATAAACGATCGATCTGATCTAAACCAAAATATTTGACATATCTGTCTGACTTCTATGTACAGCCGTTTTTATAAAGTTGGGAGCAAAGAGGGGCATCAATTTAACACGGTTAGTATATCTATATAACTGGTGTGGTAGCCCCTTAAATCTAAAAGTTATATTATGAAAATAATTTATTAAATATTAGTGTTTGTTTAAATCAACAAATAAAATTTAAATGAGGAAAATTGTATCTTTGTCTGACAGTCATAAAAGTGTAGTTTACATAATAATATGTAGTTATTCGAAAATTCTAAAACAGGGTTGTTAAGGTCCATTGTGTTTTCCTCAGATCTTGGCGGTGTTCTCTTCGCAAGTATTAATATTCAGTGCCTGATGTATGGTCAAGACTTCAAAAACTGCCGTTTTTCCGTTCAATAAAACTGATAGAATTTTAATTATGCAATCTTATAAAGACCAAGTAATTTAAAAAATCGTAGTTTATTAAGAGTACAGTAGTTGAAAACATAAACGTATTTTGCGTTGAAAAAACAAAATATCGCCGGAGCATTTGGTTCGGAGCCGTGTCTAAAAAATTCTTCTTCATTTTAAGTAAACTCTTCATTTTCGCAATCTGCTCTCTTGGCCCCAAGAGCACGAATTAAAGCTAGAGTTGGATCACTCAAGCGTATGG
>XLOC_022847_1
TGAAGAATGTACAACTTTCCAACAATTGAAAACTTTTACTTGCATAAATTGGCTCACTTTATAAATTAAAATTGTTAAAATTGATTGTATGTTTGGCTGCAATCACAGCATCAAATATTCCATATATAAATTTTTACGATTGAGCACAAGAAACGGATGAATATTATTAAATTGTATTCTAATTAATAGTATATGATGAATCTGAAGTAAAATAATTATCGACAGTAAAATAAAGAAAGTTGTTCATTCAAATGAGAAACTTTACGATCCCTCCTCATGCATCTATATAGGACATACCATTATACGTATATTGCAAATAAGAAGAATTTAACCGTTTTCTATTGCGTACACTGTAAACAAAAATGGGATGAAAGTGAAATTAAACGAATATCGCATAATACATATGTTTCTTTGTCTCTAAAATGCATCAAGCGATCTTACTCTACTATTTTGCTATAACATATATTTTGAAAAGTAAAATGTTCGTGAAACAGCAAAATGAGCTCGTCTAACGTGTTCTCGACTTGAAAACCTTTTTATGTGCAACGAGTGTATTTGAAATGCAGTATGAGTTTAAATAATTTTTGTTTTCCCTATTGATAATATTATCTGATAAATTAAAGTACTTATACTAATTTACTCGCGTCCTCGATGGCATAATTTGTGAGAGGAAACAAAATTAACCAGATTTTATTTGTAACTTAATTACGTCTTTTACATTTTTTCCCCTTCTTTACGATATATGTATATGTGTATGTATACGTATAGATGGCCTCAATGCAAAAGTAAAAAATTATAATAAAAAAATAAGGCTTTTGGAAAAGCCCATTTATTTCTGTTAAAAATATGAGATTTATACGTTTAAAAACTCGCGTAAAAATGCCTTTTTTGCATAACATGCTAGGGCGAGATTATTCGTTTTATCTTACTAGATGTATATTTATAATGTCTATGTATAGAGAAGAATCATTATGAAAAAGAGAAATATTGTGAACAATGAATTCTTGGTAGGAAAGTTTACGAAACGCATGTCAATTGTTCCCTTCGCAGATTAAGTATTAAATGTATAAAAGCGATTTGTGCGTAAAAATTTGTGTGACAAAAATCTGACGCGCCATTCTGCAATCATAGAGAACCTGCAGCAGAACCGATCAGTAAAAAATGTAGTATACCTTAAATTTCATTCAGTTCTATCTCATTGTTGAAAAGAGTGAAATATAGAGTGTTGTGAAATTGATTTTTACTCGTCCGACGAGAAGAGCGAACTTGATTAATTTTAAAATTTTTAATACAACTTTGTAAATGCACATAACAATTATTATTAACAATCGACTCGATGGTTTTTTTATAACAAAATATTAatatatatatatatatatataATAACAGAGATAAAAATTCAAAT
>XLOC_022876_1
ACAGATTCCCTAACAATGACAAATGGGTAATTGCTTGCTCCAACCATTTTCGGCGCGAGGATTATATGCCCAGTAAGTTTGCTTCAAAAAGTTTTTGTTTGAGATCAGTACACGTAGCTTCTAAGGACACCCACACAGTGCTTACATTTTCCACTCTGTCCAGCTGGACACGAACCCTAAACATCCAAAATATTACCAATCATGTTGCTCTGTGTCTCTCGTCGTCTGCTCTTTTTGACAAGCCTCATAAAATAAAAGTAAAtttgtctagagtcaatttcaaann
>XLOC_022919_1
CCGCACTTGCTATGAAGATGATAAATTATAATTTGCTCGGCATTATTGCAGAAGTGTCGCTGTCAAGCTCTGAAGGCTAGAACAAAGATTCTTTATTCTCGATTTCAAACGATGTATTATTTTTATAGATCGCGTTATAAAAATGGCTGATCAAAATCCAATATCGTTTACCAAAAATCCAGTTATTTCCCCGAGAAATCGCAGAGCAGCAACTGTATCATTTAGCCAGCTCTATATCCAACCTCTTACACACCGTGATTATTCGTCAGACGCGATCGCCTCGCGCCATATTAGAGGTTGCGCCTCCCCCGCAACTATCCGCGAGTATCCTTATATATAAGAGCATAGATACACAGaaaataaaaagaagaaaaaaaaaaGAACGAAG
>XLOC_023136_1
TTCTTCTGAATGGCTTAAGTGCAGTGCTGCGATTTtcgagagggagagagagagagagagagCAATGAAAAGGAGTCTGCGCTGTATAGCTTCTCGGAAAGACTGCGCCTAGACGGAATTGCTCGGGCTCGTAATATGGAAGTGCAAGATAAACGCTGCTAACCTATAGTTTTCTTTAACTAGAGATATGCTCCCGCTGCTGCTGCCTCGATCATTCTTTTTGCTCGCTTTGCAGGTGTGCAGCAAGAGCACACTCCGAGAGAGAGGCTCTGGCTGTTTGGGGTATATAAGCTAACGGCTCGAGAGCGTTTTGAGGAGTTTGAGGCTTCATCGGTGCCGTTTGTTGAGAATTAAATAAAGGAGTATTTTATCAGATTTATTAGAGCATTGGACAGT
>XLOC_022996_1
TTGCCTCATTCGAGCGTAACGCTGTAGTTTTTATTTCTCGAAAGGTTATTTAATTGATTGTAAAGGAGATAGAGGAATTAGTGTAGGTATATGTTGTGTGCATCCGGAAGCTTTTTTGGATTTACGTAATGAGATGTTGATTTCTCTCGCGCCAGTAACACCATTTATATCAAATTCAATTTACAAATAGAACAGACGAGACCTCAGCCTTATCGCGTCCAAACCTCTTATCGCCGATCTTTAACCCTCGTAACAAGCTCCCACCCGCGCATTCGAAGAAAAACACCCGAAGAGAGCCGATAAAACATCCTCCTCTCTACCGCAGACTATACACCTATACACAACCCAATACACTTGTTTACTCCGAAGGTTATAGTCTTTACGGCCAAGCATCGACTACATATACACATCTATAGGTATATACTCTCGAATGGCGATCTCGCGTGTCTCGCGGAACTCGAGAATCCACACACGCACCGACGTGTCCTATCCTATCTCTTTCTCCGTCGTATTACAGACCTTTTTGTCCCAAGGCGTTTCGGAGCGGGAGTAGTCTAATCGTCGCGCTTTTTATCGCACTCGCCGGTCTTTAAAGTCAAAAGAGCTATATGTACTGCAGGTATTATAGTTGAGCTTTTTTCGATTGCGTCGCAATAAACCCGGAGCGAAAAAAGGGTTCTCGAACGTGGGAAGCTTCCAAACGCGTTTCATCACTCGCGATGCATAAAGACTCGATCGTCTACGACGCGACGGGCGCTAAAAGCCGCGCGCGGATAAACATCGCTGCATTTATTCTCTCCTCGCGAGACTGATGGCAGCTCTGAGTAAACATTTCCGTATGCGTCGCCCGCTTGAAACATTCTATCTTTTCTTGGCTTATTAATACACCGTGTGCGTGTGTCTCCGTCTATGTGTATCCGC
>XLOC_023416_1
GAAATCCAACAAAAAGGTACAGTTTCTTACATTTTCTTACATTTTTTTATGTTTTATTACAATTTATTAGAATTTATTACATTTTTTGTTCCACTAGGGTTGGAGTCCTATATATATACGCGCAGCAACTCATATATAATCACTCGATAAACAAAGTTTTCTTAAAGTGCTTTTTCAGATGTATTCTATCAGACAAATGTTGACTTGAAAAGATCTAAGAAAGACTAATAGGCGACCGAAAAGATTTCTAATGTCCAACTGAAAAGAGATCCAAAAGCGCATTTTTTAGATCAAAAATTTTGCAAATAGCATATGTGAAAGATGACTTTATGAACGCTTTAGCTTACGTTAAATATGGCTTTAGGATATCATTTACGGTTTGTTTTCAAATTTAAGTGAAAAAATCAAATAAAATCAAACACAGAAGAAACAATTATATATACATACTTATGTTCCCTCTTTCTTCGATTTCATTTGATTTTTTCATATTTTGTCTGTAAAATAAGCATTTAATTGAAACAGGTAGCATGTACAAAAACTTTTCATCTTTTGTCAAAGCACTGTAAATCAACATTGTAACACAAAATTTTGCCACTCTGGATGAGTTGAAAAACCTTCATCAATAAACTTATTAAGAGAAAGGTTCTAGAATAATAATGTTTGAGTCCACAGATTGAGCATCAACGTTCAGATTCATTGAATCCCTATGAGTATAAAAATTTCATTTATTTGCGCATTCAAGTTTTTCTTTATCTGAGAAAGCATGCAAAGGTATATTGCCAAGCAAGACAATAATAACTTGACATGCAGTATAAAATAGTATTTAATTATAATCGAGTAAATCTAAAAAAATTATTTGGACCACCTATTTTATTATTTAACTATTTTTGTTGATTTTGATCCGCAATTATTTTTGCTTGTACTAAAAGTATAATTTGGTTAAAACGTGCAATGTTCTATCTACTAAAAATATAACCATGATATATAATAGTATATTATATATGTACCAAGGACGTAAAGTGGGATTTTTTAGACCGAGTGTGTAGTAGTAGTACGAGTCATGGCAAGTGAGCCCGAGGCGAAGGCGAGGGCGTTATGAGCTGTAGACAAGCACTGCAACCTCACGAGGTCGAAAAGCCCACTTAGACCTTGGCCCCACTAAAAAAAATCGTATAGTATAGGTGTTACCATCCGGATGGTAACACTTAAATTGGCTACCCCGCTTAATAATTTTCCTTTTTAAATAGTTTTATTTTATTAAAAGATTTATTTTAGATGAATCGCGCGATTAGTCACGCGATCAATCGTACGACTAATCGCATCGATAAAAGTTCGATAAATTAACGCGATTATTCCCGCGATTAATCACGCGAATGACCGCGCATTTTTTTCAGTAGAGGGTGCACACCATTTTTTATGTCATACACAAATACGGATTTCCGCGtttttttttttGTCATATTGAGTGGGACTAATGCAACTTTTTTTAGATTTTGCAACGACAGTCTTAAAATGTGTGTGTATATGTGTGCGTGTGTTATATATCTACCG
>XLOC_023417_1
TAAAGAGAATAAAATTATTCATCTCCATACCGCAGAGAGTTTAGATTACTGTTCATTAGAGCAAAAAGTGCAAATTTTTAAACCATTATAACTCAAAAAGTAAACTATAGAACTTCTCAACGCAATCATGTTGATGAATCACGATAAGAACTACCTTCTGTATAAATATCGTGATATTCTACTTATTCTTTCCTGAGAAAATTCACTTACTGAAAATACCCGTATTGACGAGCGTGATAACTGAATAAAAAGGCATGAATCAAGTTAGAAACTTGGCTACTGAAAGCTAGCTGAGATTAGTGGACAATTCGGGTAGAATGAAGGCAAATGTTGTGCACCCGGGATTTTTGTCTGGATTTGTTTTAATTAGAACGAAGCTATGGTGACGACCTTGGAAGTCTTATTAAGGTTGACGGTAGCAGGCTTTATTAAGACATTCAATGACTCGGTTTAGGCCTGTGTATCATGATTAGGCTAAAGCAGATTCTTTAAGCTAAAAATATCAGGATAGAAACAGAAGCTACATTGGAAAAATGGCTTAGTAAGCAGTACATGTGCTGAGCTTGGAGTGGCTAAGAGATCGTGAATTACCAAAAGGTTGGCGCATGGATGATTAGGTTAGGCTCTTGGTGCTCAATTGCTGCGATGGTCAAGTAGCCATTTTTTTAAAAAAGCAAAAAAATTCATATAGGGGATGTCGGAGCCACGCTGATTGGTCGACATGTTCTGGTTTTCCTAACCTCAAAAAGATTTTTGGATCATGAATAATAAGTACATACACTCATTTATTGCACATTAACTCATTTATCGCACATCAACTCGGTGCTCCGAGGTGCGTATAATAAAACCATATATTTACAAGCACCTTAATATGTACACCAATGTATGTAATTTAGACAAACAATGCGAACTACGGCGCAAGGTGGAGGCGACGATGAAAGTGAGAATCAGTAAGATGACCGACACTTTTTCGCACAATATTTTATAATATAAAGTTTTTTAATAATTAAATCACTAAAAACTCTGTGTTCCGAGGTCACTTACACAATAAGGAACAATTATCAATTTGATTTTGATTAATTTAAAGTATATTGAAAGCAAATAATAAGAACTACGGCGCAAGGTGAGGTCACAATCAGTAAAGTTCGCTCCGACAGCCCCTCGACTTCCAGCATATCTTTTATTAGTTTGTAAGCGCAACGTTTCAATATGGAACAGATATGGGTTTGCTATATACATATAAATATTTATATACAGTAGAAAATAGGATAAGAATTTATTATATATCAATTTTTTGCTGATAGGTCTTTAGGCCTTAACATGATTAATTAAAAATGTATATGTTTAAGTAGTTTTTAAAACGGAAGTTTTTTAATATGCATGGA
>XLOC_023550_1
TATACTCGTAAGTTGCCGCACAGATATTATCCGCGCTGCTCCTCTCCGTGCTTTGCGCGACGGCGTTTTTCTGTTTTTTAATTTCAAACGCTGACACGCCGTTACTCGTGTCAAGGCTGCGAGGTAACGACTCGTTGCTTATTTATTTGCCTCTCTCCGCGTGTCTTCGCAAAAGGAGAAATGGCTTTCTGGTTTCGTTTCGGCCCGGATCTGCAACGAGCGAACAGCTGAAAATGCACGGAAAAGTTCGGAGACAATCAATTTTCTTCTGATTTATTCAGCACTAATGGAATAATTCAAAATATCATCAATTATACACTCGCGCTTGAATGATGATTTCACTCTTATCTGTGAGTCACGCTCGTTACTAAGAACGTGGATAAAGATTCACCTTTTTTTATTATTTCTCATCAGCTGTGATGCTCTGTTGCGC
>XLOC_023551_1
GTTTACGGACTTTAGTCCAATGTTTACTCTCGCGCGACGCGCCTTTATTATGCTAAGCGCTTAAAAAAGTTCAAGGACACGCATCTCTCGAAAGTTTTCTGAAAATTTGTATTTACAGTTACAATCGCTCTGCTTTCTGTACAATTTCAAACGCGTACTCGTTCGCGAGTCCTAAAAATTAAAATAACTCTGATGTTGGTTCTTTGTTGTCAAAATATAACATCACGCTTAAAAATATAGCGAATGTGATAAAGTTATTTATGATGTCATTTTGCGCCCGCAGCCTTGAAATCTTAAGTAACTGGCGTCGTATAGCGTGAGCTATGCATCGATACCTCTTACTCAGGAAAATTTTCGCATTCCACATGCATGTCACAATAAAAACAGAAAATGCATCCGGCTGTTACGAGCTTCTTAAGAAAGTTACCTCATCGTATTTTCTTCTAATTAAAACCTTGCGTATAACTGCCAGC
>XLOC_023552_1
ATGAAACCCGAGTCGCTTAAAATAAAGGAAACTAAAATGCACTGTTCGTCAATTAAAACGTTTAATAAAGTTGATCCACTATATGGTGGCGGTTTGCGTGTATTTAAAGAATTCCGCTCGATCGCGCTCATTTAGAATTTAAAAAAGCGCCAGATagagagagagagagagagagagagagagagagagagagagagagagagagagagCGCAGAACAGTTCTTAAAGTAAACAATGCGTACGAGCTCTCAAAATCCTAGAAATAAGAAGGGGAAAAAAGAGCCTTATCGAGCGAGAGCGGCATAGTCGCGCGTGTGTCGAGCAGCCTGTACTCTCCCTCGCGAAATCCACAAAAGTGCTCGGAACTCCTCGCGTACAGCCTTAAGGAGCCGCCCGAAATAACCGAATCGCCTATTAATGGCAGTTACCCTCCGGCTACGCGGCTCTTCCGCTCGTCGTGCGCCGTTCTTGCACTATGCTGCAGCAGTGGCCGGAGACTCTGTGCGATGCGTATGTTGAGCGCGAGACGCAGCGCAGACCAAGCAGACACGTCGGCTTCTGCTGAACTTGAACTTTTTGGAAGCTGTCGCGGCGGCGACAGAAATAGATTTCCAGACGGCGAAACTGATTTTTTGATATAGAAGTTGAAAATTGAAATAGAAGTTTCGTAATCACGATGAGTAGTCACAATCAGCGTCGGGTTAGACGGGCGGGCTAAAAATAAAATGGTTGAGTAACTTTTTGGAAAACAAAGTGAATTAAAACTGAATAGAAAAGCCAGCAACTTTGAAAAACTTGAGAGAAAGAGAGAGAAATTGCTTCTCCTGTCGGGTGGTTTAAAAATTTTATCGCTAATAATCTTATCGGAAGGAACGTACTTTATGGAGTAAAAAAATGTTGTTTTCCAAGAACGCGATAAGAGCAAAATTGTTAGAAAAAACGCAGGTGCCGTTGGCGCTCGACAGCCAGTATTTCAAGAAGCAAAGCGCGCAATACAATCTCATTGAACGAGATAAAGGCAGATGCTCCGAAACTGTTTCGCTACTGCTATACTGATTTCAAGCAAAACATTTAGCGCGCCTTCTCAACTGGCTTAATATTATTCGCGGTCAGAAGTTAAAACGAGAGACTCTCTTAAAGTGCCGGGACGCACAGCGCAAAAACGCGCGCGCGCTAAAAAGAAGAAGAAGCGGTGCAGGGAGAGGAGAGGAAAAAAGAGGGCTTTCCGTCGGGGCCTACGGCCTCGAGTCAAAGAGTCAGGAGGAGAGCTCGGCTCCGGCGCAAAGTGAATGCGACTCGCGGCCGCGGCGAGGGGGTGTGCGAAAGTGTATCTCCGCGCGCGTATGCACCGCCGCCGCCCCTTTTCCTCTCTTTCTTCGCTTTATTTCTCCTCATCTTTCTCTCACTTCGCGCGCAGCGACTATGAGCCTCGGCCAGACAGAAAGAGGAGAAAAAAGAAATCGCGCAACGTCGCCCGCTCGAGGATCCAATAAAAATCCCGGACTCCGACTCTCTGCCTTTTCTTCGCGGCTTCGCGCGGCCCGAAAGGGAGAAGCTCGAGGAATTTCGCGCGTCTCGCGGCGCGAGCAAACGCTGTCCGACTTGACCTATAGGCCAGCCGAGCAGCTCCTAATGAAGCTTATTTGGCCACCCGGACAAAGTGCCGCCCTTTTTCGCTCTCGAACGTCTTATTAAAGTCTTCGCTGCTCCGTTCGAGCACTCGTGTTTCGCGCCGCGCGCTAATTGTCTCTCGTTATGGCAGCATTGTGAAATAGTGATGATCGTATCGAGAGCAACGCGAGAATCATAGGAATGCACGGCCCAGCACTCACCAAACAGCAACAATAATACAATGTCGCAACTGTACGAAGTATGTGTTCTGTCAGATCAGAAACCGCAATCTCGTGCGCACCTACAATCTTATCGAGTTTGTTCCGCGATTACTGTTTACCGCCTTATCTTCCGAGTCAGCTGTTTCCATTTCTTATTCCGAGAAGTATCATTTTTACAGTGGAACAGTGCTCCATTGTCGTTTGGCTTGCCGCAGATTAGCGAGCTGCATGGAAGTGAGAATATAACGCGAGGAAACGTCGTTCAGAGTAGCCGTCTTACCGGTTTGTCTGTTACCACTGCGCAGTAGTAGGAGTCCGTGTTCGGATTCAATTCACGTTTTCCACACTgtctctctctctctctctctctctctctctctctctctctctctctctctctctctctctctctctctctctctATTCTCATCTAGGTAGGACATAGCTCGTCATCATCCTCCTCGTGTCGAATTTCAGTTCACTTTATAGAGAAGGCACGGTACAAAATTCAGCCAATTGCGCACATGCACTCAACGAGGCGATGTAAAGAAATGCACAGGCGTTTCTTCCACCACACACGTTGCTAGTCACCAAAAAAACTGTCTATGCAGCGCGTGTCGCGCTTTCGTGCACCGCACTGAGAAAACTAGATATTAAT
>XLOC_023554_1
TGTACACATGGCACTTAACATTTTTGGAATATACACGTGTAATCTTATCTCCGTACCGGTTTGCTGATAACAAGGTCTAGGTGATTCCGCTTATGCGACGCGGGGCTCTGCGCAGAGCTCCACAGACTTTGTTGTCCATACGAACCGGTGCGTTGGGACAACAATTCAAAGCTTTCCCCGAACGGACGAAAAAATAACCGAAAAACCAAAGTAAATTAGCGTTGCCGTTATGCGGTCTCCATATAGTGCACTCGTCGCGCGGGCCAGACGAGCTTCATACACGCATCTCTCTTGCGCGCAATTCGTTCGCCAGACTCTTTAAAACTATACGCGTGGCACAGCGGCAGCCGTCTCTGTCTGGCATCGCTTTTTCTCTCTTAAATGCGAGCGAGCGAGCTGCGATGATGGCTAGCAGCGCGGCATCGCATCAGCCTTTGTCTGAGCCGTGATGCGCGTACACGGCAGCGGCGCAGCGATATGGAAACATCAAAGTGCTATGCGGCTCTCGTCCCATATCGAGGCTCCATAAGCTTTGCCCGATAATCGCGCGACAACCGTGCACCTGTGCTTGTGCGTGTGGTATCTCTCGTCGTCTGCTGCTCTACGCTGTTATATGACGACCGGGCGCACGCGAAATGCCTCCGAATGCTCCGGTTAGCTGCGTTTGACTTTTTGCGCCGAGAGTATTTTCACGGTCTCGCCGCTGAAGCGTTAACCGGATTTATGGTTATCGAACGATAACGTAGCACCCATGGTTGTTGTGAT
>XLOC_023555_1
tcGGGACCGCGTAAATTATTTTAGAGCCTAGCGCACTTTTACTTTTGCTCGCTTATATTTATCTCTGCACAATACGGCAAACGGCTTTTGGAAAGTACACTCATAAAAACTTCACGGACCCGTACGTGCGTGTACATCTCTGTAATAGCGACACTTTCACCGATAGCCGCGTGTTAGAACACAGCGAGCAGAAAAATGCGCGGCAATCACGTAACAATCGCGTGCGAGAGCTTTCCCGCAATTCAGCGTCGTATAAACGAATAGCTCTGAACGCGCACAACGAGAGGGGAAAATTAGCAAGCAACGACGCGCGATTGAAAGCAGGATTTATTTCAAAGTCTCGAACAGAGCTGCTCATTAGGCCGGCGAACGCTCTCGGCATAATCAAACTACGAATGCATCTCGTAATTCAATGTGCATTCATTATAGCGGAGAGGAGTCACGGACGAGAGCGGTGACACGAGTGCGCGGACAGCAGCCACTGATCCGATCCGCTGAAATCGCAAAACGATCTCGCATCCGGTCGGTTCTAGTATTCAAATGTTTCAACGCGTCGCGACGACGAGTTTTTCCGACGCTGCATAGGCGTGCGTGCGCGCGTTGGGAGAAAGCGAAAAAAGCGGGGAGACGCAAAGAGGTCGTGCGCGAGCTAAAAAGGAAGGTAAAGGGATACGCGGCGAGAAGGAGACGGATGCGGTTAGGCGGGCACGACTCGCGAGCTAGTTTTATGCAGTGCAGGGAGAGAGTAGGACATGTGGATAAATAGATGGTTTACGACTCAGTGCCGCCGCCCTTAATGAATCTCCGGAAATTATATGGGGACAGTTTATTACCGTTGCCACCGGCGCGCGAGCTCCGCGTTGTAAGGGATGATGCTCCGCCT
>XLOC_023565_1
ATTATTCATCTCGTTGTATCGTATCATTAATAAAATGGTTACTTTAAAATCAAAGAACTGTTGTATTTGAATTCACATACTATTTATTTGTAATCCAAACCATAATGGCTTGTGATCGCTGTAAATACTTTCAAAAATGTTAACATTTGTAATAAATGGATGTATAGGGAGAATAAATATATGTATATTTCAAATAAAATAAGGTACGTTGTTATTTTGAGTACAAAATTCTACGAGGCACAACTGGGATACCGTCGTTCGTCGAACTAATCTTAAAAAAAAATTATATGCGCGCATGCACATTTATCAAATCACACACACTCACATACATGCTTTGACTTGCGCAGCGCGCTATCGTCGTCAACAAATTAAATGTGGCTTTGCTCTAAAAGACAAGCTTGTCTCCGC
>XLOC_023607_1
AGAGAGTAGCGTTTGAAAAACTACAACGAATTCATATTGAGAGGAATGCAGAGAGGGACAAGGGGAAATTATGTAAAGAAGCTGAACAAATGCAAGCGTCATTATTGTTGTTATCGCGTCGTTTTTATCCAATAAAAAAGTACTGCTGAAACAAAAGAAAAAGCAGCAGGGAAAAGGAAGCATTGCAGAATTGCGCGCCGCAAAATTATGCGAGATGAAAAGACACCGCGGGATACGATATCACGAGGCGTTCAAAAAAGATCTTCTATTATATCTATGTATGCATCTAAAATTGCGTCTATAAAATGCGAGTTCTATCTCTGTCATCGTTGTTATACATTTATCAGATTATTAAGGTGGAGATGAGGGGCAGTGGTGGATTTCCGCCGATATGGATTTTAGCTTTTAAGTGTAATAAGAGGATGCTGCGTGTCGCGAATAATACATTGTGAGAGCGATCACGAAGAAATATTATATAATACATTATACGCGTCTAAGGATAATGAGAATGCAAATaaaaaaaaaaGACATTGTAAGAGAAGCAAGCACAAGTTAGAGCAGAACTGCAGGTAGTGAAATTGCACATTATACATAAGCACAAGCACCCTAATAAACGAACATTTAATATTGATAGATGAAAGAAATTATTGAAAATCGGAAATCTGACAAAACTGTACTCTTTTTTCAGCCACAGCCTTTTTCAACAATGAACAATATTATTATATTCGTTGAAACTTTTCTAATAGCACACGGCGATAAGGTGTTTCCATTTTTAATAAATTTTCTTTCTTCTGTGATAACACGAATGTTGTGATGGAAGAATTAGTAATAGTACATGTATCTGCACAAAACTCTTGAATATTTTAATTCAGAAGTTGAGAAAAATTTAGTTAAAACTGTTGATTAAATATATTGTTGCGTTGATGATTTTGTGATACTGATATGATTTGTATGAACGCGGTTGTGTACGGATATGATAAACAATGAAAAGTTTTTGCCAACAAAGTTAAGAGAGCTACAAAAAAGCTAAAGAGAAGAAGAAAATCTGTCACTTGTTTCCAGCTTCTGCAGCGCGGACAACAGATTGTTCACACTTGCCTGCATTGTGCGAAAAGAATGTCGTCAGTGCTAGTAGTCATCAGCCTGTACTACCTGTAAGAGACAAATAATGTACAGAACTGCACTGCATCATAAAATAAATAACGCGTGCAATGTGTATATTATTATGCAGTCATATTATATTGTCATGATATATTTATCGTTTAACTGTTAACGACGTTATATATTATATAGACGAAACATAATACGCTACTGACGAGAATTCAAACGTTTTGACCGAAAGTACGCGACTGTAACTGCTTCTCTCGCTGGATGAATCTGCGCGGAAAAAGTCGCGATAGAAGTATACTTGTGCTAGAAATAATTTCAACAGTTTTGTCTTACACTTCTCAGTTATATATGAATAATATGATGTACTATATAATATGTATCTGTTTGCATTGAATGTTCTTTTATAGATTTATGAACCAACATTTATAGATATACATTGACCAGTAGATGCTATAACATTTTTTTGTCAACGTGCATTACGTTTGTTCTTTGATTTTTCAATATTACTTAAGTTGCCGTTATTGCTACCTCATTATTTGATTTATATGTTTTACAACTCTATAGAGCGAAGGCGACGATTCATTCACTTCAGACATCCGATATAATTATAGTGCTGAGTTTACCGATGATGAAGAGCAAAATTTGTATGACGTACGACGATATAAAAACGTGGCATTCGTTGCAATGTCGCGGGACGTCTTTATTACGTGAACGTATTAtaaaaaaaataaaagaaaaaattttaaaagctataaaaaaaaataaataaatgaatgaataaaaataaaaataaaGTCGATTTTTGTGAATTTTTAAAGAAGAATGCAAACAGTCGAAAAAGCACACGAGATTAAGAATAATTATAGAAACTGTTTTTCATTATTCTGTTCTATTAACTTTATAGGAGGTTGGTGGGGGGGTGAAATATAAGATAATGAGAGCATTTTCTGGGACTTGCTTGCAGGTTATCGATGCCCGGTGTATTGTACGAAATTCGATGAATGTGAAAAGAACAACGTACCCCTTTGCCGACGTTTATAGTATATCCCGTGGCACGATGTATACTCCAAGTGTCCTGTAGTAGGCTGCATCTGTTGAAATATGGTTaacacacacacacacacacacacacacaTGATGTATTCAAACCTGTAACAATAAACGCATATAAGTAAG
>XLOC_023771_1
TCATATAAGGATTCGGTCGAAAGTATCATAAGATTATCATATGAGCACTCATATGATTGCTCATATGATAATCATATGATTATTTTCAGCCGGGTTGAGTATCGAAATTTTTTTGGAAAATTATACatatatatatatatatatatatataCACTAGTAGGGCTTCGCCCCCCTGCTCGCTTCGCTCGACAACCCCCCAATTTAGTTTCTGTGTGAATTTTATTTTGAAAATGTTACCTTAATGGTCTGATGATTACGTTCTAGTTGGTTAAAAACTATCTTATTGTATTATATCAAATTTGTAGATCATAAAAAAGTCAAGAATTTAATGTTTGTCGAAATAGAGAAAATCAAAAGAAAAAAAGTAAAAGTACTGAATTAACGTCGAACTTCTACTGCTAATGGCATTTAAAATATATAGTTTTTTTCCATTTTTTCGGAAATTGTTTTAAAATTAATTTTGATTCTTCTTATTTTTGATTATATGTTACAATTATAAATAAATATGGTCCACCACTCTTTCTTATAATAACCATTGCGGCTTTGTTGTATGACCTGTGGCCTCTAATATATGTTGATGATCGATCTTTTTGTTTTTACGTAGCATAATGAGGAAAAAAAATCTGTCTTTCATTTTATTAATGTGTTTTGGTTTCATAGCGATTCTTTGATTTACT
>XLOC_023795_1
TCTACTTGAGCCTAAATGAACTTCATGCTATAACTGCCTAAATGTACATTCAATAAGATGTGCGACTTGTTGAACGTATTGAGCAGGATGGATGTCGACCAAATCAAGGCTGCTATGCTCACGGCTACGAAGATCTTATTGTTGATTCGGTATTCGCTGCCAATGCGAAGGTGCAAATAGGCAATGAATTTGATTACTTTTGTGTCGACGGTCGATCGTTGTAGCCAAGAAAAATAATTTTAAAAAAGCGAGAATTTAAAAGACCTTTTAAAAGTTAAGTCAAATGCTCGAGCAACGTACACGTATAATACGGTGTTAAGACGACATCAGAGAGTAAGCGGGCCGAGTGTCATCTTTGCGGTGCCGCTGCGCACTCCAGGGGTCGAGGCGAAAATGACCCGGGAGAGAGCTCCCCGAGAGGCTCTTCTCGCGTGCTTTTCACTTCCGAGCGGCTCCCCCTCGCCCTACTTGTTTACCCAGCTTTTATCGCGCTTATTATCACATTTTCTTACCCCGACCCGATTTCGCAGGTGGGCGCCTCGTGCCCCACTCACTTAGGCTCATAATATACACGGAACGAGTTTTTTCACTCCCTTCTTACCGTTTTACGGAATGATTTTGCAGATCCAATCCGGG
>XLOC_023906_1
ACAACAGTATGTATGCGAATCTTATAGTAAGTCGAAAAACAGGAGTTCTTTTACAGTTTCTTCGAAAACTATATTCTCTTATTAAAAATGGCCTTGCAACATACAATGTTATCTACTTCAGATCAGAATCTAATAGCGAGTTCGTAATTTGAATGTGGTCATTCGATCCCCCTTGGCGAGCTGCGAAAATCTCCATACGTCAATAGTAAAATTGCCCTCATTCATAGCACTGCCATTATACCCATAATAGAAAGACGGCTATACCGATCTCCCATATACTATATACAGTATacacacacacacacacaGTAATACCTATATCGGACGAAGCGATCGACGCTCGATGATCGTTCGAGTGCGCATAACTCGGCTCCACCAGCCCCACACGCACACACACGCAGTACACACACGTCGCAGCGAATTTGTCTCAAGCGCGGGAGGACGATATGATATTTCGGTAGGCCCGCCGATATACGAGCTTGAGATTGTGTTAAGATACGTATACACTATATAGAATCGCCGCTGCTGCTGGACCACCCGTGGGCAGCTGATCGATTTTTTTTCTCGTCCTCTTCTCTTTCGAAAAGCCCATTCCAGGTGTCCTCGGAATGTTAACACCTTGCCGAGCATATTATAATTCGCGCGATCGAGAGAGTTTCACTTTTGCACATCGTCGTCTTAAGCGACTCGCTCCTCGTAAATCATCGCAGTACCTATAGTAGGCCATTCGAAAGTGGCGCTTAGCCGATATTCCCGTGAGAGAGAAGTAAAATTCAAATCAGCCGCGCGATTCCGAACGACGCTTTTTCCCATAGCCGCAGCGTCTCGCGAAAGAGAGACCGGCGCTCTCCGGTCAGTTTTTCCCTACGCGAAGAAGACAAATTAGGGTACACGGTGTGCTTTCTCCGCGGAAGAGATTTTGCCACCAGTGTGTCCTCTAGCGCCACCGAAAATTTCTCTCCTCTTGCTCTATGGTCGATCGCTTATCTTCCTTTTGGCTGCGACCGCGTCTCTTTGTCCTCCGGCGCTAGAGCTCATTATCTGCGCTGAATATTCAGCTACTCTCCGGAGAAAGAAGAAAGTCGGGCTGGATAGGGGCGACAACTGCTGCTGCTTTTG
>XLOC_023906_2
GACGCTTAAACCTTCGCTTCCGGGCACCTTTAGTTTCTGCGAATCTCTGCCGCTTCGCAAATAGGCGTGAAATTCGTGAGGCCCTTAAAACAAATGCTTCTTCCTGGAAATCCTGGACTCTCCTTCTTCTTTCTGATAATTTTGAAGAAAAAAAAATACATCCACTCTGGCCGCGGCGTCGTCTTTGACTCTCTGAATAAAATAGAAGAAAAGAAGATGAAGAAGCTGCTGGTGTATTATGCTTTGCCCGGGGGAGCCGTTGATCTCCGCGGGGGTGCCTGGTAGCGCTGCTCCTTTGAATCGTCGAAGCGGCTTTTCGTGCGCGCATTGTGTCAGGCTGCCAAATCGCAGCCTCGTACACAATACACTGTACATTATACCTGTTTGTTGTTTCTGCATATAATACAGAGAGAGAGAGAAAGAGAAAGAGACCGAATCCGCTATTACACGCCCCTAACGCAAAGAAATCGCTTTTCTCGCTTTCACGCGCTTTGCGCTTTTTTTTTGTCTTCGGATATACTTGTGTAATAATACTCTCGTTTGTCTATATGGCTACTTTTCGACGCTGTTTTGTACACGTACCTTCACATTTCTTTCATATTTCCAATGAGGATAGCGCACTCGCAAAGATCAAAGAAACTGCAGCGAAGAGTCGGGGAGAAAAACGCCTGATTCACGAAAGGGTGTAGAGCTTTCCGCCGGTAGCGTGAAAAATAAAATTCGACCCGAAAGAGGAGCCGACGAAAGGGGTTAATTGCTTGCGTTTCCTTCTTTCGCTGCATTCCGATGATCCTTTCCGAGCGAGTAATTaaaaaagaaagaaagaaaaaagcaaaaGCCGATGCGTTACGAGCACGGCGAGGT
>XLOC_023906_1
GAAGAAAAAAACTCTTTGAATTTGATAAATTTATACGGCTTTTTTTCGACTTTGCTCATACTTATATGTATAAGCTAAAAAGGGAGAAAGTGAGCGTTTAACTAGACAAGCATTAGGAGAAAGAAAGCTATCGTCCCCGAGGATCTCGGTTTTGGGGGTAGCTTATCTTGTACTTTCTTCGGAGAGCCGCTGTGCAGCAGCCGTGAAAAAGCTTGTAACCGACAAATGTTTGCTCCTATACTTGGCTCTTGTACAGGCTGAGGATCATAGGCTAAATCGGTTGCGATCACTGCGAGTCGACTGAAATCATATATGGCGCAAGAAAATCAACCCTATTAGCACAAAACGTTGTCCAAACTTTTACTTTACATCAAAATAACAAGTGCTCAAGTCTGCCTCACATTTCATTCAAATAGTAACTACTTATAAAGAATTGAAAGATATTACTTAAAAAATAACATCCAGATACTACTCCATAATTTGATTTTTATTTTAGCCTAAATCTTTTTCAAATGATTTCAATTACCTTTTCCAATAAATATTTGTCTAACGCTGTGCAAACGCTAATACACATTTTCATCTTTTCAAGCAATGAGCGGACTTAACCACGTATTCGCAACGTTCTTGTCAAGTAAACGTATTGACAACGTTTTGTACTGTCTCAGGGAATACATTTAAATTCAAAATCGCACAGGGAGAAAAGATCGATTACAAAAGAAAATCGAGGAGCAATCCACGAGATAATTGGAATATCACGTTACCTACTCGTCACTTCTCCACAATACCCGCACCAAATTGAGTTATTGGGTTATGAATTTACGCCGACTCATTATACcggtagagagagagagagagagagagagagagagagagagagagagagagagagTCGCTATACAACGCACTGATACTCTCCTGAATATGAAAATTCCCCAAGTTTCTCTCTCACTCTGGATGTCGCTCGCTCGCTCTCTCGCAGTGGACACACGCCACAGAGAGCGCAGAACCAGCTGATCTCGGATCTTCGGGGCTTTTCGACACCCTTATCTGCGGGCATCGAGACAAGTCCTCTCTCGCTGCTGCTCTCCTTTGTTTTTATGAACGACGGCGCTATACACATCGCGCCGTGCGATCCGAGCCGCTCCATCAGCGCGCGATGACACAGATAGCCATCGCGCTTTTTCTTCCGGGAACGAGGGAAAGTGAAAGAAAAGgagagagagagagagagagagagagagagagagagagagagaAGGAGATTCATATTTCGGGGGTTGGAGAACGCAGCTTTGCGGAAATATCGATTGCACTCTGGAGAGGATTGAGCCACTCGGTTGGCACTGATGTGGCTATGGGAGGGATGGTATGGGTATTGTGCGCCTATTGTTCGGTTTGATTATTCCGATGGAAACAACGAGCGTTGCCGGATTCTTGCGGACAATAGCGTTAAAACCGGCGAACTTGGCCGAAGAAAAAATTACCGCTACCAGCCTCGATGCTATCACCGTCGAGGTGTCAAGCGCCTCGGCGTAGCATAAGAAATTTACGACACAGTTGCGAGGCGCTATAGGTACAAGAAATACTCCAAGGTTTATCTTGTTATCTGCTAGCTCGCGGCTGGTGGGCTCCTTCGAGCGGCGTTGTTTTACAAACGCTGTTTTCTCAGCTCGTTTGGCGCCGGTCCTCTTGTACACGACGACCCGGAAGAGAAAGTGTCATCCGCAACACTCGGATCTTAATTGCTGTGACGCCCGCAACCACGGCGGCGGCGAGGTCCTCTCTTCTCTGACTCCCTCGCTGTAGTACACCGACTATACTAGTAGATGAGGAGATTTCGGCGCCAGTAAATCATCTCTCGCCTGGCGCTACCAGCAACACGCTGTGTCGCTCGTCGTCGGAGCCCTTTTTCCCTCGACGACGATTCTTCTTCTTCTTCTTCTTCTTTTTTTGCGAAAAGTTTGGCGATCTTCGAGGCTTTTTCGGCGGTACCGCCCACATCCGCCATTGTCGGCGGGAGCGGAAGAGAGCGGCGTCGTTCGAATAATTTTAATCCGAGAGAGAGAGACTTCTTGATCGGACGTCGTGGAGCTATACGTGCGCGGCGATGATTATAATAAAAAAGCGAGAAGAATAGATTAGGGGAAAGCGGAAGTGTGGAAGGGTCCATGTGAACCGAGTATAGAATACGAATGCAGCGTGAGATTTCCTCGGCCCTCGTGTATAATACGGATATTCATTAATCGAGCGCATCTTCTCCTCTTCTTCCCTTCCTCTTCGCATCCGAGAGAAAGTGATGCTGCTCATAACGCCGAGGCACACGAGAAAAAAAGTCGGAGCCGAGAAAAAGGGTGATAATTACGTTGCACCGATAGAAAAAAAATAAGCCCATACACATATGAGAAAAGAAAGCCGAATTATGACGCGAGTTCGGACGGGCCCGTCGTAACATCCTCTCTGGATGCGGGAAACGTGTGAAAAGCGCTCTTTCTCTCGGCGGATATCATCGGTCAATCAAAGCGTGCAGTAGGCGCGGTTTTATCGCCTTTCCTTTAGCTCAGCTCCGACTGCATTTCTCAAGCTGGAGAGTACGTAACTCAGCTCCGCGGTGTACATAAAAATAAATTCCGAAGGCAGCTAATCCCCGAGTGCTCGTCGGGCGGCGAATCGCCTGTTGCTCGGAAAGGGCGGTCCGAGACGACACCGCCCTTGTAGAAAGCCGATTCGCTCTCCCCCTTGTTGCGAGCGCGCGCATGCGTTGATAAGATTGAGAAGGTGTACAGGTACGCGTAGATAAACAAATAGGCGCGCGGACGATGACGACGGTGAAACGAGAGAAAACAAGTGTTGCGCGTTGGGGAGGAAAAGAGTGGCTCGGAGTAGGGGTGCTTCTCTCTCTCCTGGAGGAAGAGAACGACTGCGGCATATGGGTAGCATACGGCGAGCAGGAGAGTCCGCCGGTGTTGCACTTCTCTTTCTCTATCTGCTCCTCTCTATCTCTTTGTGCGTATGTCTGCTCTCCCTCTCTCCAAAAGTTGTCTCTCTCCCCTCGAAGGGTTTAATCCAATGCCGGCGAAGAAATCAGGTGCTACTCCCCTCGTCTTCTTCTGGCACGTGGCCACATGTTGGAGTGCCGATATACGACTTTTTTTCTTCACACTTTCTCCGGAGATCTATGCGGTGCTTATGAGCCGGATCTCTTATTACCCCGTATCGTTTTTTTCTCTTCGTCTTCTCGGCTCTTTCACTTTATCACGCACAATAATATAACGCACGCATCCTCGAACGGAAGCTGCAGCGGAGCCTTTTGTGTGTACCAGCGCGATGATACCTGGTCCTCTTTTTTTTTGCCTCCTGGTTTTTTGTCAACCCTCCTCGATTGATCGATTCGACGGAAGCTGCTGCAATAAAGCGCACGAGCATGAATTAATGACTCAATTGATCATCGAGGCTACATCTGCATGCATAATACAATAAAACCTTTACGGTTCCGGCGAGTCATCGCACACAAACACACGGACGAGTTCGGGAAGGGCTGCGCGGGCGTGAAGGAAGCCCGAGATGGAAGAGACTCGCCGCCCTCGTGTATATACACGACGACGAGCTATTAGACGTTAGCGGCGGCGACGTTCTCTATATAAGTATATATATGTGTGTGTGTTGTGGATACATTCGGGAGCGCTTTACGCTTGCCAACTGTCCCAGGTGTGCGCGAGACCGGAGCGAAGTAGGGGCTCCGGGTCGTGTGGCGGGCGCGAGTGGCGCGTGCGCGCTCATTTGCGGCCCTCATTTTTCCTCTCCTCTCGATTCCTTCTTCATGCCGCCGACGCTTTCTCTCTTCTCTAATACCACTCGTGTGCTCTCATATACCTATATACGTATCCCGTGTCCGATGCTCGCGCTTGCTTCCTCTGCGCTTCCTGATGCGTATAATGCCAAGTCGAGCGCGAAAGTCGACGCTCCTGATGATGTGTGCGCCATAGAGTATTCGCCAGAGTTCGATTGGAAAAATTTACGGCTCGCTTTTTTCACAGTTATAAGTTCTTCGTCCTTAACGAGCTGCAACAGCGCGCTTAGAATCTTCTCTGCGCGTCTCGAT
>XLOC_023906_2
GACGCTTAAACCTTCGCTTCCGGGCAC
>XLOC_024008_1
GCTGCCCAGCCGGTCCAGGGAGAAGGCTCAGCTAATCGACTACTTCTGGACATTGAGTTTTTTAATGTTTTCTCATAATATCTGCTCATACAATTCATCCCGTCACTCATACTTCTTCTCTCATACTTTTTATCATtctctctctctctctctctctctctctctctctctctctctctctTTATTCATTCCATTAAATATATATACCTATATTAATAATTTTTAATTTTTACTAATTCTCTCTGCCACTTTCTGTTTTCGAGCCCATCTTCGACTCTACATTAGGATCAACCACTGGTTACAACCCTTACTGTACCTGGGAAATATAGAG
>XLOC_024008_2
TTGCTGAAAACAATAGCTGCGGGGGTTCCAGTTATTAAGAAGTGAGAAAAGTCATAATGTCTTGTTTTTTTGCAAAGGCAAAATTTTTGAAGTATCTATGCAAAATTCCAACTATGCAGCCGTAGTAGAAAGCACATAATATGCATGTGAAAGATTTTTTTAATAAAAC
>XLOC_024229_1
TTGGAATCGATTCAGTCGCTCTTTTCTCTCGCTCTTTCTCCGCAGCAGCAGCACAACAAAGCGGCCCTCTGCGTATGCGTCTGCGTCGCGAGCGTATCCTTTCGGCGTGCGCGTACAGCAGCCGTATATGGGATAGATAGATATTGTGCACTGTATACTGGAGAAAGAGCGAGAAGGCGTCTGGCCGGCGCGCGTGTGTCGACCTTTGACTCCCACCGGGAGTCCGTTCAATGGCCTCCGGCTCCTCCTGCTGCTGCTGCTTCTTCTTCGACACTCGACTCCTGTGCTCTCGACTCACTTACACCTACGATAACGGAGCATCGCGGGTATGACACATCGCCCGGTGTAATTCGACTACGTGCGTGCAGAGCGCGGCGGAAGAGAAAAAACAGCGTTGCGTACCGTCGACTACCTAAGTAGTGTGTGTGGGTATAATATCGCGATGACTTTGGCCGCGATTGCCTACTGGCTCGGTGCATACTACACACTAGCGCCGCGCATAGTCCACGCTCCTCTCGGTCCGATCCAAATTAGGCTGCCTATTAATAAACGATAAAgctcgcgatacacacacacacacacacacacacacTGTACCTATGTATTATGCGTGCACAGTCCTCGAATTCGCTCGAGCTCTCCTGATCGGCTAGTCCTCCTGCCGGGGCTTCGCCGGCGACATTCCAGGCCTCCTCCGACGCAGCCGCCGTTGCCGCGCGCGACTAGAAAGTGTGCCGCGGGCCGAAGAAAAACCGGTTGACTTATTGGTTAGATTGCACTACGCACACAGCATCAGCCAAAGAGGGACGGCCGAGCGCGCTGTATAGTGTATGGGTATAACGCTATACTCTGCACCGCAGACTGGCCGCCGGAGGAGAAGCCTCTGCTAGCGCTGGCCTGAGACTGATGCTGCCGCAGGCCGCTGCTGGTGCCGTGGTGTGGTGGTGGTGGCAGCTCGCTCGCTCGACAGTGCTTAGCCGCGAGAGAGGGAAATTGTGACGCTTTTCCACCGATCACGTGCCCTCGTGCTTATATTCTTGGCGTGTTTGGTTTTGATAAGCACGCGAGCACGGGCTTTCATAGAGTCGTCGGAGATTAGATTGCGCTGATAAGGAATTTGGGAACTTGGAGGGCCTCCTATTTTTCAAGGCCGCCTTTTCGCAGGCAACTT
>XLOC_024080_1
GCTGCTTTATCTCGGAAAGAAATCGTCCGCGGGGCTCGTTTGGCTTTGTAATTTAGCGGCGACACGGCTGCACGCGCGAATGAGGTAGACAATTCGAGACTTTGATTGAATCTCATTAGCGCGCCAAGATTATTCTTCGAAATAGTAGATCATGCCAACTTTTACTCCAAACCTTACGGCAGCGCTCATCTCTACACCCGCAGCAAATAGTTATATTAGCAGCAGCAGCAGCAGCAGCAATGTACGTGCGACGTCGATAACGCGTCGTTTACTCCACGGCGAGTACTGCACCGCGCGCCGGTCACTGGCACCTCTGGGCGTGTCGTCGCTTGAAAAAGCTTCCGCAGCCTGAAAAAGTAGAGAATCGAGGTAAAAAAAATACGCGCGAGACGTACGGCGTTGCGCAATACACGCATAATACACACCGCGCGGCCCAAGTGACATTCCTCGGCCGCGTGACTTGAATTTCTCCGGCGGAGATTATGCGTTATTTGGGCGGCGGCGTGTGCCAGTGCACAGTGTATACACAGGAGCGCCTAGACGAATTTGCATGGGAGAGAGGAACGCGAAGAAAGTGCGCGCGCGCGCCTGCTGCTGGCGAGGAAATTAGGGAACGGGGTCGCCTCGCACATAAGGTACTGCGCAGTCGCTCCTCCTCTTGCCTCATAGACGAAATTACGGATGGGAAATTACGCGGCAAAGAAAGCGCCGACCGTCCGACGCCGCGCTGTATCGCGAGC
>XLOC_024271_1
GGGGATCTTTATGCAGGAGAAAGGTGTGTCCGGAAAATTGCGAAAGAAAGTGAGAGGAAAGAGACGTTGCGGAGAGAAAATTTATGGAGAAAGGTGTGCGCGCGCGCGGAAAAACCAGGCGGTTTCTTGACGTTATTCCGTGAGACTCGTAAAGTTGGCGGACGAGATCGTTGCTCGATTTCGATACGCTTCGGGATGAGCGCGCGTGAATGCGCACGATTTGGAAGTTAATTTATATGCAGCTGCAGTTGCGCCGCTCAGTTCGATCTGGTGTTGAGAGCGGGTAGAACGTGCGTTTTAATTTAGCTAACCCGACATCCCGAAAGAAGCATAGGTCGTGCCTTTTTCTCGCAGTTACAGTATGAGTTCAGC
>XLOC_024315_1
CGCGCGCGCTTGATGCAGAGGAAAAGAGAGAGAGAGAGAGGAAAAAGGGGCTGATGTGTAGCGTCGAGTCAAGGATGGGCACGTCAGCCGCCAGATGCGAGAGATTTTTTCCCTTTATTTTTTTTCCTCGCTGCTGCTGCTGCCCGGGACGCGCTTCGCCCTTTTTTGCGGATGTTTCGTACGTAGCGTATGTGTGAATGTGGCTGTGTTTGCGACATTCATAGATGTATCGGCTTGATGCGCTTTTGAAGTCTTTTGGATTGGCTCTGCGCGGAGTGTGTTAATGTTTTCGTGAGGGATTAGCAGGAGAGCTTTGGGTTTCGAAACTGACGTACGGTCTGTGGCATATGTTCGTTTGCTGAAGGAATTATAGTTTGTTCGAATTCCATGGCGTACTTGCGTAGCAGTTTTAGCTTAGCCCATTGCTATCATTAGTATCTCAGTAAAACTCAAAGGGAAAAATTATACACCGAACAACAGTATATACAAAAGCATTATAGCATGAGCGGCC
>XLOC_024169_1
TTTGGCCTACTGCTTGGGCTGCTCATGCTGTAACTATTGCTGCGTTGGCTATTGCGTATATAAATATACTACAGCATTCTTCTACTATGCTTCGTCAAAGAAAAATCTCGCGCGTTTCCTTATCACGCGGATATTCGTCCCGATCGAAATAGCCTCGTACACAAGCCAATAAATCAGCCGCACAAAGAACGAATCCGATAGGCGCAGATGCATATCAATTCAATTGCACTCTCGCTTCACGCAGCAACCCCCGTCGAAAGTCAGCGCAGCGTATCCGTCTTGAATAATCCATTCTATATTAGACGAAAACGCGACGAACGGCCAGCCGAATCGAACAATCCAGG
>XLOC_024203_1
TTTTTCTCAGGAAATTTCCTTTCCGTCGTTGGAGCTACATTGTTTGAACCTTACATTCCAAAATAGTATTAAAGAATCCATAATTCCACAAACTGTGATAAACCGGCTGTAAGTTACGTCCCATGAACCCCACATTCCAAAATAGTATTCAAGAACCCACAAACTGTGATaaaccggctgtaaaaaaaaaaaCAATAA
>XLOC_024208_1
nCCACTGAAGTGTGAATATCGCAGAGAAGTACTGAATAAAGTGTTGAGTCGGTTGTTTTTGGAGAATATTGAGAAGTCGCGTGATTATTAAAAGTCGTTAATCAAATTTAGGAGTCGCGTTTTGAAGCACAGAAAGATTCTCGTACTATTGAAGGTAAATCGCGTCCTCGCGACTAATTGTGCCGTAATTATGAAGTAAATCGACCGCCGTTTGGCGATAACACGAAAGCCTAAAGCAATCATCAATCGTGGGAAAACATTGTAACCATATCTAATACACCCGGAGGTTGAAGAATATATTATGACATTTTTGTACAGCATAA
>XLOC_024381_1
GTTTATTAAAGCAAAACTTTATTATAGCAATAGTGAACAATGGATAACTATTAAAGactttttaacatgttttttttttatttttttttttGATAAAAATAGCGATTGGATGTTTAGACAATAGATGAACATCTAAAAGGTATTTTAACTGTGTACAAAACTTTCGAAATCATCAGGAATACTCGTGAAATCTCATGGTCATCGATGACAGGCGAAGGTGTGTACTCGTGTATCGTGATGTCGGTGTGTCGTGGTCGTGTGGAGTGTCGCTGATGATGATGATGATGAGGACGAAGAAAAAGAGAGAACGGCGATGAGGATGAGGATGACGACAAAGGCGAATCGACCAAGAACTTTTTCGCGAATACACCCTTCTCTCCGCCTGCCTCCGCGCTCGTATCCGAAAAAGCTCGCGCGTTCGTAATGCGTAAGGCGCACACGTAGGGGAGCAGACACACGCGCCGAACGGGACGATGGGTATAGGCGCTGCTGGCGCGAGCTTTCAACCGCGCGAAACCAAAACAGAGGAAATAGTGAGGCCGCTTTCTTTGTGCGAGAGGAGACGAGGAGGATCGCAGTGTAAGGAGGGACTATTGCAGTGTATAGGGTCTGTCTACACGACCGGGCGATACGCGTCGCGCGTCGGCTCGTCGCAACCCCCTTATACAGGAGAAAGAGAAAGAGAAAGCGCACAAGCTATAGCGCCTTAAATTGAATTTCCGCGCACGCGAAAACAGATCCTTCCGCGCGCGCGCTCCGCTATATGCCGCCACGTACTCCGAGAAAGAGTCTGCGAGCTCGTTTAACGTCTCTACCGTCATTCGGTCGCCCCTCTCTCGCTCTTCCTCCCGCGTGCACCGCGCGCGCGCGATCGATTCCATTTTCGAGCTTTGCTGCCGGAGAAAATGGGAAGAAGCagagagagacagagagagagagagagagagagagagagagagagagagagagagagagagTGGATTATTAGTCCGGAAGGCCTCGCGCGCTCATCCACCTCTTCCGTTTTCCTCTTTCACTCTCTTTCGCGCTCTCCTTCGCCCGGCCTTCTCTTCTTTCGCTCTTTCGCGAATCCGCGTCGAGCAGTGTGCTTTTTCGAGGGGAGCATTGAACGCTTTGGACAAGAGTACGCGGGGGCCGATGCGGAGAGGAGGGATCAGAATGAGAAGAAACGAAGTCGGATGCGACCGCGTATAAGGAAAAGCGTAGCGAATTAAAGGCCAAGCCGGGtctctctatctctctctctctttctctctttctctGATACTGCGCTGTATCGCGGGTACAGGTGTCGGTGCGGTGAGCGATGTTTGCGTGTATGTCTACGTTGGCTTGTCGCTGTTGCGTTGGGTTTATTGCCTTGGTTGTGGACGCGCAAGGAAAGAGTAAGCTCTAATATACTCGAGAGACTGGCTCTAGAATAATCGAGGGTAGCTCTCGGCCATTCCAAACTGCCGACGTTCGCGAGCGACGCGAGCCGAAGGTTCATATTTATTCTTGGACAAAATTTCATCGAAATCTGCGCAGAGCTCCGCAGGCTTGGAAAGCACGCGCGAAGTCCGGCTGTTCGGAAATCCGGACGAGCTTTGTTCCAAATAAACTTTGACGCGTGTCGCCGTCTCAGTCCGCTAGTCCTAATGATATATTTC
>XLOC_024382_1
TACAAGTCTTTTCTACAAAATTATAAACAGCCGTCCGACCGATTCGCGACGTCGACTACTGATTCCGCGCGTAGGAGACGGTTGCCGTCGGCGGCGCGCGAGGCAAGCTTAGTTCTTCGTCTTCGCGCGAATGCTCAATGCACAACAGTGCAATATAGTCTTTTTATAATAGTAGAGTCTTTCGTATGTACAAATGAGAGCGCCGACTGCGTGAAGCTCCGCCGCGTCAACCGCGTATCCAAAGTAACATATACAAGTAGTCGGTATCTTTATAAATATTACTCTAACAACGTAGAGATATCATCTTAGATTGCTTTCCGTAATCACGCCCACTTTCTGTAGAGCTGGAGTCGCAAACGCCGAGTCGCCGAAAAGAAAGTGACGAAGAGACGGACTTGATCGTCCGGAGGCTCACTATGGCTGCAATAGTATAGTGTATCAAGTACAATAGAGATAGTGGGAGCCTCGGCGTTTGCGGCTTCGGCCCTTAGCCATAGATCATGAGTGCCttattatacatatatatctatatgtaatatatatataatatTACAATCGCGCATGTACTCTTCTTTATAGCTTTCCTTAATCGTTATAAGATAATTTTTCTTTTGACCTTTTTACTACTCGCTTACGTATTCGCAACGCACATCGTATTATTCTATATCATATATTATAATAATATGTGCTCGACGAGAGACGCATCGGTAGAAAATCACTCGCAGCAGATTCTCTATCCGGGGGCTTTTCTGTACCTACTCGAGCTCTTTCGTTGGTTCCGTGGGACGCTGTGTGCACAGTTTCAAGCAGGATGAGCCACTCGCGTGCTCGCTGGATGGACGCATATTTTTTCACACTCATCTCTCCGTCTCACACGCACGCACGCACTCTGTCTCTCCTCCTCGGCTCTCTTTGTAATTGATAATCCAAAGCATCGTTGCGACGCCTGCTCTTTGCAATACTACAAAATCAAACTCGTCGACTCCCTATACTTCACCTCTGCTGCGTGTAGCTTACCTTATGTCGTGATACTATTCAATACTTGTCGAAGCTCTTTATAAGTACATATTTGAGGATTAAATTATTGATTATTGGATTAATCTTGTGTAGTCTATGATTCTCGCGCGCAACATCATTTTTTCTCGGCTCTTATTCACGGGATACGCATTTACTCGATATTTTTTCATTTAAAACCTATCGTTTCTTTCTCCCATTGTTTTCTCCTTTACTTTGC
>XLOC_024467_1
CAAATTTCAGTGCGTCCCTTTAGTTATTTACGTTATTTTCGTTCGTTTAATCGGCATCACGAGCAGTTTCATTATTTAAAACGGTATAGTAAACAAAACGTGGATATTTATTCAAAACAAGCGCATACACAGCCAACGAATAAAAAAAGCAATAAAATTTCATCGTGCGCAGTGACAACGAAAATCATCGGTCCTCGATCACTGCGTGACTATCAGATTTCCTCGTTTTTACTCTCCATTATATAAAGCATGAATAATAGCTGTGTTCGCGCGCGAAACAGGGGAAATTACGCATTAGCAACAGCTCGCGCGCGCGAGCACCTGAATTCCGCAGCAGCGAGCCCTCGCGCTGCGCGAACACATTCCAGTTTTTCGCCGCGTCGAAGCCATAAATTACACGGAGCGGCGCAAATAATTCGAAGAAATTGCAACATCACCTAATCGACGCATCGCTCAATGGCTCGTCGTTAGCGTTCGCGACATCATAATTAATTACCCTTTGATGTTCGTAGTAGTAGAACCATATCGCGCCCCAAGATTGCGGACATCGGTATGTTATATACATGTATAGCTACGGCGATCGTCGCTTTGATTGACCAAGGTATATTATGCCAGTTGCAGTGTTTACTCGGTAGCGTTTGATTGTGTTTGTTAGTGGTCGAAGGAAAGGTGAACGTCAGCGTCAAGAATGTGCAGAGTTGAGCTTTGATCGAAATAGGGCAAGTTTGCGAGGAGCTACCGATACCAAAGGCAATGAATTTGCTTGTGGAAACGCGAGGACGCGCTTCGAAGTTTCGTACGTTATGATGATTCATTTGTTTTATTGAAAGGTCGTTTTTCTTACAAAATATTGCTGCGACAATTTTCAATTTTTTTCCTCTTGAATTATTTCGTCAGCCGCTCGACTCTGGCTTTAAACTTTCAAGTACTCATCTCAGCCGCTATAACGAGTTATAATTCCCTGGCAGCGAACAGACGACAGCCCACTCTTTTTCCCTATCTCCACAAAACACGACGTCGGCGCACATTAGAATTCATAAGCCCACAGAGTATAGCCCCGTCTTATAAGCCTATACACTACTCGCTGCGGTAAGATCATCCTGCGACCTCGCGCACACAATCCCCTCGGCTGTATATACACATCGTCATCGTCGAAATAACCCATCCCCAGAGACAGCGACACCCACGCGCGAGCGCACATAGCAATTACGGATGCGCGTGCGCGAGACACCAGGAGATGGTCGTTCTCGTAACGTAACTCGGCTATATACGCGGAGCTTTAAAGCGCATGTATAGATACTATCGACGATCCCGAACTTCTCTGGCCGGGCTCCAAATGAAAAAGTTTGCGCGGAGAGAGCGGCTCTATGTGTATAAATCTGGCGGCCACCGCCTCCTGCTCAAAGGctcttctctctctctctctctctctctctctctctctctctctctctctctctcGCGGGGCGAAAATTGCGTCTAAAAAATTCGTGTTTATGGCACTTGCGCGCGGATTTAACGCTCCTGGATGTTTGATGAGGTTGCAGCGAGGCTGCC
>XLOC_024483_1
GTCTATTGGTTTCTCTTTTAAAGACATTGTAATCACTTCCCCTCAAAACATTGACACTACACATTCTCCTAAAATTAATTTTAAAATAAGCTACTATAGTAGCATTTATAAGCTTGTTGACGAGGAGCTTAAGCTCACTGCTAAGCTGTTTTTCCTCGATGCTCTCCACACTGATGCTGTCGATTATGAATTTGAGGATACGTGGATGTAGCAGCAGGTAGCAGCAGCTTTACCGTACTGTAATACAAGAGATATATGCATTTCTAAAACAAGAGATATTTATGTTAAAATTTACTACCCACCACGTATAATGAATCCTTGAGACTGTTCCTAATATCCTAGCATCTAGAACATCAGTTTTTAGCTACTTTTTTGCATCAGGAGCACTTTTCTGAATCCACTATTTCAAGTTTGGGCCATACTTTTTGTATGCTTTATATCTTTTGAAAGCAGAGTTTAAGCTTGATGTTCAGCAAATGAAAGATTCAGCAATCCTTGAGACTGTTCCTAATATCCTTAGGTAGGATAAGCCCCAGCCACACGTTGGCAATCGCCTCCTTGTTAACCAGTGGTTGTCTCATGATACATATAATACATGTCCAGTTTCCAAAAGTGCAGAACTATAAGGGAATGATCAGAACACAGTTCCAAGTATATGCTTCCTGTTCCCTCAGGTATTGTATGGCTCATTG
>XLOC_024603_1
GAAAAACAAATTTTGATCGTCGATTTGacagagaaccacccatatatatatatatatatatatatatatatatatatatGACGAAACTTCCCTGTCAACATTCTTAATTGAATAAATTTGGATCTTTGTCTCGTGAGCATATGACGTGCAGGTGTGTGATGTGTGTTTTTGCGGTCTGCTTAATAGACATCGAAACTCCAAAGTTTTCTGCTCTTCTCTTATGTGAATGTATGTAGGAGGGCTGGAAGTGGTTTTGCAGGATGTGTTTAGGAGTCCTTATTTTATTTTTATGAGACAAGTTTCAAATTTCATTATTGATTACCTGATAAAACTTCATATTTATGGACATCTAAATAGGGTTGTATATAAAGAGGGTATTACGTTTACATGCGGGCATTCGGTGTGTTACAAGTTTTGAATATACGCGTGGCTCAACAGTTTTTATACATCATTTTTTCGTTAAATTTAAATACGAATCATAATTTAATTAAGCAGTTTTAATAAAGCAATTAAAACAATTTGCGCCAATCAAACGCTCACATATTACATCTTTCATCAAGCAAAAGCAAAAGAAAAAACGCACCGACATTACTGCGACCTTTACGACGTGGCGGCAAAAGCTCGTAAAAATCCCGATACCTTATCAGGCTGCAAGCTCTAGCGCGGAAAGCAAAGAGTATAGTGAAATCTATTTACGAAAAAATTCTATTCTATTTTTATTTTTTGATAATAACACTTTTTCCCATGGCTTACACCTTGGTGGCCTTATAGAGATCAGTGGTAAAAGAGTTTATCACTGCGCAGTAAGAGCTTACGTCACGGCGACACACAAGTCCGACGCAGTGAGACTTATTGATTTTGGCATACATTTTTATTATTAGCTAGCCGCATCTTTTTCACCGAAACATGCGTGGCAAAGAGAGGGACAAAAGGACGTATAGAGTTGGAAGGTATACTGTTAGGAAAAGCGTAGGCGTGCATTTTACCTGCGAGAAAGAACTAGGAAAACGGTATTCTTTGAGATTTAGCTCAAGTAATATCTTGTTTGGTTACAGGAACTTCTTTTACTTATAATTTCACGTCTTTAACCATCCTACTCTGTACAAATAGCACGCTCGCTGTACTTTTGTAATGTTTTGGCAGAATCGTAAAGAACAGACCATAAGTATCTATTAAGCAGGCCAAGCTTCCGTCCCAAATGGTTGCCAATGTCTTGCACAAAGGTATATGACACTAAGATATGCTTGCTGAAACCCCAAGCTCCTGTGACGATGTCGTTATGCGCATGCGCAGGTTATTTAGTTCGCATATCTTCCGCTAAAAAAAGCAGGTAGGGCATTATAAAAGTCAGCGACGATCATAGTGCGAGTCAGTCTAGGAGCCAACGCTGAAGCATCAACATTGAATTTGCTTGGAAATATGGCAGCCGAAGAACCGTTAGAAGTTTCTCCTTTTGACAAGAGCCATCGAATACGTGGCTCCAGGATGGCTTACCATGCAAGGAAGTGTGCCAATAGCCACCCATAAATCGAATTAAAGATCTGCCCGTATAATAGCCGGAATATTTTGCACCCGAAACAATTATTGGTAAGTCATTATTTTTGTGTTTTTAATTCGATTTTATTATAACCCTTTTTGACTTTTACATTTAATGCAGCCCACCTCTGCAATTTGTACAAATTTTAAATTATACACATGCACTGCATTTTCATGTGAAGGCCTCTGTACACTGCACGTCCATTAGGCTTGTCCGTCAAAATATACTGTTTAAGAATTTCAATTATTGAGTGCTGCTGCCGTGTTTGCAAGGAATTTGCGCAATTTCGGTATTGAGGGAGACAGAGAGGATACAAGCTCATTCGTTCATTCTCGTCACGCGCGTTTGACGAGCAAACAATGAAAAATTATCTTTTCTACTTCTCAGCGAAAGGGGGCGCGCAAATTTAATGAGAGAAAGAGAGGTGTCTCTCGTCTCTGAGAAATGAGGCCGGCTTTGGCTAAAGTGATATTTTAAATCCGGCAGCAGTGAGCTAGCGGAAGTTGAGGTTTTAAAGCGATATAGCTTCAGGAGAAGAACCGGCTTATTTATATGCGGAGAGAGCGATGCCGAAGTGTTTTGGCTAAGTACTCGGAGTGGTGAAAAATTAATTCTCTATGGATACATTTAAATTCGAATGAGCGTGGACTCAATAGTAAGATAATGGGTAGTCC
>XLOC_024940_1
TAGGATTGCAGATAACAGTTTTGTCGTACCATATAATCCATATGTTATCTGGTCATGCTACTTGGTGTTCCTGGCTGATCTAACCACCCGGAGACAATCCTCGAGCTATATTTAAACTTCCTGCTGTCCTGGTTGGCGTTCCTGGCTGCTTGAACCACGTCTAGATGATCTTGGAGCTGGATTCATGCTTGCTGGGATTATTGAATGATGTTATTGGATACTTTAACCACTTTAATATGGCTCTCGAGATAGGTTTATACTATCAGACATG
>XLOC_024940_2
TGTACGAGCAATGCTGCATTCATTAGCATCGTAGTCTACTGCATGCACCAGAGTATAACTGAAGATATTATTGACGTTGGTATCTGAAGTATCGGAATCTTAGAGTTGGAAAAAAGCTTCATCAAGACTCTGGCTGGAGGGGAGCGGTATAATTAAGGGCACTGGTCTCATGCCTGATCATCGATAACACTGGATCTTTGTTAGTGTGTAACTTTCAG
>XLOC_025107_1
CTCGCTCGCTCACTCTCCAGACTCTGATTGCCTCCAGACGGACCGAAGAGAGAGGAAGGTAGGAGAGCACATGCCTCGCGCGCGGTGATACGCCGCTTTCGTGTACCTGCTGTTTTATCCCTCACAGAAATGTACTAATGAGAACGGTCGTTAAGGGAATACTCGCGATTTATGAATTTTCGCTAACGATTTCCCCCACCGCGGCGAGAGACGACCGACCCGGCGCACGGCCCCCTGCTACTCCGAACGCGCAAGCTCTCGAGTGCTCCGCTAGCTTtctctctctctctctctctctctctctctctctctctctctctctTTCTCGCTATATACCTGAGCGCGCGCTCTCTGCAGCAGACGGCCGCGCGGAGAGCAGCTATCCCGACAAAGTAAAAGATGTCCTTAAGTGGAGCTCGTATTATCCCGCGCGCGTCTATTAACACGTTTGGCCGCTCGCAGCAGCTGGCAACTCCTTTTTCCGAACTTATTAAGCGGATTCCACGAATCGGTTGCACGGCCTTTATCTCTCCTTCTCTCTCACTCGGCTCTTTTGGCCCCCGTTATTTATGGATTAATTCGCCTCATTAAGCATTTTCCGATGCGCCCCCTCTCTCGCTTCCGTGCTCGCGGGCGGTTAAAAATCTTGTTTGTCTCGTCGAGAGCGCGCGCGCGCTCGCAAGAAGGATTTAATTAAGTGTTTACGTGGGGGATGAACGAGTGgatgatgatgatgatgatgatgatgatgatgatgaCGAAGCGTCGGGATGATGAATGTGATATGCGTATGCTTTAATCGACTTAGCACATCGACTTATTATGCCAGTTTATAGTTATGATACTGTTGCGATATATGTAGAGGCGAGATAATGCGTGCGTGATAATATATATGATCGCATAGATATAGATGTGCGCATCTTTGCAGATATACTCTTACAGACTACTGGCCAAAGGTGGACGATCCTGTAGTGTTAATAATCTAGGATACTTCATAATGCAGTATCGTCCATCTCTGGGATAGATACATATATAAATAAATGCAGCCCCCTCACAGCCCAACTACGAATCTTCCGAATAAAGATAGTGGCATAGTTACCAAGTTGCACATGTTATAGACATTTGGCGTGAATTTTGACAAAAAATGTGTACATCTGTGTATATCTATAAAAGTATGTAAATAAAATTAGAATTTTGTCGTGATGAATTAAAATTAAAAAAAGTCTAAAGTGTGAGAACAAAGTAGCCAGCAACCGCCCTAACACCGCACCAAACCCTGGCGAAAAAGTAAAGCGTACAGAGAGAGGTAAGGATGTTTCCACTAGTGTTAGTATATAAAGCTCAAAGAAGGTCTTCACCGCGTACCGTATTTACAGTCTATTTAGCCGCTCGTGTTCATATACATGTATATAGCCGCGCACTTCAAGTGGTGCTTAAAAGGCTCTTTTATGTACGATTGAACGGAAGGTTGTTAGATCAATGCAATGGTAGTCTACGTGCGTGTGAGAAAAAGCCGCAACGGGCCGCGCGATGAGtctctcttgcgctctctctctctctctctctctctctctctctctctctctctctctctctctGTTATCTATGCAT
>XLOC_025157_1
GCGTAGAGAGCTTTTGTTGCTATGAGTTCGAGAGAAATGCGTTAGTGCTGCAGTACTGTGGGGCAGAAGAATTTGATTAATCCGACGACTGGGTTGAGAGTGCACTTGGCTCCCTGAATGGATATAATATCGGGACATTTGGTTAG
>XLOC_025157_2
TTTAGGCTTTGTCTGGAGCACCAAACATCTCAGCCAACAATCCACCCATTCCCTCGACTAAAAAACTATCGCTAATATAGGGGAATGCGCGAACCAGTGGATGATACGCGGATTCGTCATGGAGACCGAACCTTATCTCGGAATTCAGCATACGTGTGCAAGAGAGACAGCGCACACACTTCACAGCCGACCGCCGACTCCTTTTTAGTACGGACTACGTACGGATTGACAGTAAGCTAAGCGACACCAACGGAAGAGTTCACTTAGCTCGTCGCAGTCGCGCGAAAACAAGCTGAGGAGAGACACGCAGAGGTCGAGGTTGGATCTTGATTCCGAGACTCAGGGAAAACAA
>XLOC_025157_3
AAGAAAATGTGTTTACAATGCTTAGACTGAAGGTCAGCTTCTATCGTCTTTCACGTCTATGATACTCgcttcacaaataaaaccgann
>XLOC_025157_1
TTATAAGTGCAATGTGCATATCGCCAGCCGAAGGCAGATTTCATTCACAAATGAGAGATTTTTTAAAGTTTTAGGCTTTGTCTGGAGCACCAAACATCTCAGCCAACAATCCACCCATTCCCTCGACTAAAAAACTATCGCTAATATAGGGGAATGCGCGAACCAGTGGATGATACGCGGATTCGTCATGGAGACCGAACCTTATCTCGGAATTCAGCATACGTGTGCAAGAGAGACAGCGCACACACTTCACAGCCGACCGCCGACTCCTTTTTAGTACGGACTACGTACGGATTGACAGTAAGCTAAGCGACACCAACGGAAGAGTTCACTTAGCTCGTCGCAGTCGCGCGAAAACAAGCTGAGGAGAGACACGCAGAGGTCGAGGTTGGATCTTGATTCCGAGACTCAGGGAAAACAAGTACGTATACGTGCAGTGATGGACTTAGGACTTTATTTTGGCACAGTGATATAGGTTATTTTTTCGAGTTTCAATCGTCAAGTGATTTTTGAGTGATGACGATTTCACGCTCGACGAAGCTACGAGTGGACTTCGATAGTAAACTTGGCTGTGGCCTAGAGCAGTTTTTGAACGCGACTAAAAAAAGAGTCGCGTTCTATAGGTTATCCGAATAATCAATTTTTCCGCTCTGCAGCTCGCGATTGATTTATCGACGATAAAATCGACTATTTTGATGAATTGATTATCGGAAAGCCGTGGCAGTAGAGACGTAATGATTTTCGATGACTTTGCAACTTTTCAAAAACAAGCTAGAGCCAGTTCGAACGCTAGTTTTTGTGAGAGACAAACTTTCCATCCGCTTACTAAATTGCACTTTTTTCAATCCTACATAATTCACGAATTCGCTAAGCGTCTGTTATTCGACGTCGTCTGTCCATCATGTATTTTCCTGTTCTATTTTTCAGCAAGAAAATGTGTTTACAATGCTTAGACTGAAGGTCAGCTTCTATCGTCTTTCACGTCTATGATACTCgcttcacaaataaaaccgann
>XLOC_025472_1
GAAAATTGAAAAACATTGAATCGAGTCTCAGCATGATGCTATAACCATAAAAATAACCTATTGGCTACTGAC
>XLOC_025472_2
GAAAATCGAGCGCCTGCAACTAGAAATTCCGAGTAAGTATCTCAAGTCCTGCAGGCTTTCGCGCACACAGCAGACTGAGGCGAGAAAATATCGATGAGCAAACTCCGCGACGTCGAGTCTCACTCACATTCGCACATAGCACACAGAGTTTATTGGGAGTCGAGCGAATCGTGAGGGGTAATATCGAAGGATATGAAAGAACCAGTCGTGTCTAGAGGATGAATAGCTACCGTTTCACGATCTTCGAGGCCGTGGGCACAGGCGCGAGCTTCTTTTTGCGCGGTTCGGGCATCCGCTGCTCTCTTCCACAGTAGAGTGTTAATATATACCAGAAAGAGAGTAGAGAGGGGAATgctatatatatatatatataCAGTGCACAGGGGTACAACGAAGCGTCGGTTACACAGAGAGACAGATGTGCTCGCGCACAGTGAGGCTACAGGAAGTCGATTACTGAGCACAATATATATTACTTTGCAG
>XLOC_025531_1
GAAAAAGCCACTCAAAAATGAGGATCCTTCGAAAATGCTAAAAATAAGGAGAAAAATGTTCTCTTCTAGTATCGATGCACCGAGGTGTTTAGCCGTGAGCTATAAATAGAACATACCGTTGGGTTGGTGCACAGATGCTGCTACATTTTTCACTGGATAGGGTACGTTATAGTCTACCCCCGAGGCTTCTGATGAATTTTCATTTCGAAAAAGTCAACATTCCATCGCATCGCCCGTGTCCAAGCTACGAAGATGAGAGTCGAGCCAGCTCAAATCGAAAGCTATATGATCGCACGCTGCGCGAAGCGCTAAGCAAGATTTTCCGAGAGCGCTGTTTCTCCAGCGCTCAGGTCCAGGAATTCGTTCGCAGCCTCACATATAAGTACGAGAACTACGCAACCAAACTGCAGATCCTAGAGCAGGAGCCGTGCTTCAGCAA
>XLOC_025531_2
[truncated: 16,303 more chars]
