# Supplementary material for: The venom gland transcriptome of the parasitoid wasp Nasonia vitripennis highlights the importance of novel genes in venom function
Source: BMC Genomics. 2016 Aug 8;17:571. doi: 10.1186/s12864-016-2924-7 (PMC4977848; doi:10.1186/s12864-016-2924-7)
Supplement: Additional file 4: — Genomic locations of 472 new gene predictions based on the ovary and VG RNA-seq data. (XLSX 50 kb) [file 12864_2016_2924_MOESM4_ESM.xlsx]

## Sheet: Supplimental Spreadsheet 2.csv
Notes: The location of transcribed regions in the Nasonia genome assinged to novel genes by cufflinks. Gene and Transcript Id's were arbitrarily assigned.
Scaffold	Feature Type	Start	End	Orientation	Gene Id	Transcript Id	Exon Number	Top Blast Hit
SCAFFOLD1	exon	356212	356593	-	XLOC_000450	TCONS_00001897"	1	---NA---
SCAFFOLD1	exon	2077296	2078106	+	XLOC_000104	TCONS_00000425"	1	---NA---
SCAFFOLD1	exon	2740515	2740881	+	XLOC_000145	TCONS_00000559"	1	---NA---
SCAFFOLD1	exon	2768058	2768363	+	XLOC_000146	TCONS_00000560"	1	---NA---
SCAFFOLD1	exon	2848579	2848959	-	XLOC_000581	TCONS_00002497"	1	---NA---
SCAFFOLD1	exon	2863585	2864075	+	XLOC_000150	TCONS_00000572"	1	---NA---
SCAFFOLD1	exon	3346213	3347225	+	XLOC_000180	TCONS_00000712"	1	---NA---
SCAFFOLD1	exon	3441058	3441459	+	XLOC_000185	TCONS_00000737"	1	---NA---
SCAFFOLD1	exon	4565231	4565621	+	XLOC_000229	TCONS_00000963"	1	---NA---
SCAFFOLD1	exon	4637303	4638313	-	XLOC_000685	TCONS_00002913"	1	---NA---
SCAFFOLD1	exon	5268784	5269200	-	XLOC_000700	TCONS_00002965"	1	---NA---
SCAFFOLD1	exon	5285789	5285957	+	XLOC_000245	TCONS_00001045"	1	---NA---
SCAFFOLD1	exon	5286053	5286130	+	XLOC_000245	TCONS_00001045"	2	---NA---
SCAFFOLD1	exon	5286203	5286378	+	XLOC_000245	TCONS_00001045"	3	---NA---
SCAFFOLD1	exon	5295903	5296271	+	XLOC_000246	TCONS_00001046"	1	---NA---
SCAFFOLD1	exon	762314	762685	-	XLOC_000473	TCONS_00001987"	1	---NA---
SCAFFOLD1	exon	783013	783274	+	XLOC_000028	TCONS_00000120"	1	---NA---
SCAFFOLD1	exon	6750395	6751200	+	XLOC_000319	TCONS_00001329"	1	---NA---
SCAFFOLD1	exon	6810847	6811367	+	XLOC_000323	TCONS_00001341"	1	---NA---
SCAFFOLD1	exon	8184651	8184847	+	XLOC_000372	TCONS_00001579"	1	---NA---
SCAFFOLD1	exon	8184927	8185515	+	XLOC_000372	TCONS_00001579"	2	---NA---
SCAFFOLD1	exon	8184653	8184852	+	XLOC_000372	TCONS_00001580"	1	---NA---
SCAFFOLD1	exon	8184927	8185515	+	XLOC_000372	TCONS_00001580"	2	---NA---
SCAFFOLD1	exon	8735322	8736654	+	XLOC_000402	TCONS_00001719"	1	---NA---
SCAFFOLD1	exon	8918712	8919553	+	XLOC_000419	TCONS_00001771"	1	---NA---
SCAFFOLD10	exon	2288444	2288819	-	XLOC_001163	TCONS_00004999"	1	---NA---
SCAFFOLD10	exon	3118385	3118976	-	XLOC_001201	TCONS_00005194"	1	---NA---
SCAFFOLD10	exon	3120976	3121673	-	XLOC_001202	TCONS_00005195"	1	---NA---
SCAFFOLD10	exon	3190535	3190667	-	XLOC_001206	TCONS_00005212"	1	---NA---
SCAFFOLD10	exon	134007	134935	+	XLOC_000887	TCONS_00003835"	1	---NA---
SCAFFOLD10	exon	574123	574632	+	XLOC_000903	TCONS_00003907"	1	---NA---
SCAFFOLD10	exon	691114	693796	-	XLOC_001073	TCONS_00004608"	1	---NA---
SCAFFOLD10	exon	1567361	1567950	-	XLOC_001113	TCONS_00004792"	1	---NA---
SCAFFOLD10	exon	1951371	1951695	+	XLOC_000979	TCONS_00004246"	1	---NA---
SCAFFOLD1004	exon	5334	5846	-	XLOC_001250	TCONS_00005366"	1	---NA---
SCAFFOLD102	exon	81961	82839	+	XLOC_001329	TCONS_00005597"	1	---NA---
SCAFFOLD1040	exon	8698	9298	-	XLOC_001512	TCONS_00006128"	1	map kinase-activated protein kinase 5-like
SCAFFOLD1051	exon	7231	7448	+	XLOC_001585	TCONS_00006294"	1	deoxyuridine 5 -triphosphate nucleotidohydrolase isoform x2
SCAFFOLD108	exon	261071	261532	-	XLOC_001782	TCONS_00006857"	1	---NA---
SCAFFOLD11	exon	5182	5730	-	XLOC_002009	TCONS_00007724"	1	---NA---
SCAFFOLD11	exon	5869	6264	-	XLOC_002010	TCONS_00007725"	1	---NA---
SCAFFOLD11	exon	103705	104336	-	XLOC_002017	TCONS_00007785"	1	---NA---
SCAFFOLD11	exon	1253396	1253921	-	XLOC_002067	TCONS_00008030"	1	---NA---
SCAFFOLD11	exon	1843776	1844201	-	XLOC_002094	TCONS_00008103"	1	---NA---
SCAFFOLD11	exon	2270928	2271914	+	XLOC_001969	TCONS_00007565"	1	---NA---
SCAFFOLD11	exon	2273311	2274012	+	XLOC_001970	TCONS_00007566"	1	---NA---
SCAFFOLD110	exon	285448	286455	+	XLOC_002150	TCONS_00008323"	1	---NA---
SCAFFOLD110	exon	286534	286566	+	XLOC_002150	TCONS_00008323"	2	---NA---
SCAFFOLD110	exon	286650	286688	+	XLOC_002150	TCONS_00008323"	3	---NA---
SCAFFOLD110	exon	286774	286927	+	XLOC_002150	TCONS_00008323"	4	---NA---
SCAFFOLD110	exon	285524	286455	+	XLOC_002150	TCONS_00008324"	1	---NA---
SCAFFOLD110	exon	286531	286566	+	XLOC_002150	TCONS_00008324"	2	---NA---
SCAFFOLD110	exon	286650	286688	+	XLOC_002150	TCONS_00008324"	3	---NA---
SCAFFOLD110	exon	286774	286927	+	XLOC_002150	TCONS_00008324"	4	protein white-like
SCAFFOLD1109	exon	720	1525	+	XLOC_002187	TCONS_00008420"	1	---NA---
SCAFFOLD1109	exon	3691	4399	-	XLOC_002189	TCONS_00008426"	1	---NA---
SCAFFOLD111	exon	338128	338328	+	XLOC_002199	TCONS_00008467"	1	---NA---
SCAFFOLD112	exon	22483	23178	+	XLOC_002236	TCONS_00008552"	1	---NA---
SCAFFOLD112	exon	23481	24421	+	XLOC_002237	TCONS_00008553"	1	---NA---
SCAFFOLD112	exon	50329	50841	-	XLOC_002289	TCONS_00008724"	1	odorant receptor isoform a-like
SCAFFOLD112	exon	412706	413801	+	XLOC_002273	TCONS_00008672"	1	odorant receptor isoform a-like
SCAFFOLD112	exon	413895	413995	+	XLOC_002273	TCONS_00008672"	2	---NA---
SCAFFOLD115	exon	469553	470256	+	XLOC_002491	TCONS_00009401"	1	---NA---
SCAFFOLD116	exon	320174	321604	+	XLOC_002543	TCONS_00009543"	1	---NA---
SCAFFOLD116	exon	715169	716080	+	XLOC_002561	TCONS_00009623"	1	---NA---
SCAFFOLD1181	exon	11603	12021	+	XLOC_002725	TCONS_00010133"	1	---NA---
SCAFFOLD1196	exon	30	537	+	XLOC_002769	TCONS_00010223"	1	endonuclease-reverse transcriptase
SCAFFOLD1198	exon	1231	1419	+	XLOC_002774	TCONS_00010236"	1	endonuclease-reverse transcriptase
SCAFFOLD1198	exon	1256	1420	-	XLOC_002775	TCONS_00010237"	1	---NA---
SCAFFOLD12	exon	818477	820529	+	XLOC_002815	TCONS_00010470"	1	---NA---
SCAFFOLD12	exon	826586	827194	+	XLOC_002817	TCONS_00010474"	1	---NA---
SCAFFOLD12	exon	827273	827442	+	XLOC_002817	TCONS_00010474"	2	---NA---
SCAFFOLD12	exon	974136	975893	+	XLOC_002824	TCONS_00010495"	1	---NA---
SCAFFOLD12	exon	1756291	1757266	-	XLOC_002962	TCONS_00011085"	1	---NA---
SCAFFOLD12	exon	2956021	2956301	+	XLOC_002886	TCONS_00010787"	1	---NA---
SCAFFOLD120	exon	63720	64536	+	XLOC_002987	TCONS_00011297"	1	---NA---
SCAFFOLD120	exon	412532	413538	+	XLOC_003004	TCONS_00011379"	1	---NA---
SCAFFOLD123	exon	198536	199490	-	XLOC_003193	TCONS_00011950"	1	---NA---
SCAFFOLD1257	exon	2286	2489	+	XLOC_003357	TCONS_00012365"	1	---NA---
SCAFFOLD1258	exon	8543	9412	-	XLOC_003362	TCONS_00012373"	1	---NA---
SCAFFOLD1258	exon	9495	9779	-	XLOC_003362	TCONS_00012373"	2	---NA---
SCAFFOLD126	exon	323628	324978	-	XLOC_003413	TCONS_00012594"	1	---NA---
SCAFFOLD126	exon	363353	363876	-	XLOC_003417	TCONS_00012609"	1	---NA---
SCAFFOLD127	exon	717725	718585	+	XLOC_003510	TCONS_00012925"	1	girdin isoform x2
SCAFFOLD127	exon	721260	721541	+	XLOC_003512	TCONS_00012929"	1	girdin isoform x2
SCAFFOLD127	exon	721895	721989	+	XLOC_003512	TCONS_00012929"	2	---NA---
SCAFFOLD13	exon	24926	25429	+	XLOC_003686	TCONS_00013551"	1	---NA---
SCAFFOLD13	exon	141877	142451	+	XLOC_003691	TCONS_00013572"	1	---NA---
SCAFFOLD13	exon	1200642	1201001	+	XLOC_003736	TCONS_00013782"	1	---NA---
SCAFFOLD13	exon	1230462	1232981	-	XLOC_003873	TCONS_00014421"	1	---NA---
SCAFFOLD13	exon	2086897	2087733	+	XLOC_003764	TCONS_00013922"	1	0
SCAFFOLD13	exon	2210517	2211631	-	XLOC_003908	TCONS_00014565"	1	---NA---
SCAFFOLD13	exon	2529071	2529454	-	XLOC_003916	TCONS_00014595"	1	---NA---
SCAFFOLD13	exon	2701808	2701953	+	XLOC_003796	TCONS_00014078"	1	---NA---
SCAFFOLD1329	exon	13893	14707	+	XLOC_004101	TCONS_00015170"	1	---NA---
SCAFFOLD139	exon	304068	304176	-	XLOC_004497	TCONS_00016342"	1	---NA---
SCAFFOLD14	exon	23202	23657	-	XLOC_004646	TCONS_00017008"	1	---NA---
SCAFFOLD14	exon	23729	24123	-	XLOC_004646	TCONS_00017008"	2	---NA---
SCAFFOLD14	exon	24205	24458	-	XLOC_004646	TCONS_00017008"	3	---NA---
SCAFFOLD14	exon	24596	24828	-	XLOC_004646	TCONS_00017008"	4	---NA---
SCAFFOLD14	exon	23202	23654	-	XLOC_004646	TCONS_00017006"	1	---NA---
SCAFFOLD14	exon	23729	24193	-	XLOC_004646	TCONS_00017006"	2	---NA---
SCAFFOLD14	exon	23202	23657	-	XLOC_004646	TCONS_00017007"	1	---NA---
SCAFFOLD14	exon	23758	24193	-	XLOC_004646	TCONS_00017007"	2	---NA---
SCAFFOLD14	exon	23529	24092	+	XLOC_004516	TCONS_00016397"	1	---NA---
SCAFFOLD14	exon	24169	24690	+	XLOC_004516	TCONS_00016397"	2	---NA---
SCAFFOLD14	exon	25181	25521	+	XLOC_004517	TCONS_00016398"	1	---NA---
SCAFFOLD14	exon	482885	483541	+	XLOC_004546	TCONS_00016577"	1	---NA---
SCAFFOLD14	exon	497127	497817	+	XLOC_004547	TCONS_00016578"	1	---NA---
SCAFFOLD14	exon	2712283	2712973	+	XLOC_004610	TCONS_00016855"	1	---NA---
SCAFFOLD14	exon	2925423	2929388	-	XLOC_004722	TCONS_00017558"	1	---NA---
SCAFFOLD1402	exon	5122	5217	-	XLOC_004764	TCONS_00017728"	1	atp-dependent dna helicase q4
SCAFFOLD1457	exon	10070	10237	+	XLOC_005019	TCONS_00018550"	1	---NA---
SCAFFOLD15	exon	198181	198446	-	XLOC_005305	TCONS_00019544"	1	---NA---
SCAFFOLD15	exon	198523	199046	-	XLOC_005305	TCONS_00019544"	2	---NA---
SCAFFOLD15	exon	698053	698698	-	XLOC_005321	TCONS_00019636"	1	---NA---
SCAFFOLD15	exon	1531702	1533456	-	XLOC_005349	TCONS_00019741"	1	---NA---
SCAFFOLD15	exon	1576614	1577079	+	XLOC_005256	TCONS_00019285"	1	---NA---
SCAFFOLD15	exon	1599856	1603399	-	XLOC_005356	TCONS_00019762"	1	---NA---
SCAFFOLD15	exon	2526720	2526803	+	XLOC_005281	TCONS_00019390"	1	---NA---
SCAFFOLD15	exon	2529123	2529950	+	XLOC_005281	TCONS_00019390"	2	---NA---
SCAFFOLD15	exon	2526761	2526803	+	XLOC_005281	TCONS_00019391"	1	---NA---
SCAFFOLD15	exon	2528609	2529950	+	XLOC_005281	TCONS_00019391"	2	---NA---
SCAFFOLD15	exon	2530007	2530281	-	XLOC_005376	TCONS_00019880"	1	---NA---
SCAFFOLD15	exon	2530376	2531042	-	XLOC_005376	TCONS_00019880"	2	---NA---
SCAFFOLD15	exon	2530007	2530281	-	XLOC_005376	TCONS_00019881"	1	---NA---
SCAFFOLD15	exon	2530376	2530477	-	XLOC_005376	TCONS_00019881"	2	---NA---
SCAFFOLD15	exon	2530745	2531042	-	XLOC_005376	TCONS_00019881"	3	mitochondrial amidoxime-reducing component 1-like
SCAFFOLD1512	exon	3687	4395	+	XLOC_005433	TCONS_00020126"	1	---NA---
SCAFFOLD1512	exon	4691	4989	+	XLOC_005434	TCONS_00020127"	1	---NA---
SCAFFOLD153	exon	174364	174990	-	XLOC_005516	TCONS_00020367"	1	---NA---
SCAFFOLD153	exon	366171	366873	-	XLOC_005520	TCONS_00020374"	1	---NA---
SCAFFOLD153	exon	528045	528379	+	XLOC_005510	TCONS_00020358"	1	---NA---
SCAFFOLD1589	exon	4388	4917	+	XLOC_005749	TCONS_00021004"	1	---NA---
SCAFFOLD159	exon	127743	128015	-	XLOC_005772	TCONS_00021100"	1	---NA---
SCAFFOLD1591	exon	1934	2339	+	XLOC_005782	TCONS_00021125"	1	---NA---
SCAFFOLD1591	exon	7099	7184	+	XLOC_005782	TCONS_00021125"	2	---NA---
SCAFFOLD1591	exon	1935	2672	+	XLOC_005782	TCONS_00021126"	1	---NA---
SCAFFOLD1591	exon	1935	2357	+	XLOC_005782	TCONS_00021127"	1	---NA---
SCAFFOLD1591	exon	3094	3352	+	XLOC_005782	TCONS_00021127"	2	---NA---
SCAFFOLD1591	exon	1955	2339	+	XLOC_005782	TCONS_00021128"	1	---NA---
SCAFFOLD1591	exon	3030	3352	+	XLOC_005782	TCONS_00021128"	2	---NA---
SCAFFOLD1591	exon	2794	3352	+	XLOC_005782	TCONS_00021129"	1	---NA---
SCAFFOLD1591	exon	3428	4065	+	XLOC_005783	TCONS_00021130"	1	vacuolar protein sorting-associated protein 13a isoform x1
SCAFFOLD16	exon	607623	608007	-	XLOC_006091	TCONS_00022518"	1	vacuolar protein sorting-associated protein 13a isoform x1
SCAFFOLD16	exon	608110	608202	-	XLOC_006091	TCONS_00022518"	2	vacuolar protein sorting-associated protein 13a isoform x1
SCAFFOLD16	exon	607623	608009	-	XLOC_006091	TCONS_00022517"	1	vacuolar protein sorting-associated protein 13a isoform x1
SCAFFOLD16	exon	608112	608112	-	XLOC_006091	TCONS_00022517"	2	---NA---
SCAFFOLD16	exon	2161272	2161361	-	XLOC_006174	TCONS_00022918"	1	---NA---
SCAFFOLD16	exon	2161442	2161720	-	XLOC_006174	TCONS_00022918"	2	---NA---
SCAFFOLD16	exon	2161811	2161884	-	XLOC_006174	TCONS_00022918"	3	PREDICTED: uncharacterized protein LOC103315527
SCAFFOLD16	exon	2343142	2346337	+	XLOC_005943	TCONS_00021837"	1	---NA---
SCAFFOLD16	exon	2357749	2357922	-	XLOC_006196	TCONS_00022972"	1	---NA---
SCAFFOLD16	exon	2358519	2358931	-	XLOC_006196	TCONS_00022972"	2	hypothetical protein FF38_07549
SCAFFOLD16	exon	2374983	2375668	+	XLOC_005944	TCONS_00021838"	1	---NA---
SCAFFOLD16	exon	2406196	2406768	-	XLOC_006201	TCONS_00022991"	1	---NA---
SCAFFOLD16	exon	3116850	3117460	-	XLOC_006246	TCONS_00023221"	1	---NA---
SCAFFOLD16	exon	3117772	3119608	-	XLOC_006247	TCONS_00023222"	1	---NA---
SCAFFOLD16	exon	3119693	3119841	-	XLOC_006247	TCONS_00023222"	2	---NA---
SCAFFOLD16	exon	3372224	3373417	+	XLOC_006012	TCONS_00022104"	1	---NA---
SCAFFOLD16	exon	3588077	3589839	-	XLOC_006278	TCONS_00023384"	1	---NA---
SCAFFOLD161	exon	72342	73291	+	XLOC_006343	TCONS_00023591"	1	---NA---
SCAFFOLD163	exon	84986	85304	+	XLOC_006429	TCONS_00023851"	1	endonuclease-reverse transcriptase
SCAFFOLD164	exon	103180	103618	-	XLOC_006513	TCONS_00024147"	1	endonuclease-reverse transcriptase
SCAFFOLD164	exon	103196	103616	+	XLOC_006491	TCONS_00024071"	1	---NA---
SCAFFOLD164	exon	155391	155634	-	XLOC_006518	TCONS_00024165"	1	---NA---
SCAFFOLD164	exon	155734	155909	-	XLOC_006518	TCONS_00024165"	2	---NA---
SCAFFOLD164	exon	155391	155537	-	XLOC_006518	TCONS_00024164"	1	---NA---
SCAFFOLD164	exon	155734	155893	-	XLOC_006518	TCONS_00024164"	2	---NA---
SCAFFOLD1690	exon	7679	8431	+	XLOC_006723	TCONS_00024709"	1	---NA---
SCAFFOLD17	exon	946308	947139	+	XLOC_006768	TCONS_00024887"	1	---NA---
SCAFFOLD17	exon	951903	952480	+	XLOC_006769	TCONS_00024888"	1	---NA---
SCAFFOLD17	exon	1565823	1566493	+	XLOC_006809	TCONS_00025062"	1	---NA---
SCAFFOLD17	exon	2020937	2025912	-	XLOC_006943	TCONS_00025688"	1	---NA---
SCAFFOLD1797	exon	4314	4540	+	XLOC_007321	TCONS_00026943"	1	---NA---
SCAFFOLD1797	exon	5331	5889	+	XLOC_007321	TCONS_00026943"	2	---NA---
SCAFFOLD1797	exon	4329	4555	+	XLOC_007321	TCONS_00026944"	1	---NA---
SCAFFOLD1797	exon	5331	5889	+	XLOC_007321	TCONS_00026944"	2	---NA---
SCAFFOLD1797	exon	4329	4536	+	XLOC_007321	TCONS_00026945"	1	---NA---
SCAFFOLD1797	exon	5331	5889	+	XLOC_007321	TCONS_00026945"	2	---NA---
SCAFFOLD18	exon	85583	86561	-	XLOC_007479	TCONS_00027710"	1	---NA---
SCAFFOLD18	exon	369638	370757	-	XLOC_007491	TCONS_00027784"	1	---NA---
SCAFFOLD18	exon	1374583	1375085	+	XLOC_007388	TCONS_00027320"	1	---NA---
SCAFFOLD18	exon	1378677	1378889	+	XLOC_007389	TCONS_00027321"	1	PREDICTED: uncharacterized protein LOC105556604 isoform X1
SCAFFOLD18	exon	1853955	1854512	-	XLOC_007535	TCONS_00028038"	1	---NA---
SCAFFOLD18	exon	1934643	1935132	+	XLOC_007407	TCONS_00027412"	1	---NA---
SCAFFOLD18	exon	3531100	3533222	-	XLOC_007603	TCONS_00028311"	1	---NA---
SCAFFOLD1895	exon	623	1037	-	XLOC_008009	TCONS_00029509"	1	---NA---
SCAFFOLD1896	exon	213	753	-	XLOC_008010	TCONS_00029510"	1	---NA---
SCAFFOLD19	exon	556846	557028	+	XLOC_008044	TCONS_00029646"	1	---NA---
SCAFFOLD19	exon	557172	557591	+	XLOC_008044	TCONS_00029646"	2	---NA---
SCAFFOLD19	exon	1533145	1533398	+	XLOC_008067	TCONS_00029797"	1	---NA---
SCAFFOLD19	exon	1774778	1774923	-	XLOC_008190	TCONS_00030352"	1	---NA---
SCAFFOLD19	exon	2572942	2573257	-	XLOC_008234	TCONS_00030523"	1	---NA---
SCAFFOLD1919	exon	377	621	+	XLOC_008307	TCONS_00030790"	1	---NA---
SCAFFOLD1919	exon	732	1067	+	XLOC_008307	TCONS_00030790"	2	---NA---
SCAFFOLD1929	exon	1969	2354	-	XLOC_008343	TCONS_00030931"	1	---NA---
SCAFFOLD1929	exon	2563	2837	-	XLOC_008343	TCONS_00030931"	2	---NA---
SCAFFOLD193	exon	242962	243451	+	XLOC_008357	TCONS_00030988"	1	---NA---
SCAFFOLD196	exon	121940	122947	+	XLOC_008484	TCONS_00031336"	1	---NA---
SCAFFOLD196	exon	123915	124722	+	XLOC_008485	TCONS_00031337"	1	---NA---
SCAFFOLD196	exon	157904	157940	+	XLOC_008488	TCONS_00031345"	1	---NA---
SCAFFOLD196	exon	161593	161834	+	XLOC_008488	TCONS_00031345"	2	---NA---
SCAFFOLD196	exon	159256	159325	+	XLOC_008488	TCONS_00031346"	1	---NA---
SCAFFOLD196	exon	161593	161834	+	XLOC_008488	TCONS_00031346"	2	---NA---
SCAFFOLD196	exon	161375	161834	+	XLOC_008488	TCONS_00031347"	1	---NA---
SCAFFOLD2	exon	110115	110686	-	XLOC_009013	TCONS_00033433"	1	PREDICTED: uncharacterized protein LOC103316198 isoform X2
SCAFFOLD2	exon	766205	766815	+	XLOC_008639	TCONS_00031803"	1	PREDICTED: uncharacterized protein LOC103316198 isoform X2
SCAFFOLD2	exon	766891	768690	+	XLOC_008639	TCONS_00031803"	2	serine proteinase stubble
SCAFFOLD2	exon	1262193	1263197	+	XLOC_008679	TCONS_00031985"	1	0
SCAFFOLD2	exon	1881575	1883077	-	XLOC_009086	TCONS_00033827"	1	---NA---
SCAFFOLD2	exon	2050034	2050206	-	XLOC_009092	TCONS_00033847"	1	---NA---
SCAFFOLD2	exon	2050299	2050437	-	XLOC_009092	TCONS_00033847"	2	---NA---
SCAFFOLD2	exon	2209018	2209388	-	XLOC_009099	TCONS_00033876"	1	PREDICTED: uncharacterized protein LOC100117895 isoform X2
SCAFFOLD2	exon	2707923	2708284	+	XLOC_008739	TCONS_00032328"	1	PREDICTED: uncharacterized protein LOC100117895 isoform X2
SCAFFOLD2	exon	2708365	2709009	+	XLOC_008739	TCONS_00032328"	2	---NA---
SCAFFOLD2	exon	2785387	2786326	+	XLOC_008744	TCONS_00032339"	1	---NA---
SCAFFOLD2	exon	2786784	2787684	+	XLOC_008745	TCONS_00032340"	1	---NA---
SCAFFOLD2	exon	3709190	3709886	+	XLOC_008796	TCONS_00032515"	1	---NA---
SCAFFOLD2	exon	3799652	3801177	-	XLOC_009159	TCONS_00034094"	1	---NA---
SCAFFOLD2	exon	3801272	3801534	-	XLOC_009159	TCONS_00034094"	2	---NA---
SCAFFOLD2	exon	3924690	3925661	-	XLOC_009167	TCONS_00034140"	1	---NA---
SCAFFOLD2	exon	6176396	6177453	-	XLOC_009260	TCONS_00034902"	1	---NA---
SCAFFOLD2	exon	6183868	6184466	-	XLOC_009262	TCONS_00034904"	1	---NA---
SCAFFOLD2	exon	7136307	7136507	+	XLOC_008982	TCONS_00033286"	1	---NA---
SCAFFOLD2	exon	7581357	7581623	+	XLOC_008999	TCONS_00033373"	1	---NA---
SCAFFOLD20	exon	1080254	1080667	-	XLOC_009460	TCONS_00035710"	1	---NA---
SCAFFOLD20	exon	1158018	1158241	-	XLOC_009465	TCONS_00035738"	1	---NA---
SCAFFOLD20	exon	1158418	1159227	-	XLOC_009465	TCONS_00035738"	2	---NA---
SCAFFOLD20	exon	1159983	1160542	+	XLOC_009377	TCONS_00035407"	1	---NA---
SCAFFOLD20	exon	1214570	1214982	-	XLOC_009468	TCONS_00035764"	1	---NA---
SCAFFOLD20	exon	1356672	1357159	-	XLOC_009476	TCONS_00035820"	1	---NA---
SCAFFOLD20	exon	1406612	1406921	+	XLOC_009391	TCONS_00035444"	1	---NA---
SCAFFOLD20	exon	1631078	1631469	+	XLOC_009403	TCONS_00035510"	1	---NA---
SCAFFOLD20	exon	1657334	1657569	+	XLOC_009404	TCONS_00035511"	1	---NA---
SCAFFOLD20	exon	1686227	1687016	+	XLOC_009406	TCONS_00035514"	1	---NA---
SCAFFOLD20	exon	1807363	1808127	+	XLOC_009409	TCONS_00035534"	1	---NA---
SCAFFOLD20	exon	1808205	1809099	+	XLOC_009410	TCONS_00035535"	1	---NA---
SCAFFOLD20	exon	1809183	1809853	+	XLOC_009411	TCONS_00035536"	1	---NA---
SCAFFOLD20	exon	1809921	1810586	+	XLOC_009412	TCONS_00035537"	1	---NA---
SCAFFOLD20	exon	1810664	1811071	+	XLOC_009413	TCONS_00035538"	1	---NA---
SCAFFOLD20	exon	1811958	1812472	+	XLOC_009414	TCONS_00035539"	1	---NA---
SCAFFOLD20	exon	1812762	1818764	+	XLOC_009415	TCONS_00035540"	1	---NA---
SCAFFOLD20	exon	1818911	1820397	+	XLOC_009416	TCONS_00035541"	1	hypothetical protein AG1IA_02478
SCAFFOLD204	exon	124341	124443	-	XLOC_009688	TCONS_00036467"	1	---NA---
SCAFFOLD21	exon	3318	5500	-	XLOC_010036	TCONS_00037558"	1	---NA---
SCAFFOLD21	exon	244146	244180	+	XLOC_009910	TCONS_00037078"	1	---NA---
SCAFFOLD21	exon	244266	244418	+	XLOC_009910	TCONS_00037078"	2	---NA---
SCAFFOLD21	exon	410842	414775	+	XLOC_009920	TCONS_00037147"	1	PREDICTED: uncharacterized protein LOC105365896
SCAFFOLD21	exon	415621	415964	-	XLOC_010058	TCONS_00037667"	1	PREDICTED: uncharacterized protein LOC105365896
SCAFFOLD21	exon	416032	416193	-	XLOC_010058	TCONS_00037667"	2	PREDICTED: uncharacterized protein LOC105365896
SCAFFOLD21	exon	416289	416474	-	XLOC_010058	TCONS_00037667"	3	PREDICTED: uncharacterized protein LOC105365896
SCAFFOLD21	exon	416589	416626	-	XLOC_010058	TCONS_00037667"	4	PREDICTED: uncharacterized protein LOC105365896
SCAFFOLD21	exon	416874	416932	-	XLOC_010058	TCONS_00037667"	5	PREDICTED: uncharacterized protein LOC105365896
SCAFFOLD21	exon	415621	415964	-	XLOC_010058	TCONS_00037668"	1	PREDICTED: uncharacterized protein LOC105365896
SCAFFOLD21	exon	416032	416193	-	XLOC_010058	TCONS_00037668"	2	PREDICTED: uncharacterized protein LOC105365896
SCAFFOLD21	exon	416289	416474	-	XLOC_010058	TCONS_00037668"	3	PREDICTED: uncharacterized protein LOC105365896
SCAFFOLD21	exon	416589	416626	-	XLOC_010058	TCONS_00037668"	4	PREDICTED: uncharacterized protein LOC105365896
SCAFFOLD21	exon	416894	416944	-	XLOC_010058	TCONS_00037668"	5	---NA---
SCAFFOLD21	exon	1362570	1363149	-	XLOC_010111	TCONS_00037897"	1	---NA---
SCAFFOLD21	exon	1849994	1850363	+	XLOC_009985	TCONS_00037380"	1	---NA---
SCAFFOLD21	exon	1946802	1947043	-	XLOC_010131	TCONS_00037976"	1	---NA---
SCAFFOLD21	exon	2347220	2347568	+	XLOC_010007	TCONS_00037466"	1	---NA---
SCAFFOLD2126	exon	11141	11741	-	XLOC_010279	TCONS_00038501"	1	---NA---
SCAFFOLD2129	exon	11584	12036	+	XLOC_010285	TCONS_00038509"	1	signal peptidase complex catalytic subunit sec11a
SCAFFOLD2150	exon	1779	2112	-	XLOC_010355	TCONS_00038663"	1	---NA---
SCAFFOLD2166	exon	144	356	+	XLOC_010383	TCONS_00038752"	1	---NA---
SCAFFOLD2166	exon	1178	1653	+	XLOC_010383	TCONS_00038752"	2	---NA---
SCAFFOLD2166	exon	191	356	+	XLOC_010383	TCONS_00038753"	1	---NA---
SCAFFOLD2166	exon	1275	1653	+	XLOC_010383	TCONS_00038753"	2	---NA---
SCAFFOLD2166	exon	568	1653	+	XLOC_010383	TCONS_00038754"	1	---NA---
SCAFFOLD218	exon	134870	135458	-	XLOC_010434	TCONS_00038918"	1	---NA---
SCAFFOLD218	exon	136303	137270	-	XLOC_010435	TCONS_00038919"	1	---NA---
SCAFFOLD218	exon	139078	139888	-	XLOC_010436	TCONS_00038920"	1	---NA---
SCAFFOLD218	exon	149420	150337	-	XLOC_010438	TCONS_00038922"	1	---NA---
SCAFFOLD218	exon	161067	161541	-	XLOC_010439	TCONS_00038923"	1	---NA---
SCAFFOLD218	exon	163907	164033	-	XLOC_010439	TCONS_00038923"	2	---NA---
SCAFFOLD218	exon	163142	164033	-	XLOC_010439	TCONS_00038925"	1	---NA---
SCAFFOLD218	exon	163142	163683	-	XLOC_010439	TCONS_00038924"	1	---NA---
SCAFFOLD218	exon	163907	164023	-	XLOC_010439	TCONS_00038924"	2	dna-dependent protein kinase catalytic subunit-like
SCAFFOLD22	exon	2100606	2101064	+	XLOC_010517	TCONS_00039328"	1	dna-dependent protein kinase catalytic subunit-like
SCAFFOLD22	exon	2101429	2101613	+	XLOC_010517	TCONS_00039328"	2	dna-dependent protein kinase catalytic subunit-like
SCAFFOLD22	exon	2101676	2101811	+	XLOC_010517	TCONS_00039328"	3	dna-dependent protein kinase catalytic subunit-like
SCAFFOLD22	exon	2101887	2102005	+	XLOC_010517	TCONS_00039328"	4	dna-dependent protein kinase catalytic subunit-like
SCAFFOLD22	exon	2102090	2102282	+	XLOC_010517	TCONS_00039328"	5	---NA---
SCAFFOLD22	exon	2215459	2215710	+	XLOC_010526	TCONS_00039403"	1	---NA---
SCAFFOLD2249	exon	560	1892	+	XLOC_010820	TCONS_00040307"	1	exostosin-2 isoform x1
SCAFFOLD2264	exon	30465	31275	-	XLOC_010898	TCONS_00040493"	1	---NA---
SCAFFOLD2281	exon	2	1814	+	XLOC_010961	TCONS_00040637"	1	---NA---
SCAFFOLD23	exon	548179	548607	+	XLOC_010989	TCONS_00040720"	1	---NA---
SCAFFOLD23	exon	797026	797481	-	XLOC_011091	TCONS_00041167"	1	---NA---
SCAFFOLD23	exon	2256967	2258018	+	XLOC_011054	TCONS_00041004"	1	---NA---
SCAFFOLD2318	exon	3	872	+	XLOC_011195	TCONS_00041540"	1	---NA---
SCAFFOLD2319	exon	124	807	+	XLOC_011196	TCONS_00041541"	1	---NA---
SCAFFOLD233	exon	147643	147823	-	XLOC_011236	TCONS_00041640"	1	---NA---
SCAFFOLD2355	exon	582	1247	-	XLOC_011279	TCONS_00041798"	1	---NA---
SCAFFOLD236	exon	319588	320332	+	XLOC_011294	TCONS_00041851"	1	---NA---
SCAFFOLD237	exon	144153	145569	-	XLOC_011337	TCONS_00041991"	1	---NA---
SCAFFOLD2450	exon	335	988	-	XLOC_011711	TCONS_00043591"	1	---NA---
SCAFFOLD2463	exon	334	550	-	XLOC_011726	TCONS_00043637"	1	---NA---
SCAFFOLD25	exon	53215	53791	-	XLOC_011841	TCONS_00044036"	1	PREDICTED: uncharacterized protein LOC103316610, partial
SCAFFOLD25	exon	742559	743362	-	XLOC_011872	TCONS_00044168"	1	---NA---
SCAFFOLD25	exon	1308541	1308821	-	XLOC_011891	TCONS_00044243"	1	---NA---
SCAFFOLD250	exon	195035	195196	+	XLOC_011900	TCONS_00044278"	1	---NA---
SCAFFOLD250	exon	195279	195382	+	XLOC_011900	TCONS_00044278"	2	---NA---
SCAFFOLD250	exon	195453	195626	+	XLOC_011900	TCONS_00044278"	3	---NA---
SCAFFOLD251	exon	30396	31999	+	XLOC_011919	TCONS_00044330"	1	---NA---
SCAFFOLD251	exon	32366	33218	+	XLOC_011920	TCONS_00044331"	1	PREDICTED: uncharacterized protein LOC100677967
SCAFFOLD2514	exon	7	1118	+	XLOC_011934	TCONS_00044379"	1	---NA---
SCAFFOLD2547	exon	24	1176	+	XLOC_012000	TCONS_00044558"	1	---NA---
SCAFFOLD255	exon	170260	170713	-	XLOC_012011	TCONS_00044595"	1	---NA---
SCAFFOLD2559	exon	162	243	+	XLOC_012016	TCONS_00044602"	1	---NA---
SCAFFOLD2575	exon	20	1336	+	XLOC_012043	TCONS_00044674"	1	n-acetylneuraminate lyase-like
SCAFFOLD26	exon	628104	628421	+	XLOC_012101	TCONS_00044893"	1	n-acetylneuraminate lyase-like
SCAFFOLD26	exon	629170	629315	+	XLOC_012101	TCONS_00044893"	2	n-acetylneuraminate lyase-like
SCAFFOLD26	exon	629450	629618	+	XLOC_012101	TCONS_00044893"	3	n-acetylneuraminate lyase-like
SCAFFOLD26	exon	629699	629832	+	XLOC_012101	TCONS_00044893"	4	n-acetylneuraminate lyase-like
SCAFFOLD26	exon	629900	630403	+	XLOC_012101	TCONS_00044893"	5	n-acetylneuraminate lyase-like
SCAFFOLD26	exon	628198	628421	+	XLOC_012101	TCONS_00044894"	1	n-acetylneuraminate lyase-like
SCAFFOLD26	exon	628511	628572	+	XLOC_012101	TCONS_00044894"	2	n-acetylneuraminate lyase-like
SCAFFOLD26	exon	628656	628732	+	XLOC_012101	TCONS_00044894"	3	n-acetylneuraminate lyase-like
SCAFFOLD26	exon	629170	629315	+	XLOC_012101	TCONS_00044894"	4	n-acetylneuraminate lyase-like
SCAFFOLD26	exon	629450	629832	+	XLOC_012101	TCONS_00044894"	5	n-acetylneuraminate lyase-like
SCAFFOLD26	exon	629900	630074	+	XLOC_012101	TCONS_00044894"	6	n-acetylneuraminate lyase-like
SCAFFOLD26	exon	630168	630403	+	XLOC_012101	TCONS_00044894"	7	---NA---
SCAFFOLD2643	exon	478	733	-	XLOC_012268	TCONS_00045491"	1	atp-dependent dna helicase pif1-like
SCAFFOLD265	exon	96042	96807	+	XLOC_012281	TCONS_00045518"	1	---NA---
SCAFFOLD265	exon	97285	98065	+	XLOC_012282	TCONS_00045519"	1	---NA---
SCAFFOLD2654	exon	214	399	+	XLOC_012293	TCONS_00045543"	1	---NA---
SCAFFOLD266	exon	116907	118047	-	XLOC_012308	TCONS_00045602"	1	---NA---
SCAFFOLD266	exon	118232	118723	-	XLOC_012309	TCONS_00045603"	1	endophilin-b1 isoform x2
SCAFFOLD2665	exon	2	844	-	XLOC_012310	TCONS_00045604"	1	---NA---
SCAFFOLD2675	exon	851	1742	-	XLOC_012332	TCONS_00045666"	1	---NA---
SCAFFOLD27	exon	103334	103712	-	XLOC_012449	TCONS_00046095"	1	---NA---
SCAFFOLD27	exon	231486	232223	-	XLOC_012451	TCONS_00046111"	1	---NA---
SCAFFOLD27	exon	1639979	1640146	+	XLOC_012443	TCONS_00046071"	1	---NA---
SCAFFOLD274	exon	107378	108063	+	XLOC_012588	TCONS_00046590"	1	---NA---
SCAFFOLD275	exon	12411	12733	-	XLOC_012619	TCONS_00046653"	1	---NA---
SCAFFOLD2765	exon	3	359	+	XLOC_012649	TCONS_00046720"	1	---NA---
SCAFFOLD2765	exon	759	1131	-	XLOC_012650	TCONS_00046721"	1	exostosin-2 isoform x1
SCAFFOLD2778	exon	1061	1276	+	XLOC_012671	TCONS_00046772"	1	uncharacterized protein LOC100499182
SCAFFOLD2782	exon	415	574	+	XLOC_012692	TCONS_00046838"	1	uncharacterized protein LOC100499182
SCAFFOLD2782	exon	658	794	+	XLOC_012692	TCONS_00046838"	2	---NA---
SCAFFOLD28	exon	861602	862761	-	XLOC_012878	TCONS_00047770"	1	---NA---
SCAFFOLD28	exon	860077	861501	-	XLOC_012879	TCONS_00047769"	1	---NA---
SCAFFOLD28	exon	1351343	1352643	+	XLOC_012798	TCONS_00047310"	1	---NA---
SCAFFOLD2823	exon	2	1788	+	XLOC_013021	TCONS_00048431"	1	---NA---
SCAFFOLD286	exon	158363	158755	-	XLOC_013119	TCONS_00048761"	1	PREDICTED: uncharacterized protein LOC105668018
SCAFFOLD286	exon	161024	161420	-	XLOC_013120	TCONS_00048762"	1	---NA---
SCAFFOLD286	exon	161750	163544	-	XLOC_013121	TCONS_00048763"	1	---NA---
SCAFFOLD286	exon	164351	165759	-	XLOC_013122	TCONS_00048764"	1	---NA---
SCAFFOLD2873	exon	13	511	+	XLOC_013138	TCONS_00048802"	1	microsomal glutathione s-transferase 1-like
SCAFFOLD29	exon	694307	695152	+	XLOC_013205	TCONS_00049016"	1	---NA---
SCAFFOLD29	exon	699077	699556	+	XLOC_013208	TCONS_00049022"	1	---NA---
SCAFFOLD29	exon	699620	699685	+	XLOC_013208	TCONS_00049022"	2	---NA---
SCAFFOLD29	exon	699770	699943	+	XLOC_013208	TCONS_00049022"	3	---NA---
SCAFFOLD29	exon	700020	700566	+	XLOC_013208	TCONS_00049022"	4	---NA---
SCAFFOLD29	exon	700633	700824	+	XLOC_013208	TCONS_00049022"	5	---NA---
SCAFFOLD29	exon	700899	700949	+	XLOC_013208	TCONS_00049022"	6	---NA---
SCAFFOLD29	exon	699077	699556	+	XLOC_013208	TCONS_00049023"	1	---NA---
SCAFFOLD29	exon	699620	699685	+	XLOC_013208	TCONS_00049023"	2	---NA---
SCAFFOLD29	exon	699770	699923	+	XLOC_013208	TCONS_00049023"	3	---NA---
SCAFFOLD29	exon	700020	700566	+	XLOC_013208	TCONS_00049023"	4	---NA---
SCAFFOLD29	exon	700633	700824	+	XLOC_013208	TCONS_00049023"	5	---NA---
SCAFFOLD29	exon	700899	700949	+	XLOC_013208	TCONS_00049023"	6	---NA---
SCAFFOLD29	exon	1404468	1404937	+	XLOC_013236	TCONS_00049175"	1	---NA---
SCAFFOLD29	exon	1455122	1455662	-	XLOC_013289	TCONS_00049438"	1	---NA---
SCAFFOLD2962	exon	2	1591	+	XLOC_013391	TCONS_00049745"	1	---NA---
SCAFFOLD2965	exon	341	1168	+	XLOC_013392	TCONS_00049746"	1	methionine aminopeptidase mitochondrial isoform x1
SCAFFOLD3	exon	764588	766182	-	XLOC_013686	TCONS_00051006"	1	---NA---
SCAFFOLD3	exon	1289577	1290491	-	XLOC_013719	TCONS_00051183"	1	---NA---
SCAFFOLD3	exon	1800498	1800919	+	XLOC_013533	TCONS_00050214"	1	---NA---
SCAFFOLD3	exon	2012895	2013321	+	XLOC_013539	TCONS_00050247"	1	---NA---
SCAFFOLD3	exon	2014567	2014715	+	XLOC_013540	TCONS_00050248"	1	---NA---
SCAFFOLD3	exon	2263852	2264182	-	XLOC_013749	TCONS_00051354"	1	---NA---
SCAFFOLD3	exon	3171539	3172124	-	XLOC_013766	TCONS_00051468"	1	---NA---
SCAFFOLD3	exon	4550987	4552183	+	XLOC_013610	TCONS_00050617"	1	nadh dehydrogenase subunit 2
SCAFFOLD3010	exon	353	1279	-	XLOC_013961	TCONS_00052437"	1	---NA---
SCAFFOLD3037	exon	160	787	+	XLOC_013998	TCONS_00052524"	1	---NA---
SCAFFOLD31	exon	627768	628185	-	XLOC_014206	TCONS_00053364"	1	---NA---
SCAFFOLD32	exon	720602	720719	-	XLOC_014505	TCONS_00054311"	1	---NA---
SCAFFOLD32	exon	720799	720935	-	XLOC_014505	TCONS_00054311"	2	---NA---
SCAFFOLD32	exon	923822	923992	-	XLOC_014514	TCONS_00054357"	1	---NA---
SCAFFOLD32	exon	1249201	1249891	-	XLOC_014519	TCONS_00054372"	1	---NA---
SCAFFOLD3299	exon	366	815	+	XLOC_014699	TCONS_00054842"	1	---NA---
SCAFFOLD3299	exon	911	1057	+	XLOC_014699	TCONS_00054842"	2	---NA---
SCAFFOLD33	exon	798	1154	-	XLOC_014747	TCONS_00055012"	1	---NA---
SCAFFOLD33	exon	457089	457471	+	XLOC_014706	TCONS_00054861"	1	---NA---
SCAFFOLD33	exon	476600	476984	+	XLOC_014707	TCONS_00054862"	1	---NA---
SCAFFOLD33	exon	779333	781962	-	XLOC_014772	TCONS_00055125"	1	PREDICTED: uncharacterized protein LOC100679141, partial
SCAFFOLD330	exon	236474	236807	-	XLOC_014808	TCONS_00055261"	1	PREDICTED: uncharacterized protein LOC100679141, partial
SCAFFOLD330	exon	236879	237531	-	XLOC_014808	TCONS_00055261"	2	PREDICTED: uncharacterized protein LOC100679141, partial
SCAFFOLD330	exon	237615	237729	-	XLOC_014808	TCONS_00055261"	3	PREDICTED: uncharacterized protein LOC100679590
SCAFFOLD3320	exon	47	555	-	XLOC_014828	TCONS_00055304"	1	PREDICTED: uncharacterized protein LOC100679590
SCAFFOLD3320	exon	828	899	-	XLOC_014828	TCONS_00055304"	2	PREDICTED: uncharacterized protein LOC100679590
SCAFFOLD3320	exon	986	1051	-	XLOC_014828	TCONS_00055304"	3	PREDICTED: uncharacterized protein LOC100679590
SCAFFOLD3320	exon	1133	1205	-	XLOC_014828	TCONS_00055304"	4	---NA---
SCAFFOLD34	exon	1246875	1247805	-	XLOC_015070	TCONS_00056093"	1	calcineurin-binding protein cabin-1-like
SCAFFOLD3402	exon	4596	4895	-	XLOC_015094	TCONS_00056177"	1	---NA---
SCAFFOLD35	exon	234316	236247	-	XLOC_015349	TCONS_00056953"	1	---NA---
SCAFFOLD35	exon	375396	375895	-	XLOC_015355	TCONS_00056984"	1	---NA---
SCAFFOLD35	exon	1427799	1428002	-	XLOC_015399	TCONS_00057186"	1	---NA---
SCAFFOLD35	exon	1428298	1428334	-	XLOC_015399	TCONS_00057186"	2	---NA---
SCAFFOLD350	exon	168937	169100	+	XLOC_015424	TCONS_00057275"	1	---NA---
SCAFFOLD3509	exon	1	213	+	XLOC_015436	TCONS_00057323"	1	---NA---
SCAFFOLD3509	exon	689	835	+	XLOC_015436	TCONS_00057323"	2	---NA---
SCAFFOLD3509	exon	1	436	+	XLOC_015436	TCONS_00057324"	1	---NA---
SCAFFOLD3509	exon	533	835	+	XLOC_015436	TCONS_00057324"	2	---NA---
SCAFFOLD3509	exon	89	213	+	XLOC_015436	TCONS_00057325"	1	---NA---
SCAFFOLD3509	exon	533	835	+	XLOC_015436	TCONS_00057325"	2	---NA---
SCAFFOLD353	exon	62566	62607	+	XLOC_015474	TCONS_00057473"	1	---NA---
SCAFFOLD353	exon	62792	63038	+	XLOC_015474	TCONS_00057473"	2	---NA---
SCAFFOLD353	exon	63526	63607	+	XLOC_015474	TCONS_00057473"	3	---NA---
SCAFFOLD3546	exon	164	286	+	XLOC_015510	TCONS_00057553"	1	thap domain-containing protein 1-like isoform x2
SCAFFOLD3554	exon	1	958	-	XLOC_015529	TCONS_00057605"	1	---NA---
SCAFFOLD36	exon	509157	509882	-	XLOC_015682	TCONS_00058071"	1	nadh dehydrogenase subunit partial
SCAFFOLD36	exon	561036	561167	+	XLOC_015645	TCONS_00057940"	1	---NA---
SCAFFOLD36	exon	1215424	1216980	+	XLOC_015662	TCONS_00057997"	1	---NA---
SCAFFOLD3607	exon	146	911	+	XLOC_015724	TCONS_00058229"	1	---NA---
SCAFFOLD3626	exon	1	623	-	XLOC_015752	TCONS_00058292"	1	protein wings apart-like isoform x2
SCAFFOLD366	exon	29817	30100	-	XLOC_015809	TCONS_00058429"	1	---NA---
SCAFFOLD3664	exon	143	991	-	XLOC_015813	TCONS_00058436"	1	---NA---
SCAFFOLD3692	exon	20	915	+	XLOC_015870	TCONS_00058592"	1	---NA---
SCAFFOLD37	exon	436236	437307	+	XLOC_015883	TCONS_00058639"	1	---NA---
SCAFFOLD37	exon	541135	541340	+	XLOC_015891	TCONS_00058681"	1	---NA---
SCAFFOLD37	exon	1234593	1235745	-	XLOC_015965	TCONS_00058976"	1	---NA---
SCAFFOLD377	exon	28957	29295	-	XLOC_016088	TCONS_00059297"	1	---NA---
SCAFFOLD3786	exon	79	1097	-	XLOC_016102	TCONS_00059350"	1	uncharacterized aarf domain-containing protein kinase 1
SCAFFOLD3792	exon	292	1278	-	XLOC_016115	TCONS_00059374"	1	---NA---
SCAFFOLD3860	exon	31	428	+	XLOC_016339	TCONS_00060211"	1	---NA---
SCAFFOLD3860	exon	520	576	+	XLOC_016339	TCONS_00060211"	2	---NA---
SCAFFOLD3882	exon	8	920	-	XLOC_016362	TCONS_00060250"	1	60s ribosomal protein l23
SCAFFOLD3904	exon	365	599	+	XLOC_016465	TCONS_00060705"	1	protein
SCAFFOLD393	exon	8353	9300	-	XLOC_016514	TCONS_00060815"	1	---NA---
SCAFFOLD4	exon	827955	828939	-	XLOC_016884	TCONS_00062372"	1	---NA---
SCAFFOLD4	exon	3472316	3472561	+	XLOC_016749	TCONS_00061696"	1	---NA---
SCAFFOLD4	exon	3862660	3863100	-	XLOC_017021	TCONS_00062965"	1	---NA---
SCAFFOLD4	exon	3863188	3863504	-	XLOC_017022	TCONS_00062966"	1	---NA---
SCAFFOLD4	exon	3863804	3864969	-	XLOC_017023	TCONS_00062967"	1	---NA---
SCAFFOLD4	exon	4318551	4319165	+	XLOC_016804	TCONS_00061973"	1	---NA---
SCAFFOLD4	exon	4319372	4320850	+	XLOC_016805	TCONS_00061974"	1	---NA---
SCAFFOLD4	exon	4853290	4854711	-	XLOC_017053	TCONS_00063101"	1	---NA---
SCAFFOLD40	exon	311490	311859	-	XLOC_017183	TCONS_00063659"	1	---NA---
SCAFFOLD40	exon	369918	370301	+	XLOC_017089	TCONS_00063277"	1	---NA---
SCAFFOLD40	exon	380116	380446	-	XLOC_017185	TCONS_00063661"	1	---NA---
SCAFFOLD40	exon	425682	426072	+	XLOC_017093	TCONS_00063284"	1	---NA---
SCAFFOLD40	exon	451801	452218	+	XLOC_017096	TCONS_00063287"	1	---NA---
SCAFFOLD40	exon	495131	495680	+	XLOC_017098	TCONS_00063297"	1	---NA---
SCAFFOLD40	exon	1150495	1150795	-	XLOC_017237	TCONS_00063875"	1	---NA---
SCAFFOLD40	exon	1162201	1162677	-	XLOC_017238	TCONS_00063876"	1	---NA---
SCAFFOLD40	exon	1333145	1333701	-	XLOC_017251	TCONS_00063914"	1	---NA---
SCAFFOLD40	exon	1347915	1348303	-	XLOC_017252	TCONS_00063915"	1	---NA---
SCAFFOLD40	exon	1425883	1426284	+	XLOC_017155	TCONS_00063550"	1	---NA---
SCAFFOLD40	exon	1503003	1503393	-	XLOC_017258	TCONS_00063933"	1	---NA---
SCAFFOLD40	exon	1547487	1547850	-	XLOC_017260	TCONS_00063936"	1	---NA---
SCAFFOLD40	exon	1603941	1605096	+	XLOC_017161	TCONS_00063568"	1	---NA---
SCAFFOLD40	exon	1611110	1612083	-	XLOC_017264	TCONS_00063950"	1	---NA---
SCAFFOLD40	exon	1820641	1822277	+	XLOC_017171	TCONS_00063599"	1	---NA---
SCAFFOLD4007	exon	1	180	+	XLOC_017295	TCONS_00064056"	1	---NA---
SCAFFOLD4007	exon	2	620	-	XLOC_017296	TCONS_00064057"	1	PREDICTED: uncharacterized protein LOC105278174
SCAFFOLD402	exon	88725	89301	+	XLOC_017319	TCONS_00064102"	1	---NA---
SCAFFOLD4050	exon	230	393	+	XLOC_017387	TCONS_00064292"	1	---NA---
SCAFFOLD4050	exon	594	864	+	XLOC_017387	TCONS_00064292"	2	---NA---
SCAFFOLD4066	exon	88	926	-	XLOC_017411	TCONS_00064335"	1	---NA---
SCAFFOLD4087	exon	77	199	-	XLOC_017446	TCONS_00064406"	1	---NA---
SCAFFOLD4102	exon	66	1396	-	XLOC_017536	TCONS_00064723"	1	proto-oncogene tyrosine-protein kinase ros-like
SCAFFOLD413	exon	166975	167802	-	XLOC_017583	TCONS_00064832"	1	---NA---
SCAFFOLD4157	exon	762	1238	+	XLOC_017607	TCONS_00064878"	1	---NA---
SCAFFOLD418	exon	62119	62969	+	XLOC_017633	TCONS_00064972"	1	---NA---
SCAFFOLD4195	exon	2	566	-	XLOC_017651	TCONS_00065048"	1	stress response protein nst1-like
SCAFFOLD4198	exon	356	735	-	XLOC_017653	TCONS_00065051"	1	stress response protein nst1-like
SCAFFOLD4198	exon	824	893	-	XLOC_017653	TCONS_00065051"	2	---NA---
SCAFFOLD42	exon	1174024	1174328	-	XLOC_017787	TCONS_00065690"	1	hypothetical protein KGM_03810
SCAFFOLD42	exon	1626733	1627087	+	XLOC_017723	TCONS_00065361"	1	---NA---
SCAFFOLD42	exon	1627469	1629226	+	XLOC_017724	TCONS_00065362"	1	---NA---
SCAFFOLD4205	exon	4655	4911	-	XLOC_017829	TCONS_00065901"	1	---NA---
SCAFFOLD4290	exon	145	730	+	XLOC_017931	TCONS_00066162"	1	---NA---
SCAFFOLD43	exon	56494	57383	+	XLOC_017941	TCONS_00066187"	1	---NA---
SCAFFOLD43	exon	697699	698731	-	XLOC_018003	TCONS_00066502"	1	---NA---
SCAFFOLD43	exon	825448	826236	+	XLOC_017972	TCONS_00066322"	1	---NA---
SCAFFOLD4314	exon	1	677	+	XLOC_018024	TCONS_00066558"	1	protein white-like
SCAFFOLD4383	exon	6	889	+	XLOC_018133	TCONS_00066838"	1	---NA---
SCAFFOLD44	exon	721329	722611	-	XLOC_018210	TCONS_00067191"	1	---NA---
SCAFFOLD44	exon	738584	738769	-	XLOC_018211	TCONS_00067192"	1	---NA---
SCAFFOLD44	exon	740093	740538	-	XLOC_018211	TCONS_00067192"	2	---NA---
SCAFFOLD44	exon	1230105	1230320	+	XLOC_018182	TCONS_00067083"	1	---NA---
SCAFFOLD4406	exon	37	1373	-	XLOC_018239	TCONS_00067261"	1	---NA---
SCAFFOLD4414	exon	926	1810	+	XLOC_018253	TCONS_00067296"	1	---NA---
SCAFFOLD4653	exon	1	200	+	XLOC_018640	TCONS_00068414"	1	---NA---
SCAFFOLD47	exon	677030	677256	+	XLOC_018748	TCONS_00068791"	1	---NA---
SCAFFOLD47	exon	677331	677571	+	XLOC_018748	TCONS_00068791"	2	---NA---
SCAFFOLD47	exon	778059	778374	-	XLOC_018823	TCONS_00069123"	1	---NA---
SCAFFOLD47	exon	1111796	1112584	+	XLOC_018767	TCONS_00068879"	1	---NA---
SCAFFOLD4726	exon	1	324	+	XLOC_018902	TCONS_00069365"	1	---NA---
SCAFFOLD4756	exon	770	1115	-	XLOC_018937	TCONS_00069474"	1	---NA---
SCAFFOLD48	exon	879006	879919	+	XLOC_019012	TCONS_00069651"	1	receptor associated protein ric- alternatively spliced
SCAFFOLD4878	exon	179	919	+	XLOC_019147	TCONS_00070037"	1	---NA---
SCAFFOLD5	exon	330141	331137	+	XLOC_019343	TCONS_00070628"	1	tankyrase-1-like
SCAFFOLD5	exon	1083537	1084088	-	XLOC_019570	TCONS_00071594"	1	tankyrase-1-like
SCAFFOLD5	exon	1084841	1085204	-	XLOC_019570	TCONS_00071594"	2	---NA---
SCAFFOLD5	exon	1229818	1231230	-	XLOC_019577	TCONS_00071619"	1	---NA---
SCAFFOLD5	exon	1232536	1233547	-	XLOC_019578	TCONS_00071620"	1	flocculation protein flo11
SCAFFOLD5	exon	1483099	1483660	-	XLOC_019590	TCONS_00071681"	1	flocculation protein flo11
SCAFFOLD5	exon	1485947	1486287	-	XLOC_019590	TCONS_00071681"	2	---NA---
SCAFFOLD5	exon	3012346	3013245	+	XLOC_019447	TCONS_00071097"	1	---NA---
SCAFFOLD5	exon	3344667	3345644	+	XLOC_019461	TCONS_00071150"	1	---NA---
SCAFFOLD5	exon	3413069	3414091	-	XLOC_019641	TCONS_00071916"	1	---NA---
SCAFFOLD5	exon	3414679	3415149	-	XLOC_019641	TCONS_00071916"	2	---NA---
SCAFFOLD5	exon	3413069	3415174	-	XLOC_019641	TCONS_00071917"	1	---NA---
SCAFFOLD5	exon	3900060	3900367	-	XLOC_019669	TCONS_00072049"	1	---NA---
SCAFFOLD5	exon	3933342	3933841	-	XLOC_019670	TCONS_00072050"	1	---NA---
SCAFFOLD5	exon	4158270	4158582	+	XLOC_019502	TCONS_00071336"	1	---NA---
SCAFFOLD5	exon	4548002	4548762	+	XLOC_019525	TCONS_00071413"	1	---NA---
SCAFFOLD509	exon	140883	142533	-	XLOC_019882	TCONS_00072724"	1	---NA---
SCAFFOLD509	exon	142613	142730	-	XLOC_019882	TCONS_00072724"	2	probable 28s ribosomal protein mitochondrial
SCAFFOLD5097	exon	2731	2763	-	XLOC_019886	TCONS_00072729"	1	probable 28s ribosomal protein mitochondrial
SCAFFOLD5097	exon	3029	3319	-	XLOC_019886	TCONS_00072729"	2	---NA---
SCAFFOLD51	exon	1054446	1057889	-	XLOC_019997	TCONS_00073192"	1	s-adenosylmethionine decarboxylase proenzyme isoform x2
SCAFFOLD516	exon	18470	18576	+	XLOC_020081	TCONS_00073429"	1	s-adenosylmethionine decarboxylase proenzyme isoform x2
SCAFFOLD516	exon	29040	29060	+	XLOC_020081	TCONS_00073429"	2	---NA---
SCAFFOLD52	exon	102133	102947	-	XLOC_020170	TCONS_00073711"	1	---NA---
SCAFFOLD52	exon	378358	378888	-	XLOC_020178	TCONS_00073756"	1	ubiquitin-protein ligase e3b
SCAFFOLD5241	exon	4554	4766	+	XLOC_020242	TCONS_00073914"	1	---NA---
SCAFFOLD526	exon	130538	131004	-	XLOC_020266	TCONS_00073965"	1	---NA---
SCAFFOLD527	exon	71	1235	+	XLOC_020272	TCONS_00073975"	1	---NA---
SCAFFOLD53	exon	370547	372132	-	XLOC_020350	TCONS_00074214"	1	---NA---
SCAFFOLD53	exon	578580	578758	+	XLOC_020327	TCONS_00074144"	1	---NA---
SCAFFOLD53	exon	578875	580070	+	XLOC_020327	TCONS_00074144"	2	---NA---
SCAFFOLD53	exon	580173	582012	+	XLOC_020328	TCONS_00074145"	1	---NA---
SCAFFOLD5307	exon	1	1312	+	XLOC_020378	TCONS_00074275"	1	---NA---
SCAFFOLD5379	exon	109	920	+	XLOC_020433	TCONS_00074420"	1	---NA---
SCAFFOLD5384	exon	44	858	+	XLOC_020437	TCONS_00074425"	1	---NA---
SCAFFOLD5443	exon	541	1094	-	XLOC_020547	TCONS_00074793"	1	rna polymerase ii elongation factor ell
SCAFFOLD552	exon	32163	32387	+	XLOC_020677	TCONS_00075106"	1	signal peptidase complex subunit 3
SCAFFOLD553	exon	3333	4916	+	XLOC_020689	TCONS_00075128"	1	signal peptidase complex subunit 3
SCAFFOLD553	exon	3493	3928	+	XLOC_020689	TCONS_00075129"	1	signal peptidase complex subunit 3
SCAFFOLD553	exon	4760	4939	+	XLOC_020689	TCONS_00075129"	2	signal peptidase complex subunit 3
SCAFFOLD553	exon	6228	6292	+	XLOC_020689	TCONS_00075129"	3	---NA---
SCAFFOLD553	exon	6366	7423	+	XLOC_020690	TCONS_00075130"	1	---NA---
SCAFFOLD57	exon	564797	565187	+	XLOC_020922	TCONS_00075811"	1	---NA---
SCAFFOLD5729	exon	1	767	-	XLOC_021006	TCONS_00076089"	1	---NA---
SCAFFOLD5738	exon	926	1066	+	XLOC_021020	TCONS_00076113"	1	PREDICTED: uncharacterized protein LOC103317181
SCAFFOLD59	exon	465250	465324	-	XLOC_021258	TCONS_00077004"	1	PREDICTED: uncharacterized protein LOC103317181
SCAFFOLD59	exon	465402	465508	-	XLOC_021258	TCONS_00077004"	2	PREDICTED: uncharacterized protein LOC103317181
SCAFFOLD59	exon	465585	466074	-	XLOC_021258	TCONS_00077004"	3	---NA---
SCAFFOLD595	exon	46913	48241	+	XLOC_021296	TCONS_00077120"	1	---NA---
SCAFFOLD6	exon	319951	320290	+	XLOC_021364	TCONS_00077328"	1	---NA---
SCAFFOLD6	exon	574546	575021	+	XLOC_021367	TCONS_00077338"	1	ephrin-b2 isoform x2
SCAFFOLD6	exon	911161	911353	-	XLOC_021566	TCONS_00078323"	1	ephrin-b2 isoform x2
SCAFFOLD6	exon	913753	914393	-	XLOC_021566	TCONS_00078323"	2	---NA---
SCAFFOLD6	exon	1982098	1982390	-	XLOC_021618	TCONS_00078556"	1	---NA---
SCAFFOLD6	exon	1982462	1982809	-	XLOC_021618	TCONS_00078556"	2	---NA---
SCAFFOLD6	exon	1982889	1983381	-	XLOC_021618	TCONS_00078556"	3	---NA---
SCAFFOLD6	exon	2272133	2273647	-	XLOC_021638	TCONS_00078667"	1	---NA---
SCAFFOLD6	exon	3127653	3129188	-	XLOC_021678	TCONS_00078889"	1	---NA---
SCAFFOLD60	exon	499068	500279	+	XLOC_021732	TCONS_00079126"	1	---NA---
SCAFFOLD601	exon	62395	63403	-	XLOC_021789	TCONS_00079324"	1	er degradation-enhancing alpha-mannosidase-like protein 2
SCAFFOLD61	exon	210060	210148	+	XLOC_021892	TCONS_00079527"	1	er degradation-enhancing alpha-mannosidase-like protein 2
SCAFFOLD61	exon	210232	210325	+	XLOC_021892	TCONS_00079527"	2	er degradation-enhancing alpha-mannosidase-like protein 2
SCAFFOLD61	exon	210406	210963	+	XLOC_021892	TCONS_00079527"	3	er degradation-enhancing alpha-mannosidase-like protein 2
SCAFFOLD61	exon	211045	211670	+	XLOC_021892	TCONS_00079527"	4	er degradation-enhancing alpha-mannosidase-like protein 2
SCAFFOLD61	exon	211750	212137	+	XLOC_021892	TCONS_00079527"	5	---NA---
SCAFFOLD61	exon	482656	483488	-	XLOC_021940	TCONS_00079699"	1	---NA---
SCAFFOLD61	exon	730669	731799	+	XLOC_021910	TCONS_00079586"	1	---NA---
SCAFFOLD62	exon	609526	609651	-	XLOC_022130	TCONS_00080401"	1	---NA---
SCAFFOLD62	exon	609728	609772	-	XLOC_022130	TCONS_00080401"	2	---NA---
SCAFFOLD62	exon	609892	609933	-	XLOC_022130	TCONS_00080401"	3	---NA---
SCAFFOLD62	exon	610076	610165	-	XLOC_022130	TCONS_00080401"	4	venom acid phosphatase acph-1-like
SCAFFOLD63	exon	701309	701693	+	XLOC_022197	TCONS_00080624"	1	venom acid phosphatase acph-1-like
SCAFFOLD63	exon	702336	702421	+	XLOC_022197	TCONS_00080624"	2	inosine-5 -monophosphate dehydrogenase 1b
SCAFFOLD636	exon	25192	25519	-	XLOC_022279	TCONS_00080823"	1	inosine-5 -monophosphate dehydrogenase 1b
SCAFFOLD636	exon	26411	26543	-	XLOC_022279	TCONS_00080823"	2	inosine-5 -monophosphate dehydrogenase 1b
SCAFFOLD636	exon	25192	25519	-	XLOC_022279	TCONS_00080822"	1	inosine-5 -monophosphate dehydrogenase 1b
SCAFFOLD636	exon	25667	25956	-	XLOC_022279	TCONS_00080822"	2	PREDICTED: uncharacterized protein LOC105204997
SCAFFOLD66	exon	441041	441577	+	XLOC_022494	TCONS_00081526"	1	---NA---
SCAFFOLD671	exon	24615	25194	+	XLOC_022618	TCONS_00081929"	1	---NA---
SCAFFOLD675	exon	11	744	+	XLOC_022650	TCONS_00081992"	1	---NA---
SCAFFOLD682	exon	18868	20271	-	XLOC_022715	TCONS_00082211"	1	---NA---
SCAFFOLD7	exon	50920	52325	+	XLOC_022847	TCONS_00082675"	1	---NA---
SCAFFOLD7	exon	431482	431768	+	XLOC_022876	TCONS_00082816"	1	---NA---
SCAFFOLD7	exon	1300635	1301023	+	XLOC_022919	TCONS_00083086"	1	---NA---
SCAFFOLD7	exon	1354653	1355049	-	XLOC_023136	TCONS_00084028"	1	---NA---
SCAFFOLD7	exon	2483279	2484200	+	XLOC_022996	TCONS_00083412"	1	---NA---
SCAFFOLD710	exon	84346	85897	-	XLOC_023416	TCONS_00085024"	1	---NA---
SCAFFOLD710	exon	86078	87463	-	XLOC_023417	TCONS_00085025"	1	---NA---
SCAFFOLD73	exon	387693	388126	+	XLOC_023550	TCONS_00085362"	1	---NA---
SCAFFOLD73	exon	388189	388662	+	XLOC_023551	TCONS_00085363"	1	---NA---
SCAFFOLD73	exon	390588	393078	+	XLOC_023552	TCONS_00085364"	1	---NA---
SCAFFOLD73	exon	397699	398464	+	XLOC_023554	TCONS_00085366"	1	---NA---
SCAFFOLD73	exon	398601	399484	+	XLOC_023555	TCONS_00085367"	1	---NA---
SCAFFOLD73	exon	519265	519673	-	XLOC_023565	TCONS_00085409"	1	---NA---
SCAFFOLD74	exon	173495	175781	+	XLOC_023607	TCONS_00085526"	1	---NA---
SCAFFOLD753	exon	16033	16710	+	XLOC_023771	TCONS_00085978"	1	---NA---
SCAFFOLD76	exon	58865	59501	+	XLOC_023795	TCONS_00086027"	1	---NA---
SCAFFOLD77	exon	409211	410330	-	XLOC_023906	TCONS_00086417"	1	---NA---
SCAFFOLD77	exon	414762	415626	-	XLOC_023906	TCONS_00086417"	2	---NA---
SCAFFOLD77	exon	410333	414432	-	XLOC_023906	TCONS_00086418"	1	---NA---
SCAFFOLD77	exon	414762	414789	-	XLOC_023906	TCONS_00086418"	2	---NA---
SCAFFOLD79	exon	13	344	+	XLOC_024008	TCONS_00086695"	1	---NA---
SCAFFOLD79	exon	500	669	+	XLOC_024008	TCONS_00086695"	2	---NA---
SCAFFOLD8	exon	19	1190	-	XLOC_024229	TCONS_00087589"	1	---NA---
SCAFFOLD8	exon	54781	55521	+	XLOC_024080	TCONS_00086909"	1	---NA---
SCAFFOLD8	exon	717953	718325	-	XLOC_024271	TCONS_00087773"	1	---NA---
SCAFFOLD8	exon	1527110	1527621	-	XLOC_024315	TCONS_00087972"	1	---NA---
SCAFFOLD8	exon	1719553	1719897	+	XLOC_024169	TCONS_00087367"	1	---NA---
SCAFFOLD8	exon	2470326	2470524	+	XLOC_024203	TCONS_00087500"	1	---NA---
SCAFFOLD8	exon	2683295	2683618	+	XLOC_024208	TCONS_00087515"	1	---NA---
SCAFFOLD80	exon	70728	72398	-	XLOC_024381	TCONS_00088241"	1	---NA---
SCAFFOLD80	exon	72949	74183	-	XLOC_024382	TCONS_00088242"	1	---NA---
SCAFFOLD81	exon	337496	339053	-	XLOC_024467	TCONS_00088494"	1	---NA---
SCAFFOLD813	exon	26527	27219	+	XLOC_024483	TCONS_00088528"	1	gametocyte-specific factor 1-like
SCAFFOLD83	exon	311909	314120	-	XLOC_024603	TCONS_00088848"	1	---NA---
SCAFFOLD879	exon	1660	1931	+	XLOC_024940	TCONS_00089889"	1	---NA---
SCAFFOLD879	exon	2221	2439	+	XLOC_024940	TCONS_00089889"	2	---NA---
SCAFFOLD89	exon	846045	847656	-	XLOC_025107	TCONS_00090455"	1	---NA---
SCAFFOLD9	exon	428317	428463	+	XLOC_025157	TCONS_00090614"	1	---NA---
SCAFFOLD9	exon	429026	429378	+	XLOC_025157	TCONS_00090614"	2	---NA---
SCAFFOLD9	exon	429885	429973	+	XLOC_025157	TCONS_00090614"	3	---NA---
SCAFFOLD9	exon	428957	429973	+	XLOC_025157	TCONS_00090615"	1	---NA---
SCAFFOLD9	exon	1923188	1923260	-	XLOC_025472	TCONS_00091921"	1	---NA---
SCAFFOLD9	exon	1923775	1924258	-	XLOC_025472	TCONS_00091921"	2	---NA---
SCAFFOLD9	exon	2771026	2771465	-	XLOC_025531	TCONS_00092171"	1	---NA---
SCAFFOLD9	exon	2771697	2772032	-	XLOC_025531	TCONS_00092171"	2	---NA---
SCAFFOLD9	exon	2944839	2945165	+	XLOC_025301	TCONS_00091269"	1	---NA---
SCAFFOLD9	exon	3088845	3089972	-	XLOC_025548	TCONS_00092225"	1	---NA---
SCAFFOLD9	exon	3198737	3199170	-	XLOC_025558	TCONS_00092277"	1	---NA---
SCAFFOLD9	exon	3724987	3726539	+	XLOC_025361	TCONS_00091518"	1	---NA---
SCAFFOLD9	exon	3726671	3726878	+	XLOC_025361	TCONS_00091518"	2	---NA---
SCAFFOLD9	exon	3883416	3883823	+	XLOC_025376	TCONS_00091579"	1	---NA---
SCAFFOLD9	exon	3913028	3913430	-	XLOC_025577	TCONS_00092472"	1	---NA---
SCAFFOLD9	exon	4463318	4464140	+	XLOC_025394	TCONS_00091653"	1	---NA---
SCAFFOLD9	exon	4495297	4496206	+	XLOC_025397	TCONS_00091658"	1	---NA---
SCAFFOLD9	exon	4497831	4499027	+	XLOC_025398	TCONS_00091659"	1	---NA---
SCAFFOLD9	exon	4510947	4512173	-	XLOC_025599	TCONS_00092556"	1	---NA---
SCAFFOLD932	exon	365	940	-	XLOC_025894	TCONS_00093387"	1	---NA---
SCAFFOLD932	exon	625	705	+	XLOC_025888	TCONS_00093372"	1	---NA---
SCAFFOLD932	exon	815	1045	+	XLOC_025888	TCONS_00093372"	2	---NA---
SCAFFOLD932	exon	5326	5858	+	XLOC_025890	TCONS_00093379"	1	---NA---
SCAFFOLD932	exon	6748	6976	+	XLOC_025890	TCONS_00093379"	2	---NA---
SCAFFOLD932	exon	7636	8982	+	XLOC_025891	TCONS_00093380"	1	---NA---
SCAFFOLD932	exon	72882	74491	+	XLOC_025893	TCONS_00093386"	1	---NA---
SCAFFOLD938	exon	3866	3919	-	XLOC_025913	TCONS_00093424"	1	---NA---
SCAFFOLD938	exon	9107	9556	-	XLOC_025913	TCONS_00093424"	2	---NA---
SCAFFOLD94	exon	259266	259959	-	XLOC_025938	TCONS_00093508"	1	---NA---
SCAFFOLD952	exon	6720	7341	+	XLOC_026029	TCONS_00093785"	1	---NA---
SCAFFOLD989	exon	6501	7076	+	XLOC_026245	TCONS_00094379"	1	#N/A
