# Supplementary material for: The venom gland transcriptome of the parasitoid wasp Nasonia vitripennis highlights the importance of novel genes in venom function
Source: BMC Genomics. 2016 Aug 8;17:571. doi: 10.1186/s12864-016-2924-7 (PMC4977848; doi:10.1186/s12864-016-2924-7)
Supplement: Additional file 5: — DESeq based differential expression data for all Nasonia 2.0 gene models merged with the new gene models identified in this study. (XLSX 3636 kb) [file 12864_2016_2924_MOESM5_ESM.xlsx]

## Sheet: Supplimental Spreadsheet 3.csv
Notes: DESeq analysis of OGS 2 gene models combined with new models predicted by cufflinks. Read counts have been normalised by DESeq's library size normalisation function. Length is the sum of the exonic regions in base- pairs as defined in Nasonia OGS2. A positive fold change represents more read counts in the venom gland than the ovary and vice versa
Gene ID	Length	Average Read Counts	Ovary Read Count	Ovary Read Count/length in kb	Venom Gland Read Count	Venom Gland Read Count/length	Fold Change	Log2 Fold Change	pval	Adj p-val
Nasvi2EG000002	16608	82.958	136.125	8.19636	29.7909	1.79377	0.218849	-2.19199	0.000232317	0.00123189
Nasvi2EG000003	433	0	0	0	0	0	NA	NA	NA	NA
Nasvi2EG000004	2980	0.487512	0.975023	0.327189	0	0	0	#NAME?	1	1
Nasvi2EG000005	2135	0	0	0	0	0	NA	NA	NA	NA
Nasvi2EG000006	782	36.2631	59.0637	75.529	13.4626	17.2156	0.227934	-2.13331	0.00353957	0.0144432
Nasvi2EG000007	3064	0	0	0	0	0	NA	NA	NA	NA
Nasvi2EG000008	378	2.31371	2.32285	6.14511	2.30458	6.09676	0.992133	-0.0113953	0.974182	1
Nasvi2EG000009	2086	0	0	0	0	0	NA	NA	NA	NA
Nasvi2EG000010	5000	0	0	0	0	0	NA	NA	NA	NA
Nasvi2EG000011	1793	0	0	0	0	0	NA	NA	NA	NA
Nasvi2EG000012	4291	0.0648343	0.129669	0.0302187	0	0	0	#NAME?	1	1
Nasvi2EG000013	1636	19.164	36.4383	22.2728	1.88967	1.15506	0.0518595	-4.26925	7.94e-05	0.000463279
Nasvi2EG000014	2823	21.8019	2.6183	0.927487	40.9856	14.5184	15.6535	3.96842	0.0457362	0.130505
Nasvi2EG000015	1388	0.504608	0.271832	0.195844	0.737384	0.531256	2.71265	1.4397	0.928883	1
Nasvi2EG000016	3482	0	0	0	0	0	NA	NA	NA	NA
Nasvi2EG000017	1976	11.4813	1.38023	0.698497	21.5824	10.9223	15.6368	3.96687	0.00177356	0.00775551
Nasvi2EG000018	2719	0	0	0	0	0	NA	NA	NA	NA
Nasvi2EG000019	997	0	0	0	0	0	NA	NA	NA	NA
Nasvi2EG000020	2684	2747.1	5301.81	1975.34	192.4	71.6841	0.0362895	-4.7843	1.05e-26	3.4e-25
Nasvi2EG000021	2315	0.0679579	0.135916	0.0587109	0	0	0	#NAME?	1	1
Nasvi2EG000022	823	21.5563	31.0078	37.6766	12.1047	14.708	0.390376	-1.35706	0.153571	0.348892
Nasvi2EG000023	1925	0	0	0	0	0	NA	NA	NA	NA
Nasvi2EG000024	793	0	0	0	0	0	NA	NA	NA	NA
Nasvi2EG000025	10176	9840.53	4807.96	472.48	14873.1	1461.59	3.09343	1.62921	0.0055766	0.0214302
Nasvi2EG000026	2388	0.0679579	0.135916	0.0569162	0	0	0	#NAME?	1	1
Nasvi2EG000027	1854	0	0	0	0	0	NA	NA	NA	NA
Nasvi2EG000028	4041	0	0	0	0	0	NA	NA	NA	NA
Nasvi2EG000029	2157	0.132792	0.265584	0.123127	0	0	0	#NAME?	1	1
Nasvi2EG000030	3644	3603.95	7066.4	1939.19	141.49	38.8282	0.0200229	-5.6422	6.11e-35	2.98e-33
Nasvi2EG000031	1313	24675.4	17306.2	13180.6	32044.7	24405.7	1.85163	0.888799	0.0816758	0.21037
Nasvi2EG000032	1971	3.11395	2.44003	1.23796	3.78788	1.92181	1.55239	0.634495	0.752245	1
Nasvi2EG000033	2030	217.407	319.598	157.437	115.216	56.7567	0.360503	-1.47192	0.00252607	0.0106255
Nasvi2EG000034	3968	62.5943	40.674	10.2505	84.5147	21.2991	2.07785	1.05509	0.121625	0.291169
Nasvi2EG000035	1643	222.342	443.315	269.82	1.37012	0.833914	0.00309063	-8.33788	6.37e-29	2.34e-27
Nasvi2EG000036	1376	20.4977	40.9954	29.7932	0	0	0	#NAME?	7.68e-07	6.14e-06
Nasvi2EG000037	2911	6.00578	8.00584	2.7502	4.00571	1.37606	0.500349	-0.998993	0.795775	1
Nasvi2EG000038	774	0	0	0	0	0	NA	NA	NA	NA
Nasvi2EG000039	2626	3494.07	5234.33	1993.27	1753.81	667.862	0.335058	-1.57752	0.000198441	0.00106843
Nasvi2EG000040	2531	1390.09	2479.99	979.847	300.187	118.604	0.121043	-3.0464	8.43e-13	1.2e-11
Nasvi2EG000041	2933	757.574	1016.12	346.442	499.031	170.144	0.491116	-1.02586	0.0224862	0.0714226
Nasvi2EG000042	2771	108.741	76.348	27.5525	141.134	50.9326	1.84857	0.886407	0.22135	0.465777
Nasvi2EG000043	1491	0.267437	0.534875	0.358736	0	0	0	#NAME?	1	1
Nasvi2EG000044	1251	24.5343	9.09926	7.27359	39.9692	31.9498	4.39258	2.13507	0.00993499	0.0354987
Nasvi2EG000045	2242	0	0	0	0	0	NA	NA	NA	NA
Nasvi2EG000046	875	247.039	0.129669	0.148193	493.949	564.513	3809.32	11.8953	1.14e-25	3.49e-24
Nasvi2EG000047	649	93302.3	27.4614	42.3134	186577	287484	6794.16	12.7301	5.34e-44	3.8e-42
Nasvi2EG000048	6020	639.581	410.272	68.1514	868.891	144.334	2.11784	1.0826	0.0144387	0.0490008
Nasvi2EG000049	5307	36.6871	8.82896	1.66364	64.5452	12.1623	7.31062	2.86999	0.0695841	0.184466
Nasvi2EG000050	1664	0	0	0	0	0	NA	NA	NA	NA
Nasvi2EG000051	4793	349.378	30.4639	6.35592	668.292	139.431	21.9372	4.4553	0.00390887	0.0157885
Nasvi2EG000052	130	0	0	0	0	0	NA	NA	NA	NA
Nasvi2EG000053	803	0.770647	0.389006	0.48444	1.15229	1.43498	2.96214	1.56664	1	1
Nasvi2EG000054	1102	2.06478	4.12957	3.74734	0	0	0	#NAME?	0.32156	0.615821
Nasvi2EG000055	520	0	0	0	0	0	NA	NA	NA	NA
Nasvi2EG000056	1908	0	0	0	0	0	NA	NA	NA	NA
Nasvi2EG000057	1372	274.144	218.604	159.333	329.683	240.294	1.50813	0.592759	0.185595	0.407016
Nasvi2EG000058	2145	487.904	895.979	417.706	79.8302	37.2169	0.0890983	-3.48846	2.01e-14	3.25e-13
Nasvi2EG000059	2420	142.546	284.355	117.502	0.737384	0.304704	0.00259318	-8.59106	6.18e-24	1.72e-22
Nasvi2EG000060	1468	14.3068	2.3004	1.56703	26.3132	17.9246	11.4385	3.51583	0.000585901	0.002853
Nasvi2EG000061	2190	15546.2	11.6405	5.31529	31080.8	14192.1	2670.06	11.3827	1.1e-73	1.92e-71
Nasvi2EG000062	3525	2906.33	1542.99	437.729	4269.67	1211.25	2.76713	1.46839	0.00138885	0.00622415
Nasvi2EG000063	474	25.8745	1.8665	3.93777	49.8826	105.237	26.7252	4.74013	4.26e-08	3.98e-07
Nasvi2EG000064	2186	5.06821	2.14575	0.981586	7.99067	3.65538	3.72396	1.89684	0.274985	0.546661
Nasvi2EG000065	5075	962.734	1496.51	294.88	428.954	84.5229	0.286635	-1.80271	1.7e-05	0.00011208
Nasvi2EG000066	1419	917.732	497.166	350.364	1338.3	943.127	2.69185	1.4286	0.0027636	0.0115292
Nasvi2EG000067	5873	552.237	632.592	107.712	471.882	80.3477	0.74595	-0.422849	0.420212	0.745271
Nasvi2EG000068	6339	20.3131	16.9901	2.68025	23.6361	3.72868	1.39117	0.476297	0.794363	1
Nasvi2EG000069	3559	0.20075	0.4015	0.112813	0	0	0	#NAME?	1	1
Nasvi2EG000070	1032	149.481	150.427	145.763	148.534	143.928	0.987416	-0.0182708	0.957947	1
Nasvi2EG000071	1709	392.948	273.076	159.787	512.82	300.07	1.87794	0.909148	0.0493062	0.138936
Nasvi2EG000072	1936	9.66876	10.0606	5.19661	9.2769	4.79179	0.922099	-0.117006	0.812939	1
Nasvi2EG000073	901	0	0	0	0	0	NA	NA	NA	NA
Nasvi2EG000074	7821	2.01438	2.87647	0.367788	1.15229	0.147333	0.400591	-1.3198	0.723101	1
Nasvi2EG000076	4239	1871.65	3286.87	775.387	456.437	107.676	0.138867	-2.84822	1.01e-11	1.31e-10
Nasvi2EG000077	659	28.0553	38.8686	58.9811	17.242	26.1638	0.443597	-1.17268	0.120604	0.289201
Nasvi2EG000078	2074	93.3006	119.497	57.6168	67.1038	32.3548	0.56155	-0.832513	0.134802	0.31507
Nasvi2EG000079	3422	1.23415	0.683285	0.199674	1.78502	0.521632	2.61242	1.38538	0.857934	1
Nasvi2EG000080	3322	378.216	556.106	167.401	200.325	60.3026	0.360228	-1.47302	0.000449542	0.00224665
Nasvi2EG000081	2758	208.098	150.476	54.5599	265.72	96.3451	1.76586	0.820369	0.558482	0.904474
Nasvi2EG000082	1838	3.02702	0.271832	0.147895	5.7822	3.14592	21.2713	4.41083	0.0847102	0.216271
Nasvi2EG000083	2476	195.192	109.459	44.208	280.926	113.459	2.56649	1.3598	0.0165643	0.0552643
Nasvi2EG000084	2004	3.92419	3.73802	1.86528	4.11036	2.05108	1.09961	0.136989	0.810573	1
Nasvi2EG000085	2536	0.406477	0.812954	0.320565	0	0	0	#NAME?	1	1
Nasvi2EG000086	2437	5.57001	7.23895	2.97043	3.90107	1.60077	0.5389	-0.891911	0.901831	1
Nasvi2EG000087	2641	1048.48	1998.37	756.672	98.5872	37.3295	0.0493338	-4.34128	7.21e-22	1.83e-20
Nasvi2EG000088	1528	960.582	1915.07	1253.32	6.09246	3.98721	0.00318132	-8.29616	1.55e-46	1.25e-44
Nasvi2EG000089	1338	107.186	178.496	133.405	35.876	26.8131	0.20099	-2.3148	2.74e-05	0.000174243
Nasvi2EG000090	16513	111.878	124.426	7.53503	99.3303	6.01528	0.798309	-0.324981	0.432441	0.758226
Nasvi2EG000091	911	0.316368	0	0	0.632737	0.694552	Inf	Inf	0.778049	1
Nasvi2EG000093	906	0	0	0	0	0	NA	NA	NA	NA
Nasvi2EG000094	5217	1438.57	1472.84	282.316	1404.3	269.177	0.953459	-0.0687567	0.978277	1
Nasvi2EG000095	2268	4885.28	7781.12	3430.83	1989.44	877.176	0.255675	-1.96762	3.33e-06	2.44e-05
Nasvi2EG000096	1917	6874.97	13744	7169.56	5.90392	3.07977	0.000429562	-11.1848	3.94e-75	7.02e-73
Nasvi2EG000097	794	23.8385	1.39018	1.75086	46.2869	58.2958	33.2956	5.05726	3.98e-08	3.73e-07
Nasvi2EG000098	289	11.5067	1.68192	5.8198	21.3316	73.8116	12.6829	3.66481	0.00338272	0.0138756
Nasvi2EG000099	905	8.06059	0.551075	0.608923	15.5701	17.2045	28.2541	4.82039	0.000898125	0.00418391
Nasvi2EG000100	2303	17214.4	10.1468	4.4059	34418.6	14945.1	3392.07	11.728	2.22e-57	2.65e-55
Nasvi2EG000101	3739	538.099	951.519	254.485	124.678	33.3454	0.131031	-2.93202	1.98e-11	2.51e-10
Nasvi2EG000102	1420	75.8768	105.081	74.0006	46.6728	32.8682	0.444161	-1.17085	0.112754	0.273802
Nasvi2EG000103	456	0.965447	0.145869	0.319888	1.78502	3.91453	12.2372	3.6132	0.589124	0.933096
Nasvi2EG000104	6426	403.69	488.043	75.9481	319.337	49.6945	0.654321	-0.611929	0.187555	0.410162
Nasvi2EG000105	2102	518.659	1028.7	489.389	8.6234	4.10248	0.00838285	-6.89834	1.15e-34	5.53e-33
Nasvi2EG000106	1843	377.812	512.133	277.88	243.491	132.116	0.475444	-1.07265	0.0254007	0.0794383
Nasvi2EG000107	11823	1443.91	1980.37	167.501	907.457	76.7536	0.458226	-1.12587	0.00839536	0.0306678
Nasvi2EG000108	5140	0	0	0	0	0	NA	NA	NA	NA
Nasvi2EG000109	561	1.71555	2.06097	3.67375	1.37012	2.44228	0.664793	-0.589023	1	1
Nasvi2EG000110	4639	1387.65	2323.1	500.775	452.209	97.4799	0.194658	-2.36099	1.53e-08	1.5e-07
Nasvi2EG000111	4263	328.282	215.113	50.4604	441.451	103.554	2.05219	1.03716	0.0507487	0.142311
Nasvi2EG000112	1957	33688	36.3278	18.563	67339.6	34409.6	1853.67	10.8562	2.77e-84	5.92e-82
Nasvi2EG000113	3075	278.908	516.875	168.089	40.9415	13.3143	0.0792098	-3.65818	1.54e-13	2.33e-12
Nasvi2EG000114	2392	0	0	0	0	0	NA	NA	NA	NA
Nasvi2EG000115	916	0	0	0	0	0	NA	NA	NA	NA
Nasvi2EG000116	1730	0	0	0	0	0	NA	NA	NA	NA
Nasvi2EG000117	304	11.0654	15.4979	50.9801	6.63277	21.8183	0.427977	-1.22439	0.39781	0.718199
Nasvi2EG000118	179	344.51	362.408	2024.63	326.611	1824.64	0.901226	-0.150039	0.857097	1
Nasvi2EG000119	9873	1588.03	2334.04	236.406	842.017	85.2849	0.360756	-1.4709	0.000449584	0.00224665
Nasvi2EG000120	6327	926.985	928.799	146.799	925.17	146.226	0.996093	-0.00564804	0.894311	1
Nasvi2EG000121	5174	1706.15	1872.09	361.826	1540.22	297.685	0.82273	-0.28151	0.482241	0.813271
Nasvi2EG000122	3329	763.971	964.526	289.734	563.417	169.245	0.584139	-0.775617	0.0938636	0.235412
Nasvi2EG000123	1878	4393.75	8437.11	4492.61	350.395	186.579	0.0415302	-4.5897	3.64e-26	1.14e-24
Nasvi2EG000124	1522	165.712	28.6387	18.8165	302.785	198.939	10.5726	3.40226	0.00242407	0.0102516
Nasvi2EG000125	2350	258.268	319.376	135.905	197.159	83.8976	0.617326	-0.695895	0.120103	0.288239
Nasvi2EG000126	534	0	0	0	0	0	NA	NA	NA	NA
Nasvi2EG000127	1964	334.033	236.2	120.265	431.867	219.891	1.8284	0.870579	0.0631151	0.170428
Nasvi2EG000128	1246	46.581	39.3116	31.5502	53.8504	43.2187	1.36984	0.454004	0.492393	0.825461
Nasvi2EG000129	1740	93.7282	51.4779	29.585	135.978	78.1485	2.64149	1.40135	0.213045	0.452041
Nasvi2EG000130	2561	101.532	156.902	61.2658	46.1615	18.0248	0.294206	-1.7651	0.000794399	0.003741
Nasvi2EG000131	4447	2822.92	3253.9	731.708	2391.93	537.875	0.735096	-0.443996	0.239821	0.493507
Nasvi2EG000132	1286	1439.96	426.428	331.593	2453.49	1907.85	5.75359	2.52446	0.00516793	0.0200761
Nasvi2EG000133	1410	2245.64	2734.7	1939.51	1756.57	1245.79	0.642325	-0.638624	0.178694	0.394306
Nasvi2EG000134	461	44.6367	3.15825	6.85087	86.1151	186.801	27.2667	4.76907	2.79e-05	0.000176716
Nasvi2EG000135	3486	705.602	1138.07	326.47	273.13	78.3507	0.239994	-2.05893	2.46e-06	1.84e-05
Nasvi2EG000136	1587	2.16891	0.65459	0.41247	3.68323	2.32088	5.62678	2.49231	0.342417	0.644973
Nasvi2EG000137	7023	3295.16	3523.52	501.711	3066.8	436.679	0.87038	-0.200283	0.658811	1
Nasvi2EG000138	433	0	0	0	0	0	NA	NA	NA	NA
Nasvi2EG000139	2152	955.245	1010.38	469.505	900.114	418.269	0.890871	-0.166711	0.849954	1
Nasvi2EG000140	417	0	0	0	0	0	NA	NA	NA	NA
Nasvi2EG000141	1147	1774.6	1318.57	1149.58	2230.63	1944.75	1.6917	0.758477	0.408226	0.73116
Nasvi2EG000142	363	360.733	499.594	1376.29	221.871	611.216	0.444103	-1.17103	0.00721735	0.0268717
Nasvi2EG000143	5068	815.114	1120.19	221.031	510.043	100.64	0.45532	-1.13505	0.014105	0.0480339
Nasvi2EG000144	1904	567.209	0.275538	0.144715	1134.14	595.663	4116.11	12.0071	4.59e-62	6.21e-60
Nasvi2EG000145	8756	2985.04	1577.44	180.156	4392.63	501.671	2.78465	1.47749	0.00127952	0.00577275
Nasvi2EG000146	1334	0.576144	0	0	1.15229	0.863784	Inf	Inf	0.778952	1
Nasvi2EG000147	358	7.79477	2.01375	5.62499	13.5758	37.9212	6.74156	2.75308	0.0360917	0.106996
Nasvi2EG000148	1051	0.348472	0.696944	0.663125	0	0	0	#NAME?	1	1
Nasvi2EG000149	614	0	0	0	0	0	NA	NA	NA	NA
Nasvi2EG000150	704	0	0	0	0	0	NA	NA	NA	NA
Nasvi2EG000151	1431	0	0	0	0	0	NA	NA	NA	NA
Nasvi2EG000152	1491	0	0	0	0	0	NA	NA	NA	NA
Nasvi2EG000153	5810	15.7141	1.55225	0.267169	29.8759	5.14216	19.2468	4.26655	0.00187769	0.0081582
Nasvi2EG000154	2862	3.83095	0.291738	0.101935	7.37015	2.57518	25.2629	4.65895	0.0220406	0.0702265
Nasvi2EG000155	1488	14.1054	0.129669	0.0871428	28.0812	18.8718	216.561	7.75863	6.29e-08	5.77e-07
Nasvi2EG000156	615	8.54419	0.135916	0.221001	16.9525	27.565	124.728	6.96264	0.000160979	0.000880728
Nasvi2EG000157	2362	11133	236.195	99.9977	22029.8	9326.77	93.2698	6.54334	6.81e-21	1.65e-19
Nasvi2EG000158	1518	330.677	11.0606	7.28632	650.294	428.389	58.7935	5.87758	6.18e-07	5.02e-06
Nasvi2EG000159	1044	334.284	359.501	344.349	309.067	296.041	0.859711	-0.218075	0.608786	0.95303
Nasvi2EG000160	12151	962.869	1308.46	107.683	617.28	50.8008	0.471762	-1.08387	0.0164181	0.0548213
Nasvi2EG000161	3571	716.174	1064.1	297.983	368.249	103.122	0.346066	-1.53088	0.000808494	0.00380385
Nasvi2EG000162	5571	1562.9	2791.85	501.139	333.955	59.9452	0.119618	-3.0635	2.91e-13	4.3e-12
Nasvi2EG000163	2579	358.949	701.16	271.873	16.7383	6.49023	0.0238723	-5.38852	1.69e-24	4.88e-23
Nasvi2EG000164	713	321.099	532.97	747.504	109.227	153.194	0.20494	-2.28672	7.41e-07	5.94e-06
Nasvi2EG000165	1597	2025.7	1043.72	653.551	3007.68	1883.33	2.88168	1.52691	0.0225444	0.0715402
Nasvi2EG000166	1356	319.614	462.227	340.876	177	130.531	0.382928	-1.38486	0.00203498	0.00878703
Nasvi2EG000167	7428	35.9356	10.3674	1.39572	61.5039	8.28001	5.93243	2.56862	0.103239	0.254226
Nasvi2EG000168	3708	0	0	0	0	0	NA	NA	NA	NA
Nasvi2EG000169	1786	7.15952	4.13698	2.31634	10.1821	5.70104	2.46123	1.29938	0.578144	0.922773
Nasvi2EG000170	2515	241.279	407.546	162.046	75.013	29.8263	0.18406	-2.44175	2.76e-07	2.35e-06
Nasvi2EG000171	2927	0.463211	0.926421	0.316509	0	0	0	#NAME?	1	1
Nasvi2EG000172	5207	786.351	1274.86	244.836	297.84	57.1999	0.233625	-2.09773	2.47e-06	1.84e-05
Nasvi2EG000173	930	0.732798	0.83286	0.895549	0.632737	0.680362	0.759715	-0.396469	1	1
Nasvi2EG000174	1783	198.53	337.117	189.073	59.9429	33.6191	0.17781	-2.49159	2.3e-07	1.98e-06
Nasvi2EG000175	702	222.086	104.529	148.902	339.642	483.821	3.24926	1.70011	0.230247	0.478358
Nasvi2EG000176	578	21871	8291.7	14345.5	35450.3	61332.7	4.2754	2.09606	5.24e-06	3.72e-05
Nasvi2EG000177	1706	843.406	1091.07	639.55	595.739	349.202	0.546012	-0.872995	0.0435963	0.125349
Nasvi2EG000178	2624	453.137	813.832	310.149	92.441	35.229	0.113587	-3.13813	2.89e-12	3.92e-11
Nasvi2EG000179	212	74.6675	0.4015	1.89387	148.934	702.517	370.943	8.53505	0.00544496	0.0210095
Nasvi2EG000180	1253	4.6079	8.58307	6.85001	0.632737	0.504977	0.0737192	-3.76182	0.144559	0.332071
Nasvi2EG000181	134	0	0	0	0	0	NA	NA	NA	NA
Nasvi2EG000182	578	0	0	0	0	0	NA	NA	NA	NA
Nasvi2EG000183	3161	0	0	0	0	0	NA	NA	NA	NA
Nasvi2EG000184	277	0	0	0	0	0	NA	NA	NA	NA
Nasvi2EG000185	440	0	0	0	0	0	NA	NA	NA	NA
Nasvi2EG000186	2812	0	0	0	0	0	NA	NA	NA	NA
Nasvi2EG000187	544	0	0	0	0	0	NA	NA	NA	NA
Nasvi2EG000188	2774	2.35528	4.71057	1.69811	0	0	0	#NAME?	0.253159	0.512905
Nasvi2EG000189	351	170.37	1.2332	3.51338	339.507	967.257	275.307	8.1049	0.0132353	0.0455818
Nasvi2EG000190	4395	1.17117	0.557323	0.126808	1.78502	0.406149	3.20286	1.67936	0.811441	1
Nasvi2EG000191	6671	249.41	284.964	42.7168	213.856	32.0576	0.750469	-0.414136	0.426563	0.7509
Nasvi2EG000192	212	0	0	0	0	0	NA	NA	NA	NA
Nasvi2EG000193	2466	2525.29	3550.73	1439.88	1499.84	608.209	0.422404	-1.24331	0.142049	0.327304
Nasvi2EG000194	1469	71.4669	70.6138	48.0693	72.32	49.2308	1.02416	0.034445	0.923635	1
Nasvi2EG000195	811	368.183	240.928	297.076	495.438	610.898	2.05637	1.0401	0.0365492	0.1081
Nasvi2EG000196	1519	1.00746	2.01491	1.32647	0	0	0	#NAME?	0.762094	1
Nasvi2EG000197	3851	0	0	0	0	0	NA	NA	NA	NA
Nasvi2EG000198	805	0	0	0	0	0	NA	NA	NA	NA
Nasvi2EG000199	3334	0.546099	1.0922	0.327594	0	0	0	#NAME?	1	1
Nasvi2EG000200	3601	991.291	1528.99	424.603	453.587	125.962	0.296657	-1.75313	2.17e-05	0.000140714
Nasvi2EG000201	2933	56.571	9.72901	3.31709	103.413	35.2584	10.6293	3.40998	2.46e-07	2.11e-06
Nasvi2EG000202	2830	610.32	537.881	190.064	682.76	241.258	1.26935	0.34409	0.391563	0.709758
Nasvi2EG000203	3412	42.8707	85.1086	24.9439	0.632737	0.185444	0.00743446	-7.07156	8.68e-11	1.04e-09
Nasvi2EG000204	4291	2.82321	1.53605	0.357971	4.11036	0.957903	2.67593	1.42004	0.421486	0.747075
Nasvi2EG000205	2669	6.98317	8.07949	3.02716	5.88685	2.20564	0.728616	-0.45677	0.797537	1
Nasvi2EG000206	649	0	0	0	0	0	NA	NA	NA	NA
Nasvi2EG000207	3463	0.644102	0.135916	0.039248	1.15229	0.332743	8.47796	3.08372	0.940625	1
Nasvi2EG000208	1803	291.696	435.472	241.526	147.92	82.0409	0.339677	-1.55776	0.000830695	0.00389928
Nasvi2EG000209	5962	206.391	235.453	39.4923	177.33	29.7433	0.753142	-0.409006	0.393669	0.712559
Nasvi2EG000210	3320	757.437	579.858	174.656	935.016	281.631	1.61249	0.689291	0.102619	0.252999
Nasvi2EG000211	2387	297.729	238.433	99.8881	357.025	149.571	1.49738	0.582444	0.245671	0.502138
Nasvi2EG000212	854	2.74601	3.707	4.34075	1.78502	2.09019	0.481528	-1.05431	0.780271	1
Nasvi2EG000213	4110	1207.51	2232.68	543.232	182.336	44.3639	0.0816666	-3.61411	1.18e-16	2.21e-15
Nasvi2EG000214	2755	0.129669	0.259337	0.0941332	0	0	0	#NAME?	1	1
Nasvi2EG000215	1240	363.797	392.583	316.599	335.011	270.171	0.853351	-0.228788	0.654026	1
Nasvi2EG000216	3135	3011.42	219.913	70.1477	5802.92	1851.01	26.3873	4.72177	1.65e-22	4.37e-21
Nasvi2EG000217	1789	0.0729345	0.145869	0.0815367	0	0	0	#NAME?	1	1
Nasvi2EG000218	3552	192.157	333.926	94.0106	50.3887	14.186	0.150898	-2.72835	2.86e-08	2.73e-07
Nasvi2EG000219	1864	0	0	0	0	0	NA	NA	NA	NA
Nasvi2EG000220	1142	770.203	1536.84	1345.74	3.57005	3.12614	0.00232299	-8.7498	1.45e-45	1.1e-43
Nasvi2EG000221	2898	0	0	0	0	0	NA	NA	NA	NA
Nasvi2EG000222	3822	0	0	0	0	0	NA	NA	NA	NA
Nasvi2EG000223	4646	6.99739	13.9948	3.01222	0	0	0	#NAME?	0.00673738	0.0253682
Nasvi2EG000224	1510	0	0	0	0	0	NA	NA	NA	NA
Nasvi2EG000225	1117	11.3174	21.2646	19.0372	1.37012	1.22661	0.064432	-3.95608	0.00667448	0.0251639
Nasvi2EG000226	761	507.201	544.552	715.574	469.85	617.411	0.862819	-0.21287	0.726349	1
Nasvi2EG000227	824	301.006	320.241	388.642	281.772	341.956	0.879876	-0.184628	0.8255	1
Nasvi2EG000228	2007	1301.06	2017.61	1005.29	584.509	291.235	0.289704	-1.78735	2.13e-05	0.000138157
Nasvi2EG000229	3525	3.20747	6.41494	1.81984	0	0	0	#NAME?	0.127497	0.302306
Nasvi2EG000230	19242	9891.91	17841.2	927.201	1942.61	100.957	0.108883	-3.19915	4.74e-14	7.47e-13
Nasvi2EG000231	3439	0	0	0	0	0	NA	NA	NA	NA
Nasvi2EG000232	2328	8.04365	0.96507	0.414549	15.1222	6.4958	15.6696	3.96989	0.0469947	0.133376
Nasvi2EG000233	491	0	0	0	0	0	NA	NA	NA	NA
Nasvi2EG000234	1497	860.55	1002.16	669.442	718.945	480.257	0.717399	-0.479153	0.340757	0.643522
Nasvi2EG000235	6304	1966.12	78.4778	12.4489	3853.77	611.321	49.1065	5.61784	1.7e-29	6.45e-28
Nasvi2EG000236	3996	47.2924	37.6019	9.40989	56.9828	14.26	1.51542	0.59972	0.396943	0.717017
Nasvi2EG000237	3077	1505.64	850.37	276.363	2160.92	702.281	2.54115	1.34548	0.0770968	0.200383
Nasvi2EG000238	1749	0	0	0	0	0	NA	NA	NA	NA
Nasvi2EG000239	1486	516.296	633.176	426.094	399.417	268.786	0.630815	-0.664712	0.144721	0.33233
Nasvi2EG000240	519	0	0	0	0	0	NA	NA	NA	NA
Nasvi2EG000241	2110	311.012	480.086	227.529	141.938	67.269	0.29565	-1.75804	6.61e-05	0.000391471
Nasvi2EG000242	158	0	0	0	0	0	NA	NA	NA	NA
Nasvi2EG000243	2983	3973.84	7941.16	2662.14	6.52812	2.18844	0.000822062	-10.2485	7.73e-67	1.17e-64
Nasvi2EG000244	2926	14744.4	29467.7	10071	21.143	7.22591	0.000717499	-10.4447	3.74e-78	7.11e-76
Nasvi2EG000245	2605	1.11152	2.22304	0.853375	0	0	0	#NAME?	0.700385	1
Nasvi2EG000246	2238	129.267	4.33798	1.93833	254.196	113.582	58.5978	5.87277	2.04e-22	5.37e-21
Nasvi2EG000247	2679	9.23179	10.2514	3.82657	8.21218	3.06539	0.80108	-0.319982	0.988372	1
Nasvi2EG000248	3396	0	0	0	0	0	NA	NA	NA	NA
Nasvi2EG000249	6682	79423.3	18131.6	2713.49	140715	21058.8	7.76078	2.9562	0.0819445	0.210825
Nasvi2EG000250	1079	0	0	0	0	0	NA	NA	NA	NA
Nasvi2EG000251	2057	8.97082	7.82757	3.80533	10.1141	4.91691	1.29211	0.369728	0.703855	1
Nasvi2EG000252	1918	0.140892	0.281785	0.146916	0	0	0	#NAME?	1	1
Nasvi2EG000253	5263	16.0278	30.6855	5.83042	1.37012	0.260331	0.0446504	-4.48518	0.000444852	0.00222865
Nasvi2EG000254	1107	0	0	0	0	0	NA	NA	NA	NA
Nasvi2EG000255	199	0	0	0	0	0	NA	NA	NA	NA
Nasvi2EG000256	2719	1187.4	1993.96	733.345	380.835	140.064	0.190994	-2.3884	2.31e-08	2.23e-07
Nasvi2EG000257	791	24.8729	21.953	27.7534	27.7929	35.1364	1.26602	0.340299	0.505586	0.841195
Nasvi2EG000258	2324	3.59806	2.77549	1.19427	4.42062	1.90216	1.59273	0.671503	0.676414	1
Nasvi2EG000259	1788	140.229	133.948	74.9151	146.509	81.9403	1.09378	0.129316	0.800593	1
Nasvi2EG000260	1281	0.137769	0.275538	0.215096	0	0	0	#NAME?	1	1
Nasvi2EG000261	1488	0	0	0	0	0	NA	NA	NA	NA
Nasvi2EG000262	1562	0.0679579	0.135916	0.087014	0	0	0	#NAME?	1	1
Nasvi2EG000263	1685	112.372	224.744	133.379	0	0	0	#NAME?	3.02e-22	7.83e-21
Nasvi2EG000264	2970	10.7105	20.7883	6.99942	0.632737	0.213043	0.0304372	-5.03802	0.00277341	0.0115654
Nasvi2EG000265	5498	375.032	513.851	93.4614	236.213	42.9634	0.459691	-1.12126	0.0112228	0.0394642
Nasvi2EG000266	884	0	0	0	0	0	NA	NA	NA	NA
Nasvi2EG000267	584	0.132792	0.265584	0.454768	0	0	0	#NAME?	1	1
Nasvi2EG000268	1023	0	0	0	0	0	NA	NA	NA	NA
Nasvi2EG000269	1613	0	0	0	0	0	NA	NA	NA	NA
Nasvi2EG000270	2444	0	0	0	0	0	NA	NA	NA	NA
Nasvi2EG000271	453	3240.91	956.689	2111.9	5525.14	12196.8	5.77527	2.52989	0.0992075	0.246082
Nasvi2EG000272	202	0.0648343	0.129669	0.641923	0	0	0	#NAME?	1	1
Nasvi2EG000273	826	14.6066	4.61817	5.59101	24.595	29.7761	5.32571	2.41297	0.035282	0.104982
Nasvi2EG000274	1210	953.839	1743.4	1440.83	164.278	135.767	0.0942287	-3.40769	3.5e-15	5.96e-14
Nasvi2EG000275	995	13.864	26.2532	26.3852	1.47477	1.48218	0.0561747	-4.15394	0.00153588	0.00682035
Nasvi2EG000276	1414	107.1	212.303	150.143	1.89821	1.34244	0.00894105	-6.80534	2.61e-18	5.35e-17
Nasvi2EG000277	585	5.51041	11.0208	18.839	0	0	0	#NAME?	0.0208681	0.0671326
Nasvi2EG000278	465	4.16786	7.70298	16.5656	0.632737	1.36072	0.0821418	-3.60574	0.191098	0.416131
Nasvi2EG000279	960	283.67	565.233	588.784	2.1075	2.19532	0.00372856	-8.06717	1.96e-31	8.02e-30
Nasvi2EG000280	332	0.316368	0	0	0.632737	1.90583	Inf	Inf	0.778049	1
Nasvi2EG000281	2354	0.129669	0.259337	0.110169	0	0	0	#NAME?	1	1
Nasvi2EG000282	699	89.0399	166.31	237.925	11.77	16.8384	0.0707716	-3.82069	2.01e-10	2.31e-09
Nasvi2EG000283	5814	7.42942	6.13934	1.05596	8.71951	1.49974	1.42027	0.506165	0.860247	1
Nasvi2EG000284	1472	1.45279	2.16819	1.47296	0.737384	0.50094	0.340091	-1.55601	0.967941	1
Nasvi2EG000285	1398	40.6091	12.5992	9.01233	68.6189	49.0836	5.44627	2.44527	0.00346559	0.0141755
Nasvi2EG000286	1364	332.79	79.3604	58.1821	586.22	429.78	7.38681	2.88495	0.001623	0.00716031
Nasvi2EG000287	850	1.5998	2.04731	2.4086	1.15229	1.35563	0.562829	-0.829231	0.908038	1
Nasvi2EG000288	924	0.866564	1.73313	1.87568	0	0	0	#NAME?	0.85377	1
Nasvi2EG000289	5051	5189.49	6870.73	1360.27	3508.26	694.566	0.510609	-0.96971	0.0293252	0.0899538
Nasvi2EG000290	2752	1055.14	1146.61	416.645	963.679	350.174	0.840461	-0.250747	0.574217	0.919709
Nasvi2EG000291	252	0	0	0	0	0	NA	NA	NA	NA
Nasvi2EG000292	1648	0.476288	0.952575	0.578019	0	0	0	#NAME?	1	1
Nasvi2EG000293	2347	0	0	0	0	0	NA	NA	NA	NA
Nasvi2EG000294	967	0.135916	0.271832	0.281108	0	0	0	#NAME?	1	1
Nasvi2EG000295	5239	308.041	591.138	112.834	24.9431	4.76105	0.0421951	-4.56678	3.71e-19	7.97e-18
Nasvi2EG000296	4419	236.45	314.173	71.096	158.727	35.9193	0.505222	-0.985011	0.0394919	0.115261
Nasvi2EG000297	1303	0.630257	1.26051	0.967394	0	0	0	#NAME?	1	1
Nasvi2EG000298	1602	5.64005	11.2801	7.04126	0	0	0	#NAME?	0.0189694	0.0620259
Nasvi2EG000299	736	0.0729345	0.145869	0.198192	0	0	0	#NAME?	1	1
Nasvi2EG000301	3333	363.442	687.447	206.255	39.4375	11.8324	0.057368	-4.12361	1.19e-17	2.36e-16
Nasvi2EG000302	1252	0.678891	1.35778	1.08449	0	0	0	#NAME?	0.988078	1
Nasvi2EG000303	3874	0.949452	1.8989	0.490166	0	0	0	#NAME?	0.79852	1
Nasvi2EG000304	3893	456.248	762.031	195.744	150.465	38.6501	0.197453	-2.34042	7.42e-08	6.75e-07
Nasvi2EG000305	1524	839.386	1628.17	1068.36	50.598	33.2008	0.0310765	-5.00803	1.52e-26	4.9e-25
Nasvi2EG000306	991	241.66	466.598	470.835	16.7224	16.8743	0.035839	-4.80233	1.71e-19	3.76e-18
Nasvi2EG000307	692	433.404	521.133	753.082	345.675	499.53	0.663314	-0.592237	0.149375	0.341053
Nasvi2EG000308	2084	891.711	890.177	427.148	893.246	428.621	1.00345	0.00496581	0.933123	1
Nasvi2EG000309	1297	806.576	673.691	519.423	939.46	724.333	1.3945	0.479745	0.282804	0.559307
Nasvi2EG000310	3160	3447.9	4172.11	1320.29	2723.7	861.931	0.652836	-0.615207	0.202528	0.435242
Nasvi2EG000311	1509	4027.47	2906.17	1925.89	5148.76	3412.04	1.77166	0.825105	0.0461763	0.131466
Nasvi2EG000312	2651	8318.9	9255.85	3491.45	7381.95	2784.59	0.797545	-0.326363	0.539886	0.882
Nasvi2EG000313	3996	2460.72	3817.46	955.321	1103.98	276.272	0.289192	-1.7899	1.12e-05	7.54e-05
Nasvi2EG000314	3065	751.455	366.59	119.605	1136.32	370.74	3.0997	1.63213	0.00944034	0.0339241
Nasvi2EG000315	1146	60.7138	99.1202	86.4923	22.3075	19.4656	0.225055	-2.15165	0.000659144	0.00317016
Nasvi2EG000316	4848	619.932	296.22	61.1014	943.644	194.646	3.18562	1.67158	0.0112135	0.0394451
Nasvi2EG000317	306	17.9566	31.6982	103.589	4.21501	13.7745	0.132973	-2.9108	0.00695337	0.0260319
Nasvi2EG000318	162	1.17117	0.557323	3.44026	1.78502	11.0187	3.20286	1.67936	0.811441	1
Nasvi2EG000319	810	15109.3	14688.8	18134.4	15529.8	19172.6	1.05725	0.0803223	0.824702	1
Nasvi2EG000320	189	0	0	0	0	0	NA	NA	NA	NA
Nasvi2EG000321	288	0	0	0	0	0	NA	NA	NA	NA
Nasvi2EG000322	7529	766.909	1102.58	146.444	431.243	57.2776	0.391124	-1.3543	0.00204031	0.0088064
Nasvi2EG000323	480	329.952	386.282	804.754	273.621	570.044	0.708346	-0.497474	0.369269	0.680998
Nasvi2EG000324	1509	0	0	0	0	0	NA	NA	NA	NA
Nasvi2EG000325	2635	1678.49	2751.42	1044.18	605.561	229.814	0.22009	-2.18383	3.01e-07	2.54e-06
Nasvi2EG000326	2928	286.232	212.902	72.7125	359.562	122.801	1.68886	0.756048	0.0947421	0.237176
Nasvi2EG000328	1609	0	0	0	0	0	NA	NA	NA	NA
Nasvi2EG000329	3899	0	0	0	0	0	NA	NA	NA	NA
Nasvi2EG000330	2544	6.50333	10.0694	3.95808	2.93731	1.1546	0.291708	-1.7774	0.215846	0.45683
Nasvi2EG000331	3020	0	0	0	0	0	NA	NA	NA	NA
Nasvi2EG000332	3298	172.492	275.693	83.5941	69.2915	21.0101	0.251335	-1.99231	3.61e-05	0.000224113
Nasvi2EG000333	2095	0	0	0	0	0	NA	NA	NA	NA
Nasvi2EG000334	653	0	0	0	0	0	NA	NA	NA	NA
Nasvi2EG000335	730	27.1722	54.3443	74.4443	0	0	0	#NAME?	1.59e-08	1.55e-07
Nasvi2EG000336	9164	188.238	355.618	38.806	20.8572	2.27599	0.0586506	-4.09171	4.66e-14	7.36e-13
Nasvi2EG000337	994	0	0	0	0	0	NA	NA	NA	NA
Nasvi2EG000338	945	0	0	0	0	0	NA	NA	NA	NA
Nasvi2EG000339	746	0	0	0	0	0	NA	NA	NA	NA
Nasvi2EG000340	2831	0	0	0	0	0	NA	NA	NA	NA
Nasvi2EG000341	814	22954.7	23985.1	29465.7	21924.4	26934.1	0.914082	-0.129604	0.729479	1
Nasvi2EG000342	217	0	0	0	0	0	NA	NA	NA	NA
Nasvi2EG000343	2064	0	0	0	0	0	NA	NA	NA	NA
Nasvi2EG000344	2655	373.735	460.898	173.596	286.572	107.937	0.62177	-0.685548	0.153455	0.348801
Nasvi2EG000345	1413	0	0	0	0	0	NA	NA	NA	NA
Nasvi2EG000346	3132	0	0	0	0	0	NA	NA	NA	NA
Nasvi2EG000347	2770	3.70991	1.20196	0.43392	6.21786	2.24472	5.17311	2.37103	0.16612	0.371154
Nasvi2EG000349	2035	0	0	0	0	0	NA	NA	NA	NA
Nasvi2EG000350	1860	0	0	0	0	0	NA	NA	NA	NA
Nasvi2EG000351	361	698.968	30.3395	84.043	1367.6	3788.36	45.0764	5.4943	0.0515523	0.144226
Nasvi2EG000352	361	89.1974	22.6997	62.8802	155.695	431.288	6.85889	2.77798	0.0720058	0.189722
Nasvi2EG000353	320	67.7021	0.129669	0.405214	135.275	422.733	1043.23	10.0268	1.72e-11	2.18e-10
Nasvi2EG000354	332	15089	2.26176	6.81252	30175.8	90891.1	13341.8	13.7037	8.36e-21	2.01e-19
Nasvi2EG000355	2809	0.749972	1.49994	0.533978	0	0	0	#NAME?	0.935234	1
Nasvi2EG000356	725	206.911	292.11	402.911	121.712	167.879	0.416666	-1.26304	0.00957257	0.0343447
Nasvi2EG000357	4867	27.9997	6.60454	1.357	49.3948	10.1489	7.47892	2.90283	0.0524151	0.145957
Nasvi2EG000358	306	0	0	0	0	0	NA	NA	NA	NA
Nasvi2EG000359	779	0.135916	0.271832	0.348949	0	0	0	#NAME?	1	1
Nasvi2EG000360	1829	2.46222	0.709439	0.387883	4.21501	2.30454	5.94133	2.57078	0.24686	0.503539
Nasvi2EG000361	7599	4.74592	0.135916	0.017886	9.35593	1.23121	68.8362	6.1051	0.034107	0.102185
Nasvi2EG000362	2159	4.21924	0.557323	0.258139	7.88117	3.65038	14.1411	3.82182	0.0977093	0.243167
Nasvi2EG000363	9531	510.081	901.873	94.6252	118.288	12.4109	0.131159	-2.93061	1.04e-10	1.23e-09
Nasvi2EG000364	8647	203.289	298.619	34.5344	107.958	12.485	0.361523	-1.46784	0.00489035	0.019154
Nasvi2EG000365	2445	1626.5	1372.22	561.235	1880.78	769.233	1.37061	0.454817	0.297889	0.582565
Nasvi2EG000366	9607	913.495	1367.5	142.344	459.492	47.8289	0.33601	-1.57343	0.000258706	0.00135906
Nasvi2EG000367	923	44.9333	65.7948	71.2836	24.0718	26.08	0.365862	-1.45063	0.0219668	0.0700355
Nasvi2EG000368	4055	60.7343	89.0763	21.967	32.3923	7.98824	0.363647	-1.45939	0.0138067	0.047195
Nasvi2EG000369	1919	1546.31	1938.51	1010.16	1154.11	601.414	0.595362	-0.74816	0.0853611	0.217349
Nasvi2EG000370	3327	1344.23	631.854	189.917	2056.6	618.153	3.25486	1.7026	0.00030216	0.00156549
Nasvi2EG000371	1038	0.644102	0.135916	0.13094	1.15229	1.1101	8.47796	3.08372	0.940625	1
Nasvi2EG000372	779	0	0	0	0	0	NA	NA	NA	NA
Nasvi2EG000373	5043	0	0	0	0	0	NA	NA	NA	NA
Nasvi2EG000374	2603	0	0	0	0	0	NA	NA	NA	NA
Nasvi2EG000375	4050	8892.59	17549.6	4333.23	235.619	58.1775	0.0134259	-6.21884	1.49e-41	9.51e-40
Nasvi2EG000376	6189	38.8779	6.62313	1.07015	71.1327	11.4934	10.74	3.42493	0.000346527	0.0017732
Nasvi2EG000377	2638	320.426	525.841	199.333	115.012	43.598	0.218719	-2.19285	2.47e-06	1.84e-05
Nasvi2EG000378	492	324.583	8.11793	16.4999	641.047	1302.94	78.9669	6.30318	3.93e-18	7.95e-17
Nasvi2EG000379	398	34.6325	1.38023	3.46791	67.8847	170.565	49.1836	5.62011	0.000308669	0.00159636
Nasvi2EG000380	689	34.3215	10.6217	15.416	58.0214	84.2111	5.46256	2.44958	0.074049	0.1943
Nasvi2EG000381	3632	3.32503	0.67079	0.184689	5.97927	1.64628	8.91377	3.15604	0.381241	0.695701
Nasvi2EG000382	3719	20.5364	3.1358	0.843185	37.9371	10.2009	12.098	3.5967	0.000240517	0.00127206
Nasvi2EG000383	3450	0	0	0	0	0	NA	NA	NA	NA
Nasvi2EG000384	415	489.221	2.17836	5.24906	976.264	2352.44	448.165	8.80789	0.00241791	0.0102277
Nasvi2EG000385	718	0	0	0	0	0	NA	NA	NA	NA
Nasvi2EG000386	3413	0.20885	0.417701	0.122385	0	0	0	#NAME?	1	1
Nasvi2EG000387	1316	211.403	307.174	233.415	115.632	87.8663	0.376439	-1.40951	0.00417655	0.0167532
Nasvi2EG000388	2475	1233.91	2466.35	996.504	1.47477	0.595865	0.000597956	-10.7077	7.62e-55	8.56e-53
Nasvi2EG000389	576	3.34026	6.68052	11.5981	0	0	0	#NAME?	0.114614	0.27739
Nasvi2EG000390	3741	0	0	0	0	0	NA	NA	NA	NA
Nasvi2EG000391	1680	5.64608	4.35767	2.59385	6.93449	4.12767	1.59133	0.670232	0.803881	1
Nasvi2EG000392	722	471.481	430.947	596.879	512.014	709.161	1.18811	0.248674	0.55036	0.894455
Nasvi2EG000393	684	1.08311	1.42883	2.08893	0.737384	1.07805	0.516075	-0.954348	1	1
Nasvi2EG000394	1591	107.745	188.045	118.193	27.4448	17.25	0.145948	-2.77648	3.03e-07	2.56e-06
Nasvi2EG000395	2553	140.641	245.159	96.0278	36.1228	14.1491	0.147344	-2.76274	1.29e-08	1.27e-07
Nasvi2EG000396	2587	20.6277	31.1657	12.047	10.0896	3.90013	0.323742	-1.62709	0.0565889	0.155135
Nasvi2EG000397	2626	0	0	0	0	0	NA	NA	NA	NA
Nasvi2EG000398	1655	1.19786	1.76299	1.06525	0.632737	0.382318	0.3589	-1.47835	1	1
Nasvi2EG000399	2161	135.48	3.69429	1.70953	267.267	123.677	72.3458	6.17684	0.0303116	0.0926301
Nasvi2EG000400	17884	888.059	1494.62	83.5729	281.501	15.7404	0.188343	-2.40857	2.1e-08	2.04e-07
Nasvi2EG000401	2355	0	0	0	0	0	NA	NA	NA	NA
Nasvi2EG000402	2674	0.132792	0.265584	0.099321	0	0	0	#NAME?	1	1
Nasvi2EG000404	2225	1298.01	969.592	435.772	1626.43	730.98	1.67744	0.746258	0.0812677	0.209482
Nasvi2EG000405	1032	553.722	458.966	444.734	648.479	628.371	1.41291	0.498673	0.193004	0.419292
Nasvi2EG000407	325	0	0	0	0	0	NA	NA	NA	NA
Nasvi2EG000408	2370	140.283	277.088	116.915	3.47762	1.46735	0.0125506	-6.3161	4.35e-20	9.93e-19
Nasvi2EG000409	2861	63.7408	63.6583	22.2504	63.8232	22.308	1.00259	0.00373202	0.980211	1
Nasvi2EG000410	2634	1.80011	2.96749	1.12661	0.632737	0.240219	0.213223	-2.22957	0.800507	1
Nasvi2EG000411	2298	6.65156	11.5181	5.01222	1.78502	0.776773	0.154976	-2.68989	0.100636	0.248927
Nasvi2EG000412	2734	135.734	269.36	98.5222	2.1075	0.77085	0.00782413	-6.99785	3.89e-20	8.93e-19
Nasvi2EG000413	1108	2.08557	0.806706	0.728074	3.36444	3.0365	4.17059	2.06025	0.534114	0.876013
Nasvi2EG000414	1573	8.58415	16.5356	10.5121	0.632737	0.402248	0.0382652	-4.70782	0.010848	0.0382722
Nasvi2EG000415	1653	13924.9	1837.66	1111.71	26012.1	15736.3	14.1551	3.82325	0.00785903	0.0289305
Nasvi2EG000416	1336	288.387	332.599	248.951	244.175	182.766	0.734144	-0.445864	0.401104	0.721966
Nasvi2EG000417	2225	615.643	598.729	269.092	632.557	284.295	1.0565	0.079293	0.950918	1
Nasvi2EG000418	5065	1417.96	2049.84	404.708	786.074	155.197	0.38348	-1.38278	0.000968805	0.00448541
Nasvi2EG000419	12785	720.539	1015.88	79.4589	425.196	33.2574	0.418548	-1.25653	0.00410406	0.016495
Nasvi2EG000420	3149	0	0	0	0	0	NA	NA	NA	NA
Nasvi2EG000421	2014	0	0	0	0	0	NA	NA	NA	NA
Nasvi2EG000422	747	150.308	173.816	232.685	126.8	169.745	0.729504	-0.455012	0.318013	0.61064
Nasvi2EG000423	2896	675.902	972.543	335.823	379.26	130.96	0.389967	-1.35858	0.00116136	0.00529017
Nasvi2EG000424	557	106.403	95.8877	172.15	116.918	209.908	1.21933	0.286085	0.679002	1
Nasvi2EG000425	1118	42.3258	9.76279	8.73237	74.8888	66.9846	7.67084	2.93938	3.45e-05	0.000215253
Nasvi2EG000426	3567	1584.63	2339.65	655.916	829.607	232.578	0.354585	-1.49579	0.000728309	0.00345539
Nasvi2EG000427	15685	1307.02	418.28	26.6675	2195.77	139.991	5.24951	2.39218	6.04e-07	4.91e-06
Nasvi2EG000428	2760	0	0	0	0	0	NA	NA	NA	NA
Nasvi2EG000429	3324	0	0	0	0	0	NA	NA	NA	NA
Nasvi2EG000430	3724	0.0679579	0.135916	0.0364973	0	0	0	#NAME?	1	1
Nasvi2EG000431	1684	0	0	0	0	0	NA	NA	NA	NA
Nasvi2EG000432	3400	37.9582	34.2106	10.0619	41.7059	12.2664	1.21909	0.285809	0.635275	0.982533
Nasvi2EG000433	2679	14.3548	11.5356	4.30593	17.174	6.41059	1.48878	0.574133	0.5893	0.93312
Nasvi2EG000434	1978	303.431	352.041	177.978	254.821	128.828	0.72384	-0.466258	0.298561	0.583654
Nasvi2EG000435	475	9.74242	13.6904	28.8219	5.79442	12.1988	0.423247	-1.24043	0.490923	0.823948
Nasvi2EG000436	5781	4003.8	5024.25	869.098	2983.34	516.06	0.593788	-0.751981	0.0766186	0.199344
Nasvi2EG000437	3127	3064.79	2828.94	904.681	3300.64	1055.53	1.16674	0.222487	0.52042	0.858214
Nasvi2EG000438	2314	1325.99	865.81	374.161	1786.16	771.894	2.063	1.04474	0.0355488	0.105695
Nasvi2EG000439	1423	509.359	385.292	270.761	633.425	445.133	1.64401	0.71722	0.104896	0.257519
Nasvi2EG000440	8121	21.3644	14.179	1.74597	28.5498	3.51556	2.01353	1.00972	0.342418	0.644973
Nasvi2EG000441	2853	13.7688	27.5375	9.65213	0	0	0	#NAME?	5.57e-05	0.000334215
Nasvi2EG000442	599	26.2544	18.2721	30.5044	34.2368	57.1566	1.87372	0.905903	0.555507	0.900661
Nasvi2EG000443	1467	362.099	643.127	438.396	81.0717	55.2636	0.126059	-2.98783	2.96e-10	3.36e-09
Nasvi2EG000444	896	658.231	336.297	375.331	980.165	1093.93	2.91458	1.54329	0.000762921	0.00360195
Nasvi2EG000445	3944	2313.03	2439.54	618.546	2186.52	554.392	0.896283	-0.157974	0.862866	1
Nasvi2EG000446	1454	1176.53	847.388	582.798	1505.67	1035.53	1.77683	0.829309	0.0490752	0.138401
Nasvi2EG000447	3229	1186.21	1231.84	381.493	1140.57	353.228	0.925909	-0.111058	0.761506	1
Nasvi2EG000448	2088	631.286	585.784	280.548	676.789	324.133	1.15536	0.208337	0.551101	0.895374
Nasvi2EG000449	8832	1435.57	1166.55	132.082	1704.6	193.003	1.46124	0.547193	0.351183	0.657195
Nasvi2EG000450	4002	653.546	829.941	207.382	477.152	119.228	0.574922	-0.798561	0.0561702	0.154237
Nasvi2EG000451	18672	1077.59	1118.86	59.922	1036.32	55.501	0.926221	-0.110571	0.859751	1
Nasvi2EG000452	2811	0	0	0	0	0	NA	NA	NA	NA
Nasvi2EG000453	917	299.146	281.178	306.628	317.114	345.817	1.12781	0.173518	0.783645	1
Nasvi2EG000454	9392	600.132	769.706	81.9534	430.558	45.843	0.559379	-0.838101	0.0526679	0.1465
Nasvi2EG000455	461	9.655	16.0417	34.7975	3.26833	7.08965	0.20374	-2.2952	0.142674	0.328506
Nasvi2EG000456	1359	14.2213	21.1685	15.5765	7.27404	5.3525	0.343626	-1.54109	0.27233	0.542976
Nasvi2EG000457	16406	5106.78	8336.3	508.125	1877.26	114.425	0.225191	-2.15078	1.76e-07	1.53e-06
Nasvi2EG000458	193	0	0	0	0	0	NA	NA	NA	NA
Nasvi2EG000459	420	0	0	0	0	0	NA	NA	NA	NA
Nasvi2EG000460	1297	0.552346	1.10469	0.851728	0	0	0	#NAME?	1	1
Nasvi2EG000461	15101	78.6422	50.9784	3.37583	106.306	7.03966	2.08532	1.06027	0.301777	0.588154
Nasvi2EG000462	489	0	0	0	0	0	NA	NA	NA	NA
Nasvi2EG000463	1362	106.608	91.3006	67.0342	121.915	89.5121	1.33532	0.417184	0.387863	0.704372
Nasvi2EG000464	24636	1230.58	1258.16	51.0699	1202.99	48.8307	0.956154	-0.0646852	0.831755	1
Nasvi2EG000465	937	0	0	0	0	0	NA	NA	NA	NA
Nasvi2EG000466	30336	514.037	1013.55	33.4109	14.5225	0.478721	0.0143283	-6.12499	9.19e-31	3.68e-29
Nasvi2EG000467	2475	0	0	0	0	0	NA	NA	NA	NA
Nasvi2EG000468	1993	33.8437	65.7977	33.0144	1.88967	0.948154	0.0287194	-5.12183	4.19e-08	3.92e-07
Nasvi2EG000469	1883	314.236	508.785	270.199	119.688	63.5622	0.235242	-2.08778	3.81e-06	2.77e-05
Nasvi2EG000470	3194	696.601	302.165	94.6038	1091.04	341.59	3.61074	1.85229	0.00491417	0.0192226
Nasvi2EG000471	1394	198.227	249.348	178.872	147.105	105.528	0.58996	-0.76131	0.101096	0.249851
Nasvi2EG000472	2591	9.69188	3.89385	1.50283	15.4899	5.97835	3.97805	1.99206	0.240867	0.495409
Nasvi2EG000473	2549	14.3448	26.5822	10.4285	2.1075	0.826796	0.0792825	-3.65685	0.00350652	0.0143285
Nasvi2EG000474	1362	0.316368	0	0	0.632737	0.464564	Inf	Inf	0.778049	1
Nasvi2EG000475	1030	0	0	0	0	0	NA	NA	NA	NA
Nasvi2EG000476	911	0	0	0	0	0	NA	NA	NA	NA
Nasvi2EG000477	894	2.02614	4.05227	4.53274	0	0	0	#NAME?	0.331232	0.629519
Nasvi2EG000478	736	0.0729345	0.145869	0.198192	0	0	0	#NAME?	1	1
Nasvi2EG000479	1160	0	0	0	0	0	NA	NA	NA	NA
Nasvi2EG000480	710	0	0	0	0	0	NA	NA	NA	NA
Nasvi2EG000481	717	0.433526	0.129669	0.180849	0.737384	1.02843	5.68668	2.50759	0.875941	1
Nasvi2EG000482	1308	0	0	0	0	0	NA	NA	NA	NA
Nasvi2EG000483	939	0	0	0	0	0	NA	NA	NA	NA
Nasvi2EG000484	807	0	0	0	0	0	NA	NA	NA	NA
Nasvi2EG000485	983	0.316368	0	0	0.632737	0.643679	Inf	Inf	0.778049	1
Nasvi2EG000486	4417	662.97	477.832	108.18	848.107	192.01	1.77491	0.827742	0.0564481	0.154812
Nasvi2EG000487	4853	749.252	1179.08	242.959	319.421	65.8194	0.270907	-1.88413	2.5e-05	0.000160241
Nasvi2EG000488	4882	2.80229	1.92135	0.393558	3.68323	0.754452	1.917	0.938852	0.635369	0.982533
Nasvi2EG000489	940	47.8964	60.4412	64.2992	35.3516	37.608	0.584891	-0.773759	0.286978	0.5658
Nasvi2EG000490	9163	415.133	292.432	31.9145	537.833	58.6962	1.83917	0.879056	0.158996	0.358254
Nasvi2EG000491	1215	0	0	0	0	0	NA	NA	NA	NA
Nasvi2EG000492	3217	61.0713	11.1877	3.47768	110.955	34.4902	9.91758	3.30999	7.58e-05	0.000443737
Nasvi2EG000493	17997	202.112	46.1156	2.56241	358.109	19.8982	7.76546	2.95707	0.113084	0.274406
Nasvi2EG000497	1769	728.654	967.831	547.106	489.478	276.698	0.505747	-0.983511	0.0101848	0.0362595
Nasvi2EG000498	687	48.4238	78.0128	113.556	18.8348	27.416	0.241432	-2.05031	0.00286951	0.0119318
Nasvi2EG000499	4034	1534.97	2914.33	722.443	155.604	38.5731	0.0533926	-4.22722	9.87e-22	2.49e-20
Nasvi2EG000500	3282	4382.34	781.053	237.981	7983.63	2432.55	10.2216	3.35355	1.19e-06	9.31e-06
Nasvi2EG000501	700	1036.89	228.242	326.06	1845.54	2636.49	8.0859	3.01541	0.0090127	0.0326239
Nasvi2EG000502	1824	813.692	1302.8	714.257	324.58	177.95	0.24914	-2.00497	3.48e-06	2.54e-05
Nasvi2EG000503	2124	215.563	430.494	202.681	0.632737	0.297899	0.00146979	-9.41017	1.24e-29	4.74e-28
Nasvi2EG000504	1244	983.323	789.47	634.622	1177.18	946.283	1.4911	0.576374	0.238921	0.491903
Nasvi2EG000505	787	106.933	197.572	251.044	16.2953	20.7056	0.0824778	-3.59985	2.56e-10	2.91e-09
Nasvi2EG000506	3016	220.481	285.337	94.6076	155.625	51.5997	0.545407	-0.874594	0.0866532	0.219979
Nasvi2EG000507	890	709.891	558.973	628.06	860.81	967.202	1.53998	0.622915	0.151982	0.345994
Nasvi2EG000508	1968	754.924	249.485	126.771	1260.36	640.428	5.05185	2.33681	0.0107772	0.0380487
Nasvi2EG000509	3508	66817.5	36203	10320.1	97432.1	27774.2	2.69127	1.42829	0.00136229	0.00611901
Nasvi2EG000510	3591	52.5758	96.4321	26.8538	8.71951	2.42816	0.0904213	-3.46719	2.87e-05	0.000181303
Nasvi2EG000511	653	255.66	254.578	389.859	256.742	393.172	1.0085	0.012208	0.869204	1
Nasvi2EG000512	2211	315.573	469.341	212.276	161.805	73.182	0.34475	-1.53638	0.000506678	0.00249715
Nasvi2EG000514	3473	0	0	0	0	0	NA	NA	NA	NA
Nasvi2EG000515	754	4.06376	4.97238	6.59467	3.15514	4.18454	0.634534	-0.656231	0.894935	1
Nasvi2EG000516	775	2.72683	4.18819	5.40411	1.26547	1.63287	0.302153	-1.72665	0.769535	1
Nasvi2EG000517	5897	160.201	210.88	35.7605	109.521	18.5724	0.519354	-0.945209	0.0643864	0.17324
Nasvi2EG000518	508	1.65889	3.31778	6.53107	0	0	0	#NAME?	0.44805	0.77031
Nasvi2EG000520	3039	0	0	0	0	0	NA	NA	NA	NA
Nasvi2EG000521	1934	0	0	0	0	0	NA	NA	NA	NA
Nasvi2EG000522	4162	0	0	0	0	0	NA	NA	NA	NA
Nasvi2EG000523	2602	0	0	0	0	0	NA	NA	NA	NA
Nasvi2EG000524	2705	0	0	0	0	0	NA	NA	NA	NA
Nasvi2EG000525	1150	0	0	0	0	0	NA	NA	NA	NA
Nasvi2EG000526	2394	0	0	0	0	0	NA	NA	NA	NA
Nasvi2EG000528	243	0	0	0	0	0	NA	NA	NA	NA
Nasvi2EG000529	3486	0.60908	1.21816	0.349443	0	0	0	#NAME?	1	1
Nasvi2EG000530	7046	0.278661	0.557323	0.0790977	0	0	0	#NAME?	1	1
Nasvi2EG000531	3458	1.15333	2.30665	0.667048	0	0	0	#NAME?	0.676887	1
Nasvi2EG000533	2079	0.268708	0.537416	0.258497	0	0	0	#NAME?	1	1
Nasvi2EG000534	2017	0	0	0	0	0	NA	NA	NA	NA
Nasvi2EG000535	474	0.0729345	0.145869	0.307741	0	0	0	#NAME?	1	1
Nasvi2EG000537	2940	0	0	0	0	0	NA	NA	NA	NA
Nasvi2EG000539	126	0	0	0	0	0	NA	NA	NA	NA
Nasvi2EG000541	546	0	0	0	0	0	NA	NA	NA	NA
Nasvi2EG000543	228	0	0	0	0	0	NA	NA	NA	NA
Nasvi2EG000546	2000	0	0	0	0	0	NA	NA	NA	NA
Nasvi2EG000548	1387	4.15841	0	0	8.31683	5.99627	Inf	Inf	0.0136983	0.0468796
Nasvi2EG000549	3894	0.0648343	0.129669	0.0332996	0	0	0	#NAME?	1	1
Nasvi2EG000550	533	1017.99	72.699	136.396	1963.28	3683.45	27.0056	4.75519	7.98e-22	2.02e-20
Nasvi2EG000551	2710	13.465	0.553616	0.204287	26.3764	9.73298	47.6438	5.57422	1.02e-05	6.91e-05
Nasvi2EG000552	11787	446.184	725.295	61.5335	167.073	14.1744	0.230352	-2.11809	2.41e-06	1.8e-05
Nasvi2EG000553	1155	2.02425	1.5261	1.3213	2.52241	2.1839	1.65285	0.724954	0.883597	1
Nasvi2EG000554	550	2.21488	2.95499	5.37272	1.47477	2.68139	0.499076	-1.00267	0.971507	1
Nasvi2EG000555	5477	27.2979	25.4303	4.64311	29.1655	5.32509	1.14688	0.197712	0.741688	1
Nasvi2EG000559	2448	786.564	306.081	125.033	1267.05	517.585	4.13959	2.04949	9.36e-06	6.39e-05
Nasvi2EG000560	6543	1023.56	508.293	77.685	1538.82	235.185	3.02742	1.59809	0.139808	0.323496
Nasvi2EG000561	1549	0.398376	0.796753	0.514366	0	0	0	#NAME?	1	1
Nasvi2EG000562	2158	0.140892	0.281785	0.130577	0	0	0	#NAME?	1	1
Nasvi2EG000563	2167	0	0	0	0	0	NA	NA	NA	NA
Nasvi2EG000564	5461	0	0	0	0	0	NA	NA	NA	NA
Nasvi2EG000565	2194	0	0	0	0	0	NA	NA	NA	NA
Nasvi2EG000566	991	0	0	0	0	0	NA	NA	NA	NA
Nasvi2EG000567	3491	0	0	0	0	0	NA	NA	NA	NA
Nasvi2EG000568	3148	0	0	0	0	0	NA	NA	NA	NA
Nasvi2EG000569	1775	0	0	0	0	0	NA	NA	NA	NA
Nasvi2EG000570	2910	0	0	0	0	0	NA	NA	NA	NA
Nasvi2EG000571	3400	0	0	0	0	0	NA	NA	NA	NA
Nasvi2EG000572	1638	54.06	40.2225	24.5559	67.8974	41.4514	1.68804	0.755352	0.342431	0.644973
Nasvi2EG000573	1257	159.676	171.622	136.533	147.73	117.526	0.860785	-0.216276	0.617731	0.964092
Nasvi2EG000574	4777	186.807	242.702	50.8064	130.913	27.4048	0.539396	-0.890582	0.0965847	0.240958
Nasvi2EG000575	8021	1139.5	1115.94	139.127	1163.06	145.001	1.04223	0.0596674	0.91283	1
Nasvi2EG000576	3047	0	0	0	0	0	NA	NA	NA	NA
Nasvi2EG000577	5415	0	0	0	0	0	NA	NA	NA	NA
Nasvi2EG000578	4624	1064.6	1369.77	296.23	759.43	164.237	0.554423	-0.850941	0.0637446	0.17174
Nasvi2EG000579	2628	0	0	0	0	0	NA	NA	NA	NA
Nasvi2EG000580	10417	2076.41	2336.4	224.288	1816.41	174.37	0.777439	-0.363198	0.346899	0.651097
Nasvi2EG000581	8142	2480.1	3456.47	424.523	1503.74	184.689	0.435052	-1.20074	0.00405839	0.0163243
Nasvi2EG000582	3874	2065.41	3126.04	806.929	1004.78	259.364	0.321422	-1.63746	0.00012041	0.000676622
Nasvi2EG000583	4230	0	0	0	0	0	NA	NA	NA	NA
Nasvi2EG000584	692	115.29	192.534	278.228	38.0466	54.9806	0.19761	-2.33927	5.73e-06	4.04e-05
Nasvi2EG000585	555	15.9329	23.7669	42.8232	8.099	14.5928	0.340768	-1.55314	0.120831	0.289678
Nasvi2EG000586	4283	111.839	206.42	48.1951	17.259	4.02966	0.0836114	-3.58016	5.91e-10	6.51e-09
Nasvi2EG000587	1990	99.3884	80.0177	40.2099	118.759	59.6779	1.48416	0.569648	0.271099	0.541447
Nasvi2EG000588	3169	299.036	540.99	170.713	57.0809	18.0123	0.105512	-3.24452	2.49e-12	3.4e-11
Nasvi2EG000589	1870	19.4662	32.7352	17.5055	6.1971	3.31396	0.18931	-2.40118	0.00736913	0.0273267
Nasvi2EG000590	2008	5.00565	8.00844	3.98827	2.00286	0.997439	0.250093	-1.99946	0.419121	0.74481
Nasvi2EG000591	736	0.0648343	0.129669	0.17618	0	0	0	#NAME?	1	1
Nasvi2EG000592	841	0.753018	0.135916	0.161612	1.37012	1.62916	10.0807	3.33352	0.574325	0.919709
Nasvi2EG000593	1655	35.5905	23.7248	14.3352	47.4563	28.6745	2.00028	1.0002	0.131498	0.309405
Nasvi2EG000594	4878	840.584	1312.76	269.119	368.405	75.5238	0.280634	-1.83324	2.19e-05	0.000141622
Nasvi2EG000595	8876	1734.24	702.321	79.1259	2766.16	311.644	3.93859	1.97768	1.38e-05	9.21e-05
Nasvi2EG000596	2264	155.428	282.136	124.618	28.7188	12.685	0.10179	-3.29633	3.56e-10	3.98e-09
Nasvi2EG000597	718	543.581	263.812	367.426	823.351	1146.73	3.12098	1.642	0.000501421	0.00247363
Nasvi2EG000598	8506	1071.89	1356.26	159.448	787.518	92.5839	0.580653	-0.784251	0.0781002	0.202731
Nasvi2EG000599	1191	22.6958	27.3879	22.9957	18.0038	15.1165	0.657363	-0.605238	0.617276	0.963572
Nasvi2EG000600	524	0.683867	1.36773	2.61018	0	0	0	#NAME?	0.983901	1
Nasvi2EG000601	1787	925.949	1046.39	585.554	805.513	450.763	0.769806	-0.377434	0.407712	0.730561
Nasvi2EG000602	1195	2805.68	3632.11	3039.42	1979.25	1656.28	0.54493	-0.875856	0.116662	0.281409
Nasvi2EG000603	4953	90.2114	49.6412	10.0224	130.782	26.4045	2.63454	1.39755	0.0574785	0.15715
Nasvi2EG000604	6070	895.148	1345.57	221.675	444.73	73.2668	0.330515	-1.59721	0.000203552	0.00109247
Nasvi2EG000605	2761	419.956	417.677	151.277	422.235	152.928	1.01091	0.0156564	0.986774	1
Nasvi2EG000606	2491	28108.8	12658.2	5081.56	43559.4	17486.7	3.44121	1.78292	7.86e-05	0.000459144
Nasvi2EG000607	4467	0	0	0	0	0	NA	NA	NA	NA
Nasvi2EG000608	2943	0	0	0	0	0	NA	NA	NA	NA
Nasvi2EG000609	2318	0	0	0	0	0	NA	NA	NA	NA
Nasvi2EG000610	1823	113.055	65.5287	35.9455	160.582	88.0864	2.45055	1.29311	0.0243976	0.0766667
Nasvi2EG000611	1414	0.0679579	0.135916	0.0961215	0	0	0	#NAME?	1	1
Nasvi2EG000612	577	0	0	0	0	0	NA	NA	NA	NA
Nasvi2EG000613	3392	0	0	0	0	0	NA	NA	NA	NA
Nasvi2EG000614	2124	0	0	0	0	0	NA	NA	NA	NA
Nasvi2EG000615	6727	0	0	0	0	0	NA	NA	NA	NA
Nasvi2EG000616	2670	0	0	0	0	0	NA	NA	NA	NA
Nasvi2EG000617	1956	0	0	0	0	0	NA	NA	NA	NA
Nasvi2EG000618	2187	0	0	0	0	0	NA	NA	NA	NA
Nasvi2EG000619	259	0	0	0	0	0	NA	NA	NA	NA
Nasvi2EG000620	2995	94.7629	43.5504	14.541	145.975	48.7397	3.35188	1.74497	0.00105757	0.00485764
Nasvi2EG000621	3225	74.9614	26.469	8.20744	123.454	38.2803	4.66409	2.2216	0.000166806	0.000909667
Nasvi2EG000622	3039	135.043	20.1152	6.61903	249.972	82.2545	12.427	3.6354	1.13e-08	1.12e-07
Nasvi2EG000623	4126	1.33747	1.93755	0.469596	0.737384	0.178716	0.380575	-1.39375	1	1
Nasvi2EG000624	4716	195.868	72.125	15.2937	319.611	67.7716	4.43135	2.14775	0.0137084	0.0469064
Nasvi2EG000625	1850	0	0	0	0	0	NA	NA	NA	NA
Nasvi2EG000626	21461	1347.5	551.359	25.6912	2143.65	99.8857	3.88793	1.959	0.00055154	0.00269797
Nasvi2EG000627	2463	0	0	0	0	0	NA	NA	NA	NA
Nasvi2EG000628	1667	11.3751	14.538	8.72103	8.21218	4.92632	0.564879	-0.823986	0.606287	0.95018
Nasvi2EG000629	2103	0.0729345	0.145869	0.0693624	0	0	0	#NAME?	1	1
Nasvi2EG000630	3252	11.3491	2.7792	0.854613	19.9191	6.12517	7.16719	2.84141	0.0745203	0.195158
Nasvi2EG000631	4104	1512.54	2285.98	557.013	739.095	180.091	0.323316	-1.62898	0.000100886	0.000576795
Nasvi2EG000632	272	1.91124	1.08224	3.97884	2.74024	10.0744	2.532	1.34028	0.557499	0.903241
Nasvi2EG000633	2074	1146.82	742.052	357.788	1551.59	748.114	2.09094	1.06415	0.0533189	0.147883
Nasvi2EG000634	607	12.2813	24.5625	40.4655	0	0	0	#NAME?	0.000151678	0.000836143
Nasvi2EG000635	558	0	0	0	0	0	NA	NA	NA	NA
Nasvi2EG000636	6693	19.3128	19.9769	2.98475	18.6487	2.7863	0.933515	-0.0992556	0.88208	1
Nasvi2EG000637	3526	9.03589	3.02975	0.85926	15.042	4.26603	4.96478	2.31173	0.068427	0.18192
Nasvi2EG000638	2272	1.72627	0.930128	0.409387	2.52241	1.11021	2.7119	1.4393	0.730934	1
Nasvi2EG000639	251	0	0	0	0	0	NA	NA	NA	NA
Nasvi2EG000640	705	0	0	0	0	0	NA	NA	NA	NA
Nasvi2EG000641	2395	447.695	894.653	373.55	0.737384	0.307885	0.000824212	-10.2447	1.79e-40	1.08e-38
Nasvi2EG000642	1595	0.132792	0.265584	0.166511	0	0	0	#NAME?	1	1
Nasvi2EG000643	1610	13.5907	0.281785	0.175022	26.8996	16.7078	95.4615	6.57685	5.28e-05	0.000318644
Nasvi2EG000644	1239	0	0	0	0	0	NA	NA	NA	NA
Nasvi2EG000645	1916	0.132792	0.265584	0.138614	0	0	0	#NAME?	1	1
Nasvi2EG000646	3428	105.977	113.782	33.192	98.1723	28.6384	0.862809	-0.212887	0.818725	1
Nasvi2EG000648	3169	19.9018	0.145869	0.04603	39.6578	12.5143	271.873	8.08679	7.38e-09	7.46e-08
Nasvi2EG000649	3948	349.104	57.2971	14.5129	640.911	162.338	11.1858	3.48359	0.00680401	0.0255669
Nasvi2EG000650	1200	0.642376	0.547369	0.456141	0.737384	0.614486	1.34714	0.429901	1	1
Nasvi2EG000651	6137	0	0	0	0	0	NA	NA	NA	NA
Nasvi2EG000652	682	0	0	0	0	0	NA	NA	NA	NA
Nasvi2EG000653	594	17.3219	33.9064	57.0815	0.737384	1.24139	0.0217476	-5.523	4.67e-05	0.000283651
Nasvi2EG000654	2243	0.581953	0.531169	0.236812	0.632737	0.282094	1.19122	0.252435	0.97434	1
Nasvi2EG000655	3377	2.2805	0.978729	0.289822	3.58227	1.06078	3.66012	1.87189	0.414096	0.739198
Nasvi2EG000656	3876	372.961	329.13	84.9147	416.792	107.531	1.26635	0.340672	0.476926	0.806315
Nasvi2EG000657	202	0	0	0	0	0	NA	NA	NA	NA
Nasvi2EG000658	1069	54.3504	70.4156	65.8706	38.2852	35.814	0.543703	-0.87911	0.181342	0.399352
Nasvi2EG000659	899	337.737	608.614	676.99	66.8603	74.3719	0.109857	-3.18631	2.83e-12	3.84e-11
Nasvi2EG000660	1952	723.256	981.504	502.82	465.008	238.221	0.47377	-1.07774	0.0132552	0.0456398
Nasvi2EG000661	971	0	0	0	0	0	NA	NA	NA	NA
Nasvi2EG000662	1333	41.7407	53.6017	40.2113	29.8796	22.4153	0.557438	-0.843118	0.265084	0.531815
Nasvi2EG000663	2683	0	0	0	0	0	NA	NA	NA	NA
Nasvi2EG000664	3219	21.7176	25.4266	7.89892	18.0086	5.59448	0.708259	-0.497652	0.791209	1
Nasvi2EG000665	9140	5.5487	4.04973	0.443078	7.04767	0.77108	1.74028	0.799321	0.615401	0.961343
Nasvi2EG000666	3721	5.08447	3.54472	0.952625	6.62423	1.78023	1.86876	0.902082	0.653365	0.999597
Nasvi2EG000667	1817	94181.1	8.33904	4.58946	188354	103662	22587	14.4632	8.31e-121	4.69e-118
Nasvi2EG000668	772	0	0	0	0	0	NA	NA	NA	NA
Nasvi2EG000669	955	458.239	0.129669	0.135779	916.349	959.528	7066.86	12.7869	2.84e-34	1.35e-32
Nasvi2EG000670	892	3.16126	0	0	6.32251	7.08802	Inf	Inf	0.0240728	0.0757987
Nasvi2EG000671	1217	0.0679579	0.135916	0.111681	0	0	0	#NAME?	1	1
Nasvi2EG000672	2017	11.3144	1.45759	0.722653	21.1711	10.4964	14.5248	3.86044	0.137181	0.319162
Nasvi2EG000673	2433	435.719	870.806	357.915	0.632737	0.260064	0.00072661	-10.4265	4.61e-40	2.73e-38
Nasvi2EG000674	2108	31.5707	1.89403	0.898497	61.2474	29.0547	32.337	5.01511	8.44e-05	0.000489582
Nasvi2EG000675	1248	1.61254	0.275538	0.220783	2.94953	2.36341	10.7047	3.42017	0.463259	0.788984
Nasvi2EG000676	1560	0.759926	1.51985	0.974264	0	0	0	#NAME?	0.927434	1
Nasvi2EG000677	1622	0.213827	0.427654	0.263658	0	0	0	#NAME?	1	1
Nasvi2EG000678	1515	24.9161	48.3574	31.9191	1.47477	0.973444	0.0304973	-5.03518	3.54e-06	2.58e-05
Nasvi2EG000679	738	184.076	367.001	497.291	1.15229	1.56137	0.00313975	-8.31514	2.09e-27	7.12e-26
Nasvi2EG000680	2447	0	0	0	0	0	NA	NA	NA	NA
Nasvi2EG000681	2004	0	0	0	0	0	NA	NA	NA	NA
Nasvi2EG000683	3056	0	0	0	0	0	NA	NA	NA	NA
Nasvi2EG000684	537	0.0679579	0.135916	0.253102	0	0	0	#NAME?	1	1
Nasvi2EG000685	2461	0	0	0	0	0	NA	NA	NA	NA
Nasvi2EG000686	769	0	0	0	0	0	NA	NA	NA	NA
Nasvi2EG000687	1020	0	0	0	0	0	NA	NA	NA	NA
Nasvi2EG000688	654	0	0	0	0	0	NA	NA	NA	NA
Nasvi2EG000689	781	0	0	0	0	0	NA	NA	NA	NA
Nasvi2EG000690	1100	0.457261	0.281785	0.256168	0.632737	0.575215	2.24546	1.16701	0.902429	1
Nasvi2EG000691	2173	3.1921	0.291738	0.134256	6.09246	2.80371	20.8833	4.38428	0.0845238	0.216022
Nasvi2EG000692	2234	17.4702	5.65313	2.5305	29.2872	13.1098	5.18071	2.37315	0.157231	0.355159
Nasvi2EG000693	2459	14.9043	0.129669	0.0527322	29.6789	12.0695	228.882	7.83846	7.21e-06	5e-05
Nasvi2EG000694	844	1.60145	0.265584	0.314673	2.93731	3.48023	11.0598	3.46726	0.476999	0.806371
Nasvi2EG000695	611	0.0729345	0.145869	0.238738	0	0	0	#NAME?	1	1
Nasvi2EG000696	696	0.722013	0.291738	0.419164	1.15229	1.65559	3.94973	1.98176	1	1
Nasvi2EG000697	851	11.1252	3.839	4.51116	18.4113	21.6349	4.79587	2.26179	0.0408686	0.118665
Nasvi2EG000698	1453	695.938	579.523	398.846	812.353	559.087	1.40176	0.48724	0.308373	0.596751
Nasvi2EG000699	1998	3.62259	4.6096	2.3071	2.63559	1.31912	0.571762	-0.806513	1	1
Nasvi2EG000700	1448	54.6509	33.1478	22.8922	76.154	52.5925	2.2974	1.2	0.342569	0.645054
Nasvi2EG000701	903	356.591	377.661	418.23	335.52	371.561	0.888415	-0.170695	0.742871	1
Nasvi2EG000702	2859	138.798	206.188	72.119	71.4075	24.9764	0.346322	-1.52982	0.00240219	0.0101739
Nasvi2EG000703	1851	155.804	231.859	125.261	79.7496	43.0846	0.343958	-1.5397	0.00067143	0.00322391
Nasvi2EG000704	5527	1845.07	1970.95	356.603	1719.19	311.052	0.872264	-0.197163	0.672254	1
Nasvi2EG000705	6350	1071.4	880.674	138.689	1262.12	198.759	1.43313	0.519169	0.296166	0.579865
Nasvi2EG000706	1998	0	0	0	0	0	NA	NA	NA	NA
Nasvi2EG000707	6179	10.6785	5.44362	0.880987	15.9134	2.57539	2.9233	1.5476	0.210834	0.44829
Nasvi2EG000708	5357	1367.74	1843.84	344.193	891.642	166.444	0.483578	-1.04818	0.0208116	0.0670041
Nasvi2EG000709	374	0.270561	0.541122	1.44685	0	0	0	#NAME?	1	1
Nasvi2EG000710	2651	539.454	633.995	239.153	444.913	167.829	0.701762	-0.510946	0.265037	0.53178
Nasvi2EG000711	4087	392.467	203.462	49.7828	581.472	142.274	2.85789	1.51495	0.147676	0.337853
Nasvi2EG000712	472	0	0	0	0	0	NA	NA	NA	NA
Nasvi2EG000713	3632	0.620304	1.24061	0.341577	0	0	0	#NAME?	1	1
Nasvi2EG000714	564	0	0	0	0	0	NA	NA	NA	NA
Nasvi2EG000715	345	0	0	0	0	0	NA	NA	NA	NA
Nasvi2EG000716	6912	823.885	810.603	117.275	837.167	121.118	1.03277	0.0465207	0.79069	1
Nasvi2EG000717	407	2045.35	100.708	247.44	3989.99	9803.42	39.6193	5.30813	2.97e-26	9.36e-25
Nasvi2EG000718	821	12362.5	4947.47	6026.15	19777.6	24089.7	3.99753	1.99911	0.00350724	0.0143286
Nasvi2EG000719	1935	0.395253	0.790506	0.40853	0	0	0	#NAME?	1	1
Nasvi2EG000720	2633	9.06429	11.6004	4.40579	6.52812	2.47935	0.562747	-0.829441	0.691625	1
Nasvi2EG000721	1430	14.5566	2.7792	1.9435	26.334	18.4154	9.47539	3.24418	0.0104807	0.0371635
Nasvi2EG000722	2212	99.28	4.53478	2.05008	194.025	87.7148	42.7861	5.41907	8.32e-12	1.09e-10
Nasvi2EG000723	1948	31.2415	1.09103	0.560078	61.392	31.5154	56.2697	5.81429	1.24e-10	1.46e-09
Nasvi2EG000724	1629	6.10673	1.68817	1.03632	10.5253	6.4612	6.23474	2.64033	0.0678057	0.180575
Nasvi2EG000725	847	0	0	0	0	0	NA	NA	NA	NA
Nasvi2EG000726	1568	2.07593	0.259337	0.165394	3.89253	2.48248	15.0095	3.90781	0.20263	0.435242
Nasvi2EG000727	2807	145.98	25.9641	9.24977	265.996	94.7618	10.2448	3.35682	5.8e-10	6.4e-09
Nasvi2EG000728	343	0	0	0	0	0	NA	NA	NA	NA
Nasvi2EG000729	1596	598.058	346.394	217.039	849.722	532.407	2.45305	1.29458	0.00417783	0.016755
Nasvi2EG000730	1387	16.9175	29.934	21.5818	3.90107	2.81259	0.130322	-2.93985	0.0109003	0.0384432
Nasvi2EG000731	17040	4346.33	3990.8	234.202	4701.86	275.931	1.17817	0.236553	0.706223	1
Nasvi2EG000732	2535	422.719	81.1325	32.0049	764.306	301.502	9.42047	3.2358	0.00711237	0.0265197
Nasvi2EG000733	1066	0.0679579	0.135916	0.127501	0	0	0	#NAME?	1	1
Nasvi2EG000734	2134	0	0	0	0	0	NA	NA	NA	NA
Nasvi2EG000735	766	0.644102	0.135916	0.177436	1.15229	1.50429	8.47796	3.08372	0.940625	1
Nasvi2EG000736	1825	60.4115	10.7438	5.88704	110.079	60.3173	10.2458	3.35696	0.0428507	0.123485
Nasvi2EG000738	3823	1568.62	1034.52	270.604	2102.73	550.02	2.03257	1.0233	0.0284532	0.0876629
Nasvi2EG000739	268	0	0	0	0	0	NA	NA	NA	NA
Nasvi2EG000740	1432	85.1612	83.1062	58.0351	87.2162	60.9052	1.04945	0.0696394	0.814764	1
Nasvi2EG000741	265	169.108	292.179	1102.56	46.0373	173.725	0.157565	-2.66598	5.07e-08	4.7e-07
Nasvi2EG000742	4072	856.14	1301.96	319.735	410.321	100.766	0.315157	-1.66586	0.000172485	0.000938118
Nasvi2EG000743	2686	983.137	895.953	333.564	1070.32	398.482	1.19462	0.256551	0.463434	0.789217
Nasvi2EG000744	1600	328.057	595.022	371.889	61.0915	38.1822	0.102671	-3.2839	1.58e-12	2.19e-11
Nasvi2EG000745	4883	245.548	424.266	86.8863	66.8302	13.6863	0.15752	-2.6664	3.7e-08	3.48e-07
Nasvi2EG000746	2674	0	0	0	0	0	NA	NA	NA	NA
Nasvi2EG000747	6557	0	0	0	0	0	NA	NA	NA	NA
Nasvi2EG000748	758	1.22037	0.551075	0.727012	1.88967	2.49297	3.42906	1.77781	0.825058	1
Nasvi2EG000749	463	37.9494	4.66561	10.0769	71.2332	153.851	15.2677	3.93241	0.0388279	0.1136
Nasvi2EG000750	2255	714.758	89.9612	39.8941	1339.56	594.038	14.8904	3.89631	0.00662278	0.0249876
Nasvi2EG000751	2051	14.9797	1.90261	0.92765	28.0567	13.6795	14.7465	3.8823	0.000570235	0.00278272
Nasvi2EG000752	1687	181.722	216.638	128.416	146.807	87.0227	0.677663	-0.561359	0.243049	0.498644
Nasvi2EG000753	1339	255.807	511.614	382.087	0	0	0	#NAME?	1.47e-33	6.67e-32
Nasvi2EG000754	10077	146.81	177.291	17.5936	116.328	11.5439	0.656142	-0.607919	0.382692	0.697785
Nasvi2EG000755	825	0	0	0	0	0	NA	NA	NA	NA
Nasvi2EG000756	1596	0	0	0	0	0	NA	NA	NA	NA
Nasvi2EG000757	2401	44.7995	66.7671	27.8081	22.8319	9.50934	0.341964	-1.54809	0.0277131	0.0857204
Nasvi2EG000758	2239	160.97	163.155	72.8696	158.786	70.9182	0.973221	-0.0391608	0.920049	1
Nasvi2EG000759	2123	11.3095	14.189	6.68345	8.43001	3.9708	0.594125	-0.751163	0.74313	1
Nasvi2EG000760	1466	4.25977	0.537416	0.366587	7.98213	5.44484	14.8528	3.89266	0.0752591	0.196646
Nasvi2EG000761	1488	0.197626	0.395253	0.265627	0	0	0	#NAME?	1	1
Nasvi2EG000762	2660	162.596	325.193	122.253	0	0	0	#NAME?	4.05e-27	1.35e-25
Nasvi2EG000763	521	2.36269	0.83286	1.59858	3.89253	7.47126	4.67369	2.22456	0.393173	0.711851
Nasvi2EG000764	2140	6.34046	11.9435	5.58109	0.737384	0.344572	0.0617391	-4.01767	0.0469379	0.133273
Nasvi2EG000765	1955	5234.28	4946.6	2530.23	5521.97	2824.54	1.11632	0.158746	0.648042	0.994419
Nasvi2EG000766	2250	0.137769	0.275538	0.122461	0	0	0	#NAME?	1	1
Nasvi2EG000767	2108	0.268708	0.537416	0.254941	0	0	0	#NAME?	1	1
Nasvi2EG000768	810	12.1047	11.3709	14.0382	12.8384	15.8499	1.12906	0.175119	0.800168	1
Nasvi2EG000769	613	0	0	0	0	0	NA	NA	NA	NA
Nasvi2EG000770	721	28.7105	22.196	30.7851	35.225	48.8557	1.58699	0.666297	0.453745	0.777144
Nasvi2EG000771	614	2.79162	5.58324	9.09323	0	0	0	#NAME?	0.178058	0.393159
Nasvi2EG000772	741	2.53541	5.07082	6.84321	0	0	0	#NAME?	0.21926	0.462289
Nasvi2EG000773	4648	0.278661	0.557323	0.119906	0	0	0	#NAME?	1	1
Nasvi2EG000774	813	4.21561	8.43123	10.3705	0	0	0	#NAME?	0.0571825	0.156446
Nasvi2EG000775	1805	0	0	0	0	0	NA	NA	NA	NA
Nasvi2EG000776	880	217.616	11.8813	13.5015	423.351	481.08	35.6317	5.15509	7.95e-15	1.32e-13
Nasvi2EG000777	931	60.5342	4.52991	4.86563	116.538	125.176	25.7265	4.68518	4.78e-12	6.41e-11
Nasvi2EG000778	732	2.41542	4.09346	5.59216	0.737384	1.00735	0.180137	-2.47283	0.564778	0.912126
Nasvi2EG000779	1084	0	0	0	0	0	NA	NA	NA	NA
Nasvi2EG000780	1238	223.211	437.909	353.723	8.5139	6.87714	0.0194422	-5.68467	4.1e-23	1.12e-21
Nasvi2EG000781	2736	0	0	0	0	0	NA	NA	NA	NA
Nasvi2EG000782	1633	197.228	307.286	188.173	87.1698	53.3802	0.283676	-1.81768	0.000110722	0.000626686
Nasvi2EG000783	2133	81.4097	41.4858	19.4495	121.334	56.884	2.9247	1.54829	0.0327122	0.0987635
Nasvi2EG000784	3635	1463.17	2242.58	616.941	683.77	188.107	0.304904	-1.71357	2.9e-05	0.000182915
Nasvi2EG000785	3514	20.728	24.9393	7.09711	16.5168	4.70028	0.662281	-0.594485	0.549847	0.893765
Nasvi2EG000786	1521	8972.03	13295.6	8741.34	4648.48	3056.2	0.349626	-1.51611	0.000255068	0.00134134
Nasvi2EG000787	624	0	0	0	0	0	NA	NA	NA	NA
Nasvi2EG000788	6651	1373.32	2197.45	330.393	549.198	82.5737	0.249926	-2.00043	1.95e-06	1.48e-05
Nasvi2EG000789	5962	2098.42	547.028	91.7525	3649.81	612.178	6.67206	2.73813	8.96e-09	8.99e-08
Nasvi2EG000790	4139	303.3	360.322	87.0553	246.278	59.5018	0.683495	-0.548998	0.27696	0.549406
Nasvi2EG000791	5161	335.17	616.632	119.479	53.708	10.4065	0.0870989	-3.5212	2.36e-14	3.79e-13
Nasvi2EG000792	687	0.0679579	0.135916	0.19784	0	0	0	#NAME?	1	1
Nasvi2EG000793	2632	16.5117	9.9784	3.79118	23.0449	8.75567	2.30948	1.20757	0.176908	0.391086
Nasvi2EG000794	4870	2881.3	3607.32	740.723	2155.28	442.562	0.597473	-0.743054	0.229794	0.477954
Nasvi2EG000795	1305	701.009	646.709	495.563	755.308	578.78	1.16793	0.223948	0.603831	0.947054
Nasvi2EG000796	1134	319.899	380.728	335.739	259.07	228.457	0.68046	-0.555418	0.258557	0.520881
Nasvi2EG000797	4181	1439.97	987.177	236.11	1892.75	452.704	1.91734	0.939107	0.0377227	0.110877
Nasvi2EG000798	3773	3.62795	5.35768	1.42001	1.89821	0.503104	0.354297	-1.49697	0.75496	1
Nasvi2EG000799	1154	297.87	544.078	471.472	51.6627	44.7684	0.0949546	-3.39662	1.47e-12	2.05e-11
Nasvi2EG000800	1979	231.712	261.894	132.337	201.53	101.834	0.769509	-0.377989	0.466365	0.792548
Nasvi2EG000801	1631	9.10829	2.41641	1.48155	15.8002	9.68741	6.53869	2.709	0.0703844	0.186223
Nasvi2EG000802	3203	153.15	103.64	32.3571	202.661	63.2721	1.95543	0.967486	0.0659465	0.176689
Nasvi2EG000803	5899	406.95	514.391	87.1997	299.509	50.7729	0.58226	-0.780264	0.0939444	0.235575
Nasvi2EG000804	1532	478.066	516.097	336.878	440.035	287.229	0.85262	-0.230025	0.554851	0.899668
Nasvi2EG000805	534	386.492	265.344	496.899	507.64	950.636	1.91314	0.935942	0.0603994	0.163967
Nasvi2EG000806	742	25170.4	9658.26	13016.5	40682.6	54828.3	4.21221	2.07458	6.64e-06	4.63e-05
Nasvi2EG000807	2382	40.341	80.6819	33.8715	0	0	0	#NAME?	1.92e-07	1.67e-06
Nasvi2EG000808	973	329.726	258.439	265.61	401.014	412.142	1.55168	0.633829	0.891104	1
Nasvi2EG000809	2506	260.825	292.21	116.604	229.439	91.556	0.785186	-0.348894	0.767488	1
Nasvi2EG000810	1150	0.0729345	0.145869	0.126843	0	0	0	#NAME?	1	1
Nasvi2EG000811	1109	1.13844	1.1246	1.01407	1.15229	1.03903	1.02462	0.0350918	1	1
Nasvi2EG000812	766	0.273685	0.547369	0.714581	0	0	0	#NAME?	1	1
Nasvi2EG000813	1182	0.213827	0.427654	0.361805	0	0	0	#NAME?	1	1
Nasvi2EG000814	918	0.764902	1.5298	1.66645	0	0	0	#NAME?	0.92357	1
Nasvi2EG000815	1077	8.42048	16.841	15.6369	0	0	0	#NAME?	0.00234619	0.00996164
Nasvi2EG000816	1612	182.803	339.415	210.556	26.1915	16.2478	0.0771665	-3.69588	9.39e-13	1.33e-11
Nasvi2EG000817	1634	25.9738	51.9476	31.7917	0	0	0	#NAME?	3.06e-08	2.91e-07
Nasvi2EG000818	2714	0.137769	0.275538	0.101525	0	0	0	#NAME?	1	1
Nasvi2EG000819	2262	13.9033	13.9047	6.14709	13.902	6.14587	0.999802	-0.000285409	0.868993	1
Nasvi2EG000820	1117	32.5242	53.5764	47.9645	11.472	10.2703	0.214124	-2.22348	0.00451117	0.0179116
Nasvi2EG000821	5173	0.20885	0.417701	0.0807463	0	0	0	#NAME?	1	1
Nasvi2EG000822	626	0.0679579	0.135916	0.217118	0	0	0	#NAME?	1	1
Nasvi2EG000823	1907	261.172	107.901	56.5813	414.444	217.328	3.84098	1.94147	0.00399294	0.0160865
Nasvi2EG000824	23919	1164.09	1704.68	71.269	623.494	26.0669	0.365754	-1.45105	0.000713096	0.0033943
Nasvi2EG000825	1815	97.3114	155.375	85.6061	39.2478	21.6241	0.2526	-1.98507	0.000378223	0.0019223
Nasvi2EG000826	811	761.638	525.013	647.365	998.264	1230.9	1.90141	0.927069	0.0355169	0.105631
Nasvi2EG000827	10676	2.35921	2.71556	0.254361	2.00286	0.187604	0.737547	-0.439192	1	1
Nasvi2EG000828	3788	246.334	313.818	82.8454	178.849	47.2146	0.569912	-0.811188	0.335078	0.635186
Nasvi2EG000829	3361	582.84	687.724	204.619	477.956	142.207	0.694983	-0.52495	0.219455	0.462603
Nasvi2EG000830	427	10.7166	13.9707	32.7182	7.46258	17.4768	0.53416	-0.904656	0.45396	0.777446
Nasvi2EG000831	556	0	0	0	0	0	NA	NA	NA	NA
Nasvi2EG000833	2619	128.74	147.035	56.1417	110.445	42.1706	0.751146	-0.412834	0.445893	0.769109
Nasvi2EG000834	1073	1.9746	1.94634	1.81392	2.00286	1.8666	1.02904	0.0412951	0.90253	1
Nasvi2EG000835	1951	0.316368	0	0	0.632737	0.324314	Inf	Inf	0.778049	1
Nasvi2EG000836	1981	259.479	151.965	76.7112	366.993	185.256	2.41498	1.27201	0.00946694	0.0340077
Nasvi2EG000837	749	31.6705	55.3503	73.899	7.99067	10.6684	0.144365	-2.7922	0.000417585	0.00210501
Nasvi2EG000838	953	381.752	762.871	800.494	0.632737	0.663942	0.000829415	-10.2356	4.69e-38	2.59e-36
Nasvi2EG000839	2183	0.732798	0.83286	0.381521	0.632737	0.289847	0.759715	-0.396469	1	1
Nasvi2EG000841	1999	1.79014	2.8429	1.42216	0.737384	0.368876	0.259377	-1.94688	0.807414	1
Nasvi2EG000842	1081	116.909	41.0894	38.0106	192.728	178.287	4.69045	2.22973	0.000140308	0.000778107
Nasvi2EG000843	638	0.576144	0	0	1.15229	1.80609	Inf	Inf	0.778952	1
Nasvi2EG000844	859	27.6647	0.984976	1.14665	54.3444	63.2647	55.1733	5.7859	8.12e-10	8.88e-09
Nasvi2EG000845	1277	0.931886	0.389006	0.304625	1.47477	1.15487	3.79112	1.92262	0.712619	1
Nasvi2EG000847	174	0	0	0	0	0	NA	NA	NA	NA
Nasvi2EG000848	1432	1.42425	0.958823	0.669569	1.88967	1.3196	1.97083	0.9788	0.96095	1
Nasvi2EG000849	1746	26.0086	2.2967	1.31541	49.7205	28.4768	21.6487	4.43621	0.00184978	0.00805244
Nasvi2EG000850	2410	563.085	515.616	213.949	610.554	253.342	1.18412	0.243821	0.751728	1
Nasvi2EG000851	6140	1806.11	3135.58	510.682	476.631	77.6272	0.152007	-2.71779	2.77e-10	3.14e-09
Nasvi2EG000852	2765	298.138	235.384	85.1298	360.892	130.521	1.5332	0.61655	0.267938	0.536114
Nasvi2EG000853	745	14.4518	0	0	28.9036	38.7968	Inf	Inf	8.98e-07	7.14e-06
Nasvi2EG000854	1077	0.542393	1.08479	1.00723	0	0	0	#NAME?	1	1
Nasvi2EG000855	1247	937.61	889.909	713.64	985.312	790.146	1.10721	0.146923	0.806728	1
Nasvi2EG000856	14862	3128.49	4993.55	335.995	1263.42	85.0104	0.253011	-1.98273	1.79e-06	1.36e-05
Nasvi2EG000857	880	333.735	109.976	124.973	557.493	633.515	5.06921	2.34176	5.61e-06	3.97e-05
Nasvi2EG000858	709	1180.27	575.454	811.642	1785.08	2517.75	3.10205	1.63322	0.00045631	0.00227539
Nasvi2EG000859	3711	8710.81	2223.74	599.23	15197.9	4095.36	6.83436	2.77281	0.000633895	0.00306322
Nasvi2EG000860	5871	281.275	541.823	92.288	20.7281	3.53059	0.0382563	-4.70816	1.36e-19	3.01e-18
Nasvi2EG000861	477	738.512	833.169	1746.69	643.855	1349.8	0.772779	-0.371872	0.501262	0.836191
Nasvi2EG000862	1158	286.37	476.507	411.491	96.2326	83.1024	0.201954	-2.3079	4.93e-07	4.06e-06
Nasvi2EG000863	8138	709.318	1132.45	139.156	286.181	35.1661	0.252709	-1.98445	3.71e-06	2.69e-05
Nasvi2EG000864	1165	4783.32	2756.57	2366.16	6810.06	5845.55	2.47048	1.30479	0.00795351	0.0292165
Nasvi2EG000865	2826	806.708	1099.56	389.088	513.852	181.83	0.467324	-1.0975	0.0118027	0.0413177
Nasvi2EG000866	3679	654.471	663.243	180.278	645.699	175.509	0.973548	-0.0386761	0.912001	1
Nasvi2EG000867	4084	1503.93	1058.89	259.279	1948.96	477.218	1.84056	0.880145	0.25125	0.510104
Nasvi2EG000868	2029	147.34	55.6773	27.4407	239.003	117.793	4.29265	2.10187	0.0633774	0.170955
Nasvi2EG000869	689	0.145869	0.291738	0.423423	0	0	0	#NAME?	1	1
Nasvi2EG000870	2367	0.132792	0.265584	0.112203	0	0	0	#NAME?	1	1
Nasvi2EG000871	753	1.3178	0	0	2.63559	3.50012	Inf	Inf	0.137925	0.320541
Nasvi2EG000872	701	0	0	0	0	0	NA	NA	NA	NA
Nasvi2EG000873	8294	1376.64	2222.55	267.971	530.726	63.9891	0.238791	-2.06618	6.73e-07	5.43e-06
Nasvi2EG000874	364	0	0	0	0	0	NA	NA	NA	NA
Nasvi2EG000875	3962	2592.02	1321.33	333.501	3862.7	974.938	2.92335	1.54762	0.0372474	0.109845
Nasvi2EG000876	346	0	0	0	0	0	NA	NA	NA	NA
Nasvi2EG000877	4612	274.169	320.227	69.4335	228.111	49.4603	0.712341	-0.489359	0.291924	0.573272
Nasvi2EG000878	3189	184.106	339.272	106.388	28.9403	9.07504	0.0853011	-3.55129	8.69e-12	1.13e-10
Nasvi2EG000879	3700	689.819	1125.56	304.206	254.077	68.6694	0.225733	-2.14731	7.86e-07	6.28e-06
Nasvi2EG000881	2613	663.741	780.666	298.762	546.816	209.268	0.700449	-0.513649	0.252406	0.511634
Nasvi2EG000882	2403	851.023	1426.71	593.722	275.331	114.578	0.192983	-2.37346	2.58e-08	2.48e-07
Nasvi2EG000883	5048	32.1939	27.1721	5.38275	37.2156	7.37235	1.36962	0.45378	0.642568	0.989784
Nasvi2EG000884	4864	0	0	0	0	0	NA	NA	NA	NA
Nasvi2EG000885	201	0	0	0	0	0	NA	NA	NA	NA
Nasvi2EG000886	1060	0.871541	1.74308	1.64442	0	0	0	#NAME?	0.850235	1
Nasvi2EG000887	514	0.140892	0.281785	0.54822	0	0	0	#NAME?	1	1
Nasvi2EG000888	4654	1057.65	1078.07	231.644	1037.23	222.869	0.962117	-0.0557153	0.919684	1
Nasvi2EG000889	692	0.654887	0.677038	0.978378	0.632737	0.914359	0.934566	-0.0976313	1	1
Nasvi2EG000890	5034	0	0	0	0	0	NA	NA	NA	NA
Nasvi2EG000891	579	0	0	0	0	0	NA	NA	NA	NA
Nasvi2EG000892	1824	0	0	0	0	0	NA	NA	NA	NA
Nasvi2EG000893	1787	7.92445	4.90017	2.74212	10.9487	6.12688	2.23436	1.15986	0.296676	0.58064
Nasvi2EG000894	1504	0	0	0	0	0	NA	NA	NA	NA
Nasvi2EG000895	5097	21525.2	363.097	71.2374	42687.4	8375	117.565	6.87731	4.46e-43	3.08e-41
Nasvi2EG000896	755	12.1483	1.34412	1.78029	22.9525	30.4006	17.0762	4.09391	0.00179263	0.00783048
Nasvi2EG000897	6116	5998.8	5059.69	827.288	6937.92	1134.39	1.37121	0.455453	0.224414	0.470763
Nasvi2EG000898	558	10.6967	1.20567	2.16069	20.1878	36.1789	16.7441	4.06558	0.00129924	0.00585653
Nasvi2EG000899	339	1.62825	1.78173	5.25584	1.47477	4.35035	0.827717	-0.272791	1	1
Nasvi2EG000900	174	1.42737	0.96507	5.54638	1.88967	10.8602	1.95807	0.96943	0.962016	1
Nasvi2EG000901	716	3.4719	4.73164	6.60844	2.21215	3.0896	0.467523	-1.09689	0.810332	1
Nasvi2EG000902	250	2.03461	2.2842	9.13681	1.78502	7.1401	0.781465	-0.355747	1	1
Nasvi2EG000903	912	7.2375	8.78523	9.63292	5.68977	6.23879	0.647653	-0.626708	0.895547	1
Nasvi2EG000904	397	2.7517	4.13328	10.4113	1.37012	3.45118	0.331485	-1.59298	0.765814	1
Nasvi2EG000905	696	3.60798	3.95617	5.68415	3.25979	4.68361	0.823977	-0.279325	1	1
Nasvi2EG000906	953	11.8127	8.68796	9.11643	14.9374	15.6741	1.71932	0.781838	0.466434	0.792599
Nasvi2EG000907	768	7.48443	6.86133	8.93403	8.10754	10.5567	1.18163	0.240774	0.771143	1
Nasvi2EG000908	2297	27.9342	19.4618	8.4727	36.4066	15.8496	1.87067	0.903554	0.218704	0.461476
Nasvi2EG000909	1161	139.092	108.827	93.7352	169.357	145.872	1.55621	0.638036	0.237258	0.489222
Nasvi2EG000910	222	23.491	20.928	94.2705	26.0539	117.36	1.24493	0.316061	0.918782	1
Nasvi2EG000912	1122	8.31873	2.13943	1.9068	14.498	12.9216	6.77657	2.76056	0.121164	0.290374
Nasvi2EG000913	667	0	0	0	0	0	NA	NA	NA	NA
Nasvi2EG000914	468	0	0	0	0	0	NA	NA	NA	NA
Nasvi2EG000915	734	0	0	0	0	0	NA	NA	NA	NA
Nasvi2EG000916	507	276.957	210.756	415.692	343.158	676.839	1.62822	0.703299	0.545467	0.888993
Nasvi2EG000917	939	2.40005	1.8628	1.98381	2.93731	3.12813	1.57683	0.657027	1	1
Nasvi2EG000918	1959	0	0	0	0	0	NA	NA	NA	NA
Nasvi2EG000919	1190	3.45867	6.91735	5.8129	0	0	0	#NAME?	0.104612	0.256916
Nasvi2EG000920	2919	1.83349	3.66697	1.25624	0	0	0	#NAME?	0.38793	0.704429
Nasvi2EG000922	479	0	0	0	0	0	NA	NA	NA	NA
Nasvi2EG000923	23929	894.887	1691.19	70.6751	98.5884	4.12004	0.0582954	-4.10047	1.17e-19	2.59e-18
Nasvi2EG000924	259	0	0	0	0	0	NA	NA	NA	NA
Nasvi2EG000925	1904	8.88711	17.1415	9.00288	0.632737	0.33232	0.0369126	-4.75974	0.00893313	0.0323912
Nasvi2EG000926	825	128.634	4.52345	5.48297	252.744	306.357	55.8743	5.80411	5.44e-19	1.16e-17
Nasvi2EG000927	2041	13.0321	16.4855	8.07718	9.57862	4.6931	0.581032	-0.78331	0.616136	0.962186
Nasvi2EG000928	4238	5.09758	2.60718	0.615191	7.58798	1.79046	2.91042	1.54123	0.239436	0.492763
Nasvi2EG000929	1585	0	0	0	0	0	NA	NA	NA	NA
Nasvi2EG000930	1476	22.2683	2.34784	1.59068	42.1888	28.5832	17.9692	4.16745	3.96e-06	2.86e-05
Nasvi2EG000931	1454	1.40707	0.291738	0.200645	2.52241	1.73481	8.64614	3.11206	0.46509	0.790712
Nasvi2EG000932	744	0.88581	0.4015	0.539651	1.37012	1.84156	3.4125	1.77083	0.699714	1
Nasvi2EG000933	1263	0	0	0	0	0	NA	NA	NA	NA
Nasvi2EG000934	654	0	0	0	0	0	NA	NA	NA	NA
Nasvi2EG000935	2007	0	0	0	0	0	NA	NA	NA	NA
Nasvi2EG000936	3429	25.3657	34.3278	10.011	16.4036	4.78379	0.477852	-1.06536	0.320289	0.613858
Nasvi2EG000940	3012	0	0	0	0	0	NA	NA	NA	NA
Nasvi2EG000941	2434	0	0	0	0	0	NA	NA	NA	NA
Nasvi2EG000942	2428	0	0	0	0	0	NA	NA	NA	NA
Nasvi2EG000943	1844	0	0	0	0	0	NA	NA	NA	NA
Nasvi2EG000944	891	32114.6	16520.3	18541.3	47709	53545.5	2.88791	1.53003	0.00696649	0.0260762
Nasvi2EG000945	1297	281.758	234.918	181.124	328.597	253.352	1.39877	0.484161	0.354822	0.662923
Nasvi2EG000946	4090	799.173	880.516	215.285	717.83	175.509	0.815238	-0.294706	0.580403	0.92523
Nasvi2EG000947	2229	474.5	514.824	230.967	434.176	194.785	0.843349	-0.245799	0.597943	0.940431
Nasvi2EG000948	1378	1906.98	2136.64	1550.54	1677.32	1217.21	0.785025	-0.349189	0.437902	0.762669
Nasvi2EG000949	2806	486.871	490.986	174.977	482.756	172.044	0.983239	-0.0243862	1	1
Nasvi2EG000950	6558	611.772	771.722	117.676	451.821	68.8962	0.585471	-0.77233	0.0763748	0.198888
Nasvi2EG000951	3134	765.549	1069.61	341.291	461.491	147.253	0.431459	-1.2127	0.00535792	0.0207349
Nasvi2EG000952	3926	30.2378	11.5531	2.94271	48.9225	12.4612	4.23458	2.08222	0.00583047	0.0222711
Nasvi2EG000953	3240	198.073	300.546	92.761	95.5998	29.5061	0.318088	-1.6525	0.000504692	0.00248917
Nasvi2EG000954	509	0	0	0	0	0	NA	NA	NA	NA
Nasvi2EG000955	854	17.8318	1.8952	2.2192	33.7685	39.5415	17.8179	4.15526	0.000445345	0.00222946
Nasvi2EG000956	1634	317.363	196.052	119.983	438.673	268.466	2.23754	1.16191	0.193889	0.4208
Nasvi2EG000957	272	0	0	0	0	0	NA	NA	NA	NA
Nasvi2EG000958	2078	0	0	0	0	0	NA	NA	NA	NA
Nasvi2EG000959	1720	23.7298	29.3914	17.088	18.0681	10.5047	0.614739	-0.701953	0.317177	0.609379
Nasvi2EG000960	745	3031.29	2357.21	3164.04	3705.38	4973.66	1.57193	0.65254	0.15756	0.355704
Nasvi2EG000961	4710	163.772	227.609	48.3246	99.9354	21.2177	0.439066	-1.18749	0.0170921	0.0567736
Nasvi2EG000962	6142	0.0679579	0.135916	0.0221289	0	0	0	#NAME?	1	1
Nasvi2EG000963	4001	110.863	115.257	28.8071	106.468	26.6104	0.923747	-0.114431	0.919392	1
Nasvi2EG000964	1365	0	0	0	0	0	NA	NA	NA	NA
Nasvi2EG000965	257	8.02494	15.4171	59.9889	0.632737	2.46201	0.0410411	-4.60679	0.015654	0.0525926
Nasvi2EG000966	5709	425.338	651.877	114.184	198.799	34.822	0.304964	-1.71329	0.000104398	0.000594868
Nasvi2EG000967	2422	19095	115.77	47.7995	38074.2	15720.1	328.877	8.3614	4.69e-12	6.29e-11
Nasvi2EG000968	5248	1995.86	3084.25	587.7	907.463	172.916	0.294225	-1.76501	2.85e-05	0.000180255
Nasvi2EG000969	2116	276.51	88.4983	41.8234	464.522	219.528	5.24894	2.39203	2.7e-06	1.99e-05
Nasvi2EG000970	2571	562.304	64.8215	25.2126	1059.79	412.208	16.3493	4.03116	3.52e-16	6.39e-15
Nasvi2EG000971	1841	601.316	1014.94	551.3	187.688	101.949	0.184925	-2.43499	2.43e-08	2.34e-07
Nasvi2EG000972	4568	1051.19	1049.5	229.75	1052.88	230.49	1.00322	0.00463693	0.975869	1
Nasvi2EG000973	1502	5.56806	0.405206	0.269778	10.7309	7.14441	26.4826	4.72697	0.00637389	0.0241696
Nasvi2EG000974	1947	20.2112	7.33875	3.76926	33.0836	16.9921	4.50807	2.17251	0.114961	0.278032
Nasvi2EG000975	2571	0	0	0	0	0	NA	NA	NA	NA
Nasvi2EG000976	5749	8.66634	3.26664	0.56821	14.066	2.44669	4.30597	2.10634	0.326687	0.623349
Nasvi2EG000977	1500	1.00151	1.37028	0.913517	0.632737	0.421824	0.461758	-1.11479	1	1
Nasvi2EG000978	2905	0.862906	0.573523	0.197426	1.15229	0.396657	2.00914	1.00658	1	1
Nasvi2EG000979	3296	2039.08	2444.58	741.681	1633.59	495.628	0.668249	-0.581542	0.410352	0.734385
Nasvi2EG000980	158	0	0	0	0	0	NA	NA	NA	NA
Nasvi2EG000981	255	0	0	0	0	0	NA	NA	NA	NA
Nasvi2EG000982	4894	250.923	129.787	26.5195	372.058	76.0234	2.86669	1.51939	0.00434173	0.0173371
Nasvi2EG000983	565	444.09	438.813	776.66	449.367	795.34	1.02405	0.0342888	0.906659	1
Nasvi2EG000984	1811	327.965	332.078	183.367	323.851	178.824	0.975225	-0.036193	0.951925	1
Nasvi2EG000985	5709	878.867	1306.4	228.832	451.331	79.056	0.345476	-1.53334	0.000326428	0.00167754
Nasvi2EG000986	1416	867.922	789.749	557.733	946.094	668.145	1.19797	0.260589	0.53797	0.879595
Nasvi2EG000987	6805	2290.52	1501.82	220.694	3079.23	452.495	2.05033	1.03585	0.0325816	0.0984423
Nasvi2EG000988	3301	215.691	308.97	93.5989	122.412	37.0834	0.396194	-1.33572	0.00985886	0.0352536
Nasvi2EG000989	1486	0	0	0	0	0	NA	NA	NA	NA
Nasvi2EG000990	2835	27.555	2.13209	0.752059	52.9779	18.6871	24.8479	4.63505	4.46e-05	0.000272567
Nasvi2EG000991	3895	163.897	162.249	41.6558	165.544	42.5017	1.02031	0.0290039	0.842498	1
Nasvi2EG000992	5310	0	0	0	0	0	NA	NA	NA	NA
Nasvi2EG000993	2450	782.841	305.696	124.774	1259.99	514.28	4.1217	2.04324	0.00402941	0.0162174
Nasvi2EG000994	2424	11.6312	17.5727	7.24947	5.68977	2.34727	0.323785	-1.62689	0.240816	0.495354
Nasvi2EG000995	1373	12.5027	25.0054	18.2122	0	0	0	#NAME?	0.000131038	0.000729883
Nasvi2EG000996	2851	541.073	1076.99	377.758	5.158	1.80919	0.00478929	-7.70597	8.48e-38	4.62e-36
Nasvi2EG000997	3134	536.024	967.463	308.699	104.586	33.3714	0.108103	-3.20952	1.03e-12	1.45e-11
Nasvi2EG000998	8076	1346.95	1580.3	195.679	1113.6	137.89	0.704676	-0.504968	0.334035	0.633504
Nasvi2EG000999	1904	0	0	0	0	0	NA	NA	NA	NA
Nasvi2EG001000	5518	1456.63	1590.95	288.32	1322.31	239.637	0.831148	-0.266823	0.587269	0.933096
Nasvi2EG001001	3665	169.812	187.849	51.2547	151.776	41.4122	0.807968	-0.30763	0.552246	0.896589
Nasvi2EG001002	2154	1.8452	2.21563	1.02861	1.47477	0.684664	0.66562	-0.58723	1	1
Nasvi2EG001003	417	0	0	0	0	0	NA	NA	NA	NA
Nasvi2EG001004	327	0	0	0	0	0	NA	NA	NA	NA
Nasvi2EG001005	807	1.25948	0.411453	0.509856	2.1075	2.61153	5.1221	2.35673	0.510398	0.847189
Nasvi2EG001006	3113	22.2725	31.6944	10.1813	12.8506	4.12805	0.405454	-1.30239	0.212623	0.451474
Nasvi2EG001007	2189	207.916	16.5531	7.56193	399.279	182.402	24.1211	4.59223	0.000344757	0.00176504
Nasvi2EG001008	3766	108.773	28.4574	7.55639	189.089	50.2095	6.64464	2.73219	6.5e-07	5.25e-06
Nasvi2EG001009	1375	7.51864	14.2999	10.3999	0.737384	0.536279	0.0515657	-4.27745	0.0219244	0.069944
Nasvi2EG001010	2003	1336.29	650.971	324.998	2021.61	1009.29	3.10552	1.63484	0.000351489	0.00179588
Nasvi2EG001011	2557	27.8664	45.1028	17.639	10.6299	4.15719	0.235682	-2.08508	0.0125651	0.0436184
Nasvi2EG001012	5928	2404.41	3463.42	584.248	1345.39	226.956	0.388457	-1.36417	0.00144902	0.00647283
Nasvi2EG001013	645	0.533022	1.06604	1.65278	0	0	0	#NAME?	1	1
Nasvi2EG001014	587	5.58809	7.06582	12.0372	4.11036	7.00232	0.581724	-0.781592	0.898401	1
Nasvi2EG001015	1082	264.809	262.25	242.375	267.369	247.107	1.01952	0.0278935	0.700573	1
Nasvi2EG001016	4608	454.881	812.495	176.323	97.268	21.1085	0.119715	-3.06232	6.84e-12	9.04e-11
Nasvi2EG001017	998	727.331	999.35	1001.35	455.312	456.224	0.455608	-1.13413	0.0123737	0.0430569
Nasvi2EG001018	2876	41.9657	73.4061	25.5237	10.5253	3.6597	0.143384	-2.80204	0.000138476	0.000769206
Nasvi2EG001019	1309	0	0	0	0	0	NA	NA	NA	NA
Nasvi2EG001020	1045	1477.49	1070.64	1024.53	1884.34	1803.19	1.76001	0.815587	0.110913	0.269847
Nasvi2EG001021	1181	22.8313	10.3611	8.77315	35.3015	29.8912	3.40712	1.76855	0.0790132	0.204788
Nasvi2EG001022	946	186.676	145.833	154.158	227.519	240.507	1.56013	0.641669	0.434772	0.761131
Nasvi2EG001023	8346	1440.99	1545.68	185.2	1336.29	160.112	0.864533	-0.210007	0.58725	0.933096
Nasvi2EG001024	457	0	0	0	0	0	NA	NA	NA	NA
Nasvi2EG001025	4893	518.517	839.335	171.538	197.7	40.4046	0.235543	-2.08594	1.41e-06	1.09e-05
Nasvi2EG001026	325	2.52561	1.37652	4.23546	3.6747	11.3068	2.66955	1.4166	0.721149	1
Nasvi2EG001027	8087	617.754	1230.36	152.14	5.14946	0.636758	0.00418534	-7.90044	1.54e-40	9.31e-39
Nasvi2EG001028	2565	70.4161	70.2764	27.3982	70.5558	27.5071	1.00397	0.00572265	0.968466	1
Nasvi2EG001029	2442	0	0	0	0	0	NA	NA	NA	NA
Nasvi2EG001030	5140	9.90195	16.5356	3.21704	3.26833	0.635862	0.197655	-2.33895	0.128212	0.30333
Nasvi2EG001031	243	247.372	92.0886	378.965	402.655	1657.02	4.37247	2.12845	6.91e-05	0.000407181
Nasvi2EG001032	539	103.696	3.28792	6.10004	204.104	378.672	62.077	5.95599	0.00134069	0.00603131
Nasvi2EG001033	11923	657.453	828.147	69.4579	486.759	40.8252	0.587769	-0.76668	0.0669184	0.178728
Nasvi2EG001034	1323	161.448	212.137	160.345	110.76	83.7188	0.522115	-0.937561	0.0635448	0.171293
Nasvi2EG001035	571	10.8652	8.26772	14.4794	13.4626	23.5772	1.62833	0.703397	0.540103	0.882
Nasvi2EG001036	3629	699.19	1167.38	321.68	231.003	63.6547	0.197882	-2.33729	1.29e-07	1.14e-06
Nasvi2EG001037	5655	718.162	1302.27	230.286	134.054	23.7055	0.102939	-3.28014	1.46e-13	2.21e-12
Nasvi2EG001038	2229	0.0679579	0.135916	0.0609761	0	0	0	#NAME?	1	1
Nasvi2EG001039	3926	0.275538	0.551075	0.140366	0	0	0	#NAME?	1	1
Nasvi2EG001040	442	0.0729345	0.145869	0.330021	0	0	0	#NAME?	1	1
Nasvi2EG001041	556	11.5738	15.786	28.392	7.36161	13.2403	0.466339	-1.10055	0.349791	0.655073
Nasvi2EG001042	2307	0.0729345	0.145869	0.0632289	0	0	0	#NAME?	1	1
Nasvi2EG001043	3783	0.0679579	0.135916	0.035928	0	0	0	#NAME?	1	1
Nasvi2EG001044	1857	216.25	208.329	112.186	224.171	120.717	1.07604	0.105737	0.882287	1
Nasvi2EG001045	252	20.5109	26.3145	104.423	14.7073	58.3624	0.558906	-0.839323	0.273773	0.544843
Nasvi2EG001047	2466	360.651	367.024	148.834	354.277	143.665	0.965269	-0.0509975	0.938974	1
Nasvi2EG001048	8370	267.206	374.063	44.691	160.349	19.1576	0.428669	-1.22206	0.0120823	0.0421584
Nasvi2EG001049	255	50.4809	98.3347	385.626	2.62706	10.3022	0.0267154	-5.22618	1.7e-10	1.98e-09
Nasvi2EG001050	1451	36.3189	27.1213	18.6915	45.5165	31.3691	1.67826	0.746963	0.381721	0.696328
Nasvi2EG001051	994	0	0	0	0	0	NA	NA	NA	NA
Nasvi2EG001052	8722	540.019	898.734	103.042	181.303	20.7869	0.201732	-2.30949	9.93e-08	8.93e-07
Nasvi2EG001053	11198	79.9133	14.957	1.33569	144.87	12.9371	9.68572	3.27586	5.78e-05	0.000345762
Nasvi2EG001054	2249	0	0	0	0	0	NA	NA	NA	NA
Nasvi2EG001055	2058	0.740899	0.849061	0.412566	0.632737	0.307452	0.745219	-0.424263	1	1
Nasvi2EG001056	2954	0	0	0	0	0	NA	NA	NA	NA
Nasvi2EG001057	5460	1734.5	909.986	166.664	2559.02	468.685	2.81215	1.49168	0.00156216	0.00692796
Nasvi2EG001058	1816	283.919	439.99	242.285	127.847	70.4004	0.290568	-1.78305	6.3e-05	0.000374901
Nasvi2EG001059	4949	700.708	764.793	154.535	636.624	128.637	0.832414	-0.264627	0.56767	0.915924
Nasvi2EG001060	3344	1648.44	1765.44	527.944	1531.43	457.963	0.867447	-0.205152	0.627308	0.974126
Nasvi2EG001061	890	30212.7	10886.5	12232	49538.8	55661.6	4.55047	2.18602	1.8e-06	1.37e-05
Nasvi2EG001062	869	97.7364	96.8113	111.405	98.6614	113.534	1.01911	0.0273098	0.977748	1
Nasvi2EG001063	1182	96.7928	13.6579	11.5549	179.928	152.223	13.1739	3.71961	0.0024127	0.0102099
Nasvi2EG001064	504	12.9012	17.5902	34.9012	8.21218	16.294	0.466861	-1.09894	0.405784	0.728068
Nasvi2EG001065	750	146.427	129.721	172.962	163.132	217.51	1.25756	0.330627	0.389696	0.70713
Nasvi2EG001066	1011	333.486	384.519	380.335	282.453	279.38	0.734563	-0.445041	0.369517	0.680998
Nasvi2EG001067	1680	55.2736	110.547	65.8019	0	0	0	#NAME?	2.77e-14	4.43e-13
Nasvi2EG001068	226	0.741872	1.48374	6.56524	0	0	0	#NAME?	0.941654	1
Nasvi2EG001069	5134	0.0729345	0.145869	0.0284124	0	0	0	#NAME?	1	1
Nasvi2EG001070	1882	123.802	159.768	84.8928	87.8356	46.6714	0.549768	-0.863104	0.105624	0.259025
Nasvi2EG001071	424	17.423	7.96232	18.7791	26.8837	63.405	3.37637	1.75547	0.25734	0.519084
Nasvi2EG001072	539	573.225	59.3888	110.183	1087.06	2016.81	18.3041	4.1941	8.15e-17	1.54e-15
Nasvi2EG001073	2677	55.1274	91.1233	34.0393	19.1316	7.14667	0.209953	-2.25186	0.000268814	0.0014078
Nasvi2EG001074	3393	514.879	206.357	60.8184	823.401	242.676	3.99018	1.99645	2.88e-05	0.000181983
Nasvi2EG001075	14728	1918.9	2944.51	199.926	893.291	60.6525	0.303375	-1.72083	3.22e-05	0.000201715
Nasvi2EG001076	650	676.075	444.861	684.401	907.289	1395.83	2.03949	1.02821	0.0206385	0.0665097
Nasvi2EG001077	3975	5405.35	3412.94	858.601	7397.77	1861.07	2.16757	1.11608	0.291114	0.572067
Nasvi2EG001079	2139	28.948	8.05705	3.76673	49.839	23.3001	6.18577	2.62895	0.0991478	0.245964
Nasvi2EG001080	2632	0	0	0	0	0	NA	NA	NA	NA
Nasvi2EG001081	4205	741.445	755.123	179.577	727.767	173.072	0.963772	-0.0532358	0.89394	1
Nasvi2EG001082	379	828.162	463.913	1224.04	1192.41	3146.21	2.57034	1.36196	0.0244617	0.0768565
Nasvi2EG001083	1649	197.84	344.562	208.952	51.1187	30.9998	0.148359	-2.75284	2.01e-08	1.96e-07
Nasvi2EG001084	2476	298.093	512.56	207.011	83.6254	33.7744	0.163152	-2.61571	1.88e-08	1.84e-07
Nasvi2EG001085	5782	3641.36	3931.7	679.99	3351.03	579.562	0.85231	-0.230549	0.823668	1
Nasvi2EG001086	1716	1072.9	412.191	240.205	1733.61	1010.26	4.20584	2.07239	1.24e-05	8.35e-05
Nasvi2EG001087	3787	863.111	825.814	218.065	900.408	237.763	1.09033	0.124763	0.676647	1
Nasvi2EG001088	2446	1478.62	1736.94	710.116	1220.3	498.897	0.702558	-0.509311	0.285227	0.562948
Nasvi2EG001089	2241	2268.55	1383.32	617.276	3153.79	1407.31	2.27987	1.18895	0.16806	0.374801
Nasvi2EG001090	2404	1174.42	1618.2	673.13	730.626	303.921	0.451504	-1.14719	0.0103319	0.0367253
Nasvi2EG001091	3471	684.559	510.083	146.956	859.035	247.489	1.68411	0.751985	0.149511	0.341323
Nasvi2EG001092	2916	1.08031	0.790506	0.271092	1.37012	0.469863	1.73322	0.793455	0.81934	1
Nasvi2EG001093	1237	140.346	265.235	214.418	15.4569	12.4955	0.0582763	-4.10095	1.62e-13	2.44e-12
Nasvi2EG001094	3729	1228.02	1296.58	347.701	1159.46	310.931	0.894249	-0.161252	0.675034	1
Nasvi2EG001095	4450	428.816	457.981	102.917	399.65	89.8091	0.872635	-0.19655	0.623509	0.970298
Nasvi2EG001096	3279	285.386	413.206	126.016	157.567	48.0533	0.381327	-1.3909	0.00435228	0.0173724
Nasvi2EG001097	1775	2283.39	3521.63	1984.02	1045.15	588.817	0.29678	-1.75253	4.42e-05	0.000269908
Nasvi2EG001098	2929	765.57	975.289	332.977	555.851	189.775	0.569934	-0.811132	0.0938238	0.235341
Nasvi2EG001099	610	557.542	224.277	367.666	890.808	1460.34	3.97192	1.98984	9.14e-05	0.000526927
Nasvi2EG001100	1443	411.575	782.56	542.315	40.5898	28.1287	0.0518679	-4.26901	4.49e-19	9.61e-18
Nasvi2EG001101	1015	410.624	503.136	495.7	318.113	313.412	0.63226	-0.661409	0.15452	0.350437
Nasvi2EG001102	449	482.822	242.082	539.158	723.562	1611.5	2.98892	1.57962	0.00298013	0.0123564
Nasvi2EG001103	1086	477.137	668.074	615.169	286.199	263.535	0.428395	-1.22299	0.0107048	0.0378524
Nasvi2EG001104	2419	6573.3	6699.6	2769.58	6447	2665.15	0.962296	-0.0554467	1	1
Nasvi2EG001107	2698	1491.21	740.205	274.353	2242.22	831.068	3.02919	1.59893	0.000709645	0.00338025
Nasvi2EG001108	419	0.20075	0.4015	0.958234	0	0	0	#NAME?	1	1
Nasvi2EG001109	2815	7.98088	13.3262	4.73398	2.63559	0.936268	0.197776	-2.33806	0.177703	0.392544
Nasvi2EG001110	5708	1693.14	2570.8	450.385	815.489	142.868	0.317213	-1.65648	9e-05	0.00051995
Nasvi2EG001111	5335	622.118	762.066	142.843	482.17	90.3786	0.632714	-0.660373	0.127683	0.302572
Nasvi2EG001112	880	650.762	673.594	765.447	627.931	713.558	0.93221	-0.101273	0.964487	1
Nasvi2EG001113	1211	728.98	836.114	690.432	621.846	513.498	0.743734	-0.427142	0.307093	0.595351
Nasvi2EG001114	2133	43.6658	4.23796	1.98685	83.0936	38.9562	19.607	4.2933	3.8e-09	3.92e-08
Nasvi2EG001115	5380	635.413	675.062	125.476	595.765	110.737	0.882534	-0.180276	0.602215	0.945103
Nasvi2EG001116	404	14.8492	29.6984	73.5108	0	0	0	#NAME?	2.7e-05	0.000171706
Nasvi2EG001117	2033	192.986	210.206	103.397	175.766	86.4564	0.83616	-0.258149	0.655259	1
Nasvi2EG001118	2380	702.948	989.745	415.859	416.151	174.853	0.420463	-1.24995	0.00333859	0.0137029
Nasvi2EG001119	3443	134.308	167.949	48.78	100.667	29.238	0.599386	-0.738442	0.169565	0.377608
Nasvi2EG001120	1376	266.599	295.146	214.496	238.052	173.003	0.806556	-0.310153	0.472928	0.801156
Nasvi2EG001121	792	463.019	212.134	267.845	713.904	901.394	3.36535	1.75076	0.000539141	0.00264177
Nasvi2EG001122	1305	1085.8	1916.14	1468.31	255.464	195.758	0.133322	-2.90702	1.91e-11	2.42e-10
Nasvi2EG001123	1276	154.879	39.0123	30.5739	270.746	212.183	6.94001	2.79494	1.11e-07	9.95e-07
Nasvi2EG001124	1429	62.9451	3.96125	2.77205	121.929	85.3247	30.7804	4.94394	2.58e-13	3.82e-12
Nasvi2EG001125	1195	0.576144	0	0	1.15229	0.964258	Inf	Inf	0.778952	1
Nasvi2EG001126	588	0	0	0	0	0	NA	NA	NA	NA
Nasvi2EG001127	2180	2.61098	0.281785	0.129259	4.94017	2.26613	17.5317	4.13189	0.132031	0.310092
Nasvi2EG001128	862	926.516	86.1475	99.9391	1766.88	2049.75	20.51	4.35826	8.45e-05	0.000489974
Nasvi2EG001129	3257	3.74265	0.135916	0.0417304	7.34939	2.25649	54.0731	5.75684	0.0289423	0.0888866
Nasvi2EG001130	3731	645.591	128.425	34.4212	1162.76	311.648	9.05395	3.17855	0.000858696	0.00402236
Nasvi2EG001131	880	329.35	75.5343	85.8344	583.166	662.689	7.72055	2.9487	0.00110612	0.00506236
Nasvi2EG001132	2320	62.2016	16.533	7.12627	107.87	46.4958	6.52456	2.70588	0.00190527	0.00826921
Nasvi2EG001133	971	18.9219	0.421407	0.433992	37.4224	38.5401	88.8035	6.47254	7.93e-05	0.000463143
Nasvi2EG001134	1032	9.829	0.135916	0.131701	19.5221	18.9168	143.634	7.16625	0.0357113	0.106038
Nasvi2EG001135	6556	500.528	241.892	36.8962	759.164	115.797	3.13845	1.65005	0.101333	0.250372
Nasvi2EG001136	2508	0	0	0	0	0	NA	NA	NA	NA
Nasvi2EG001137	1185	0	0	0	0	0	NA	NA	NA	NA
Nasvi2EG001138	7831	746.641	419.224	53.5339	1074.06	137.155	2.56201	1.35728	0.155407	0.352032
Nasvi2EG001139	6103	2090.93	1079.52	176.883	3102.34	508.331	2.87382	1.52297	0.00219589	0.00939018
Nasvi2EG001140	513	0	0	0	0	0	NA	NA	NA	NA
Nasvi2EG001141	5995	1633.38	968.042	161.475	2298.71	383.438	2.3746	1.24768	0.169036	0.376675
Nasvi2EG001142	2787	797.437	1055.72	378.801	539.155	193.454	0.510699	-0.969454	0.0211057	0.0677898
Nasvi2EG001143	422	0	0	0	0	0	NA	NA	NA	NA
Nasvi2EG001144	4694	307.508	347.981	74.1331	267.036	56.8888	0.767387	-0.381974	0.578298	0.922773
Nasvi2EG001147	1906	224.14	279.006	146.383	169.274	88.8113	0.606705	-0.720933	0.161612	0.363118
Nasvi2EG001148	2628	641.846	837.024	318.502	446.668	169.965	0.533639	-0.906064	0.043456	0.125035
Nasvi2EG001149	2561	4031.88	6615.87	2583.32	1447.89	565.362	0.218851	-2.19198	2.47e-07	2.12e-06
Nasvi2EG001150	7167	1045.44	1109.54	154.812	981.347	136.926	0.884464	-0.177124	0.710097	1
Nasvi2EG001151	1519	423.84	308.701	203.226	538.979	354.825	1.74596	0.80402	0.251575	0.510561
Nasvi2EG001152	1990	809.223	932.207	468.446	686.238	344.843	0.736144	-0.441941	0.399872	0.720706
Nasvi2EG001153	2005	5657.24	877.031	437.422	10437.4	5205.71	11.9009	3.573	0.00646118	0.0244543
Nasvi2EG001154	2135	52.1538	79.0836	37.0415	25.2241	11.8146	0.318955	-1.64858	0.00615954	0.0234049
Nasvi2EG001155	1399	312.48	276.749	197.819	348.212	248.9	1.25822	0.331386	0.431777	0.757258
Nasvi2EG001156	2214	575.44	330.001	149.052	820.879	370.767	2.4875	1.3147	0.0363772	0.107721
Nasvi2EG001157	3192	555.752	732.239	229.398	379.264	118.817	0.517951	-0.949114	0.0290281	0.0891233
Nasvi2EG001158	3752	977.706	1940.68	517.238	14.7354	3.92736	0.00759295	-7.04112	2.56e-40	1.53e-38
Nasvi2EG001159	2616	36.9541	13.5929	5.19604	60.3154	23.0564	4.43729	2.14968	0.00143301	0.00640552
Nasvi2EG001160	1541	23.5968	16.371	10.6236	30.8226	20.0017	1.88276	0.912851	0.23776	0.490008
Nasvi2EG001162	262	0	0	0	0	0	NA	NA	NA	NA
Nasvi2EG001163	4474	855.707	1273.59	284.665	437.821	97.8589	0.343768	-1.54049	0.000395182	0.00200045
Nasvi2EG001164	4605	755.174	949.801	206.254	560.547	121.726	0.590173	-0.76079	0.0864115	0.219512
Nasvi2EG001165	464	0.749894	0.129669	0.279458	1.37012	2.95284	10.5663	3.4014	0.574075	0.919709
Nasvi2EG001166	2330	2.50407	3.22312	1.38331	1.78502	0.766105	0.553819	-0.852513	0.86763	1
Nasvi2EG001167	675	7325.1	694.171	1028.4	13956	20675.6	20.1046	4.32945	3.6e-19	7.74e-18
Nasvi2EG001168	2981	571830	204.209	68.5036	1.14346e+06	383582	5599.44	12.4511	4.44e-93	1.1e-90
Nasvi2EG001169	7950	1183.32	1072.23	134.871	1294.42	162.82	1.20723	0.271698	0.573441	0.919709
Nasvi2EG001170	2078	116.21	6.72034	3.23404	225.699	108.613	33.5845	5.06972	0.000250388	0.00132117
Nasvi2EG001171	2090	246.588	267.222	127.858	225.954	108.112	0.845563	-0.242015	0.547281	0.890673
Nasvi2EG001172	1848	4105.22	3249.84	1758.57	4960.61	2684.31	1.52642	0.610148	0.243847	0.499163
Nasvi2EG001173	2218	629.954	839.451	378.472	420.457	189.566	0.500871	-0.997489	0.0149054	0.0503663
Nasvi2EG001174	4245	14.0911	8.58567	2.02254	19.5966	4.61639	2.28248	1.1906	0.164418	0.36812
Nasvi2EG001175	2095	0	0	0	0	0	NA	NA	NA	NA
Nasvi2EG001176	7046	1033.01	1994.94	283.131	71.0728	10.087	0.0356265	-4.81091	2.71e-07	2.31e-06
Nasvi2EG001177	7686	807.331	325.35	42.3303	1289.31	167.748	3.96284	1.98653	0.0702156	0.185873
Nasvi2EG001178	12088	1586.91	870.08	71.9788	2303.74	190.58	2.64773	1.40476	0.136551	0.317842
Nasvi2EG001179	386	0	0	0	0	0	NA	NA	NA	NA
Nasvi2EG001180	1768	7.0717	3.4088	1.92806	10.7346	6.0716	3.14908	1.65493	0.217503	0.45992
Nasvi2EG001181	942	278.107	176.858	187.747	379.356	402.713	2.14498	1.10096	0.0260682	0.0812883
Nasvi2EG001182	3035	3.29861	3.3289	1.09684	3.26833	1.07688	0.981805	-0.0264917	0.852957	1
Nasvi2EG001183	1129	6.43461	1.93755	1.71617	10.9317	9.68261	5.642	2.49621	0.124515	0.296968
Nasvi2EG001184	3246	3.10615	1.79168	0.551966	4.42062	1.36187	2.4673	1.30293	0.495095	0.828377
Nasvi2EG001185	2269	6.28022	1.39018	0.612685	11.1703	4.92299	8.0351	3.00632	0.114787	0.277744
Nasvi2EG001186	1031	0.384326	0.135916	0.131829	0.632737	0.613711	4.65536	2.21889	0.856801	1
Nasvi2EG001187	13799	118.367	9.07518	0.65767	227.659	16.4982	25.0859	4.6488	0.0223865	0.0711244
Nasvi2EG001188	5217	0	0	0	0	0	NA	NA	NA	NA
Nasvi2EG001189	4269	1494.42	2802.73	656.53	186.119	43.5978	0.0664064	-3.91253	1.09e-18	2.29e-17
Nasvi2EG001190	582	0.578829	0.524921	0.901927	0.632737	1.08718	1.20539	0.269504	0.97212	1
Nasvi2EG001191	124	0	0	0	0	0	NA	NA	NA	NA
Nasvi2EG001192	2859	0	0	0	0	0	NA	NA	NA	NA
Nasvi2EG001193	1139	0	0	0	0	0	NA	NA	NA	NA
Nasvi2EG001194	644	0.0729345	0.145869	0.226505	0	0	0	#NAME?	1	1
Nasvi2EG001195	3115	354.531	440.55	141.429	268.513	86.1999	0.609494	-0.714315	0.0636677	0.171556
Nasvi2EG001196	2936	8.77612	2.53098	0.862051	15.0213	5.11623	5.93496	2.56924	0.0816588	0.210357
Nasvi2EG001197	535	0.346619	0.693238	1.29577	0	0	0	#NAME?	1	1
Nasvi2EG001198	10660	2597.91	2550.81	239.288	2645.01	248.125	1.03693	0.0523163	0.921269	1
Nasvi2EG001199	1705	145.64	9.34378	5.48022	281.936	165.359	30.1737	4.91522	0.00220767	0.0094326
Nasvi2EG001200	2701	2113.11	2915.23	1079.32	1310.99	485.371	0.449703	-1.15296	0.00637577	0.0241723
Nasvi2EG001201	1256	36.5086	12.618	10.0462	60.3993	48.0886	4.78677	2.25905	0.00128504	0.00579637
Nasvi2EG001203	3455	564.546	492.462	142.536	636.629	184.263	1.29275	0.370439	0.397269	0.717478
Nasvi2EG001204	2074	1240.86	746.244	359.809	1735.48	836.779	2.32562	1.21761	0.00608788	0.0231716
Nasvi2EG001205	1063	648.022	720.644	677.934	575.4	541.298	0.798453	-0.324721	0.51512	0.851273
Nasvi2EG001206	2204	134.301	21.4045	9.71166	247.197	112.158	11.5488	3.52967	2.98e-10	3.38e-09
Nasvi2EG001207	999	0	0	0	0	0	NA	NA	NA	NA
Nasvi2EG001208	3423	1177.38	740.903	216.449	1613.86	471.476	2.17824	1.12316	0.0192343	0.0627306
Nasvi2EG001209	1070	338.451	447.61	418.327	229.291	214.291	0.512257	-0.96506	0.0341718	0.102349
Nasvi2EG001210	3934	1501.75	2354.64	598.535	648.856	164.935	0.275565	-1.85953	1.57e-05	0.000103793
Nasvi2EG001211	2026	0.717037	0.281785	0.139084	1.15229	0.56875	4.08925	2.03184	1	1
Nasvi2EG001212	803	0.135916	0.271832	0.33852	0	0	0	#NAME?	1	1
Nasvi2EG001213	3606	219.898	405.276	112.389	34.5206	9.57309	0.0851779	-3.55338	1.85e-12	2.55e-11
Nasvi2EG001214	1943	0	0	0	0	0	NA	NA	NA	NA
Nasvi2EG001215	2083	203.985	179.314	86.0844	228.656	109.773	1.27517	0.350693	0.460912	0.7867
Nasvi2EG001216	132	0	0	0	0	0	NA	NA	NA	NA
Nasvi2EG001217	781	316.292	248.765	318.521	383.82	491.447	1.5429	0.625648	0.141436	0.326225
Nasvi2EG001218	723	4.19681	3.13951	4.34234	5.25411	7.2671	1.67354	0.742907	0.821894	1
Nasvi2EG001219	717	3626.07	7217.13	10065.7	35.012	48.8312	0.00485124	-7.68743	2.1e-52	2.15e-50
Nasvi2EG001220	865	0.338519	0.677038	0.782703	0	0	0	#NAME?	1	1
Nasvi2EG001221	1694	303.358	152.378	89.9519	454.338	268.204	2.98164	1.57611	0.128535	0.303881
Nasvi2EG001222	2055	1381.56	461.599	224.622	2301.52	1119.96	4.98598	2.31788	0.00731757	0.0271751
Nasvi2EG001223	6258	193.847	256.477	40.9839	131.217	20.9679	0.511614	-0.966872	0.0181013	0.0595706
Nasvi2EG001231	1256	8.75865	3.09462	2.46387	14.4227	11.483	4.66057	2.22051	0.139774	0.323477
Nasvi2EG001232	1844	1420.56	1930.89	1047.12	910.226	493.615	0.471402	-1.08497	0.0122961	0.0428308
Nasvi2EG001233	4813	224.27	229.481	47.6795	219.059	45.5141	0.954585	-0.0670548	0.865814	1
Nasvi2EG001234	339	1.98873	3.97745	11.7329	0	0	0	#NAME?	0.342011	0.644659
Nasvi2EG001235	3271	0	0	0	0	0	NA	NA	NA	NA
Nasvi2EG001236	1383	0	0	0	0	0	NA	NA	NA	NA
Nasvi2EG001237	998	0	0	0	0	0	NA	NA	NA	NA
Nasvi2EG001238	4057	0	0	0	0	0	NA	NA	NA	NA
Nasvi2EG001239	2863	0	0	0	0	0	NA	NA	NA	NA
Nasvi2EG001240	3440	9.0536	10.2053	2.96665	7.90192	2.29707	0.774299	-0.369038	1	1
Nasvi2EG001241	2136	5.22613	5.60453	2.62384	4.84774	2.26954	0.86497	-0.209279	1	1
Nasvi2EG001242	604	0	0	0	0	0	NA	NA	NA	NA
Nasvi2EG001243	967	4.88276	5.13562	5.31088	4.62991	4.78791	0.90153	-0.149553	1	1
Nasvi2EG001244	1060	5.30706	5.45612	5.14728	5.158	4.86604	0.945362	-0.0810619	0.988467	1
Nasvi2EG001245	863	6.62299	5.34773	6.19667	7.89824	9.15208	1.47693	0.562605	0.575546	0.920665
Nasvi2EG001246	3294	0.316368	0	0	0.632737	0.192088	Inf	Inf	0.778049	1
Nasvi2EG001247	4477	0.0679579	0.135916	0.0303587	0	0	0	#NAME?	1	1
Nasvi2EG001248	1419	328.268	98.9703	69.7465	557.565	392.928	5.63366	2.49407	2.74e-07	2.33e-06
Nasvi2EG001249	1834	1166.7	667.219	363.805	1666.18	908.493	2.4972	1.32031	0.00377321	0.0152922
Nasvi2EG001252	2399	343.261	8.19296	3.41516	678.329	282.755	82.7941	6.37146	7.72e-31	3.1e-29
Nasvi2EG001253	7341	180.401	325.266	44.3081	35.5364	4.84081	0.109253	-3.19425	1.8e-10	2.08e-09
Nasvi2EG001254	25420	1458.76	1264.58	49.7474	1652.93	65.0249	1.3071	0.386371	0.482812	0.813695
Nasvi2EG001255	163	0	0	0	0	0	NA	NA	NA	NA
Nasvi2EG001256	2257	0.194503	0.389006	0.172355	0	0	0	#NAME?	1	1
Nasvi2EG001257	2843	0	0	0	0	0	NA	NA	NA	NA
Nasvi2EG001258	2438	250.798	474.339	194.561	27.2562	11.1798	0.0574615	-4.12126	7.91e-16	1.41e-14
Nasvi2EG001259	3287	393.79	761.693	231.729	25.8861	7.8753	0.033985	-4.87896	3.47e-22	8.98e-21
Nasvi2EG001260	1839	24.3234	10.7239	5.83136	37.9228	20.6214	3.5363	1.82224	0.153248	0.34837
Nasvi2EG001261	2429	0	0	0	0	0	NA	NA	NA	NA
Nasvi2EG001262	758	0	0	0	0	0	NA	NA	NA	NA
Nasvi2EG001263	563	0	0	0	0	0	NA	NA	NA	NA
Nasvi2EG001264	1403	0	0	0	0	0	NA	NA	NA	NA
Nasvi2EG001265	3789	0.0648343	0.129669	0.0342224	0	0	0	#NAME?	1	1
Nasvi2EG001266	414	533.87	399.096	964	668.644	1615.08	1.6754	0.744502	0.204278	0.43774
Nasvi2EG001267	5206	1284.39	1574.31	302.403	994.468	191.023	0.631686	-0.662721	0.153221	0.34837
Nasvi2EG001268	2917	145.557	55.4474	19.0084	235.666	80.7906	4.25027	2.08755	0.0158787	0.0532918
Nasvi2EG001269	2512	967.769	28.4824	11.3385	1907.06	759.178	66.9555	6.06513	5.17e-33	2.28e-31
Nasvi2EG001270	2503	876.203	78.2009	31.2429	1674.2	668.879	21.409	4.42015	6.22e-19	1.32e-17
Nasvi2EG001271	3159	2710.6	823.021	260.532	4598.18	1455.58	5.58695	2.48206	2.7e-07	2.3e-06
Nasvi2EG001272	1447	1.95513	2.75798	1.906	1.15229	0.796329	0.417801	-1.25911	0.744303	1
Nasvi2EG001273	3590	476.876	583.779	162.613	369.974	103.057	0.633756	-0.658	0.163823	0.367111
Nasvi2EG001274	201	0.659864	0.686991	3.41787	0.632737	3.14794	0.921026	-0.118686	1	1
Nasvi2EG001275	2369	14.3977	11.3649	4.79733	17.4305	7.35774	1.53372	0.617031	0.818444	1
Nasvi2EG001276	3408	948.884	132.609	38.9112	1765.16	517.946	13.311	3.73454	0.0138406	0.0473029
Nasvi2EG001280	136	0	0	0	0	0	NA	NA	NA	NA
Nasvi2EG001282	201	0	0	0	0	0	NA	NA	NA	NA
Nasvi2EG001283	701	3.36419	5.99099	8.54635	0.737384	1.0519	0.123082	-3.02231	0.317282	0.609466
Nasvi2EG001284	4386	965.634	445.968	101.68	1485.3	338.646	3.33051	1.73574	0.000132	0.000734639
Nasvi2EG001285	1514	133.219	156.596	103.432	109.841	72.5504	0.701432	-0.511624	0.378971	0.692617
Nasvi2EG001286	3620	450.704	730.351	201.755	171.057	47.2533	0.234212	-2.09411	2.59e-06	1.92e-05
Nasvi2EG001287	8628	1817.24	2962.09	343.311	672.397	77.932	0.227001	-2.13923	1.77e-07	1.54e-06
Nasvi2EG001288	23268	2295.48	2229.75	95.8292	2361.21	101.479	1.05896	0.0826446	0.909147	1
Nasvi2EG001289	977	1.15548	1.67821	1.71772	0.632737	0.647632	0.37703	-1.40725	1	1
Nasvi2EG001290	2094	447.385	662.924	316.583	231.846	110.719	0.349732	-1.51568	0.000652039	0.0031397
Nasvi2EG001291	4919	604.279	753.138	153.108	455.421	92.584	0.604697	-0.725714	0.121395	0.290858
Nasvi2EG001292	2955	0	0	0	0	0	NA	NA	NA	NA
Nasvi2EG001294	3657	0.145869	0.291738	0.0797753	0	0	0	#NAME?	1	1
Nasvi2EG001295	5531	71.1492	98.1785	17.7506	44.1199	7.97685	0.449385	-1.15398	0.0847727	0.216393
Nasvi2EG001296	1180	0	0	0	0	0	NA	NA	NA	NA
Nasvi2EG001297	744	0	0	0	0	0	NA	NA	NA	NA
Nasvi2EG001298	1014	0	0	0	0	0	NA	NA	NA	NA
Nasvi2EG001299	3293	106.971	189.949	57.6826	23.9928	7.28599	0.126312	-2.98494	1.47e-07	1.29e-06
Nasvi2EG001300	572	3.47475	4.20926	7.35885	2.74024	4.79063	0.651003	-0.619264	1	1
Nasvi2EG001301	1015	3.81463	6.36379	6.26975	1.26547	1.24677	0.198855	-2.33021	0.454397	0.777998
Nasvi2EG001302	412	20.3943	24.8157	60.2323	15.9728	38.7689	0.643657	-0.635637	0.426758	0.751113
Nasvi2EG001303	1866	190.572	345.406	185.105	35.7372	19.1517	0.103464	-3.2728	3.23e-11	4.01e-10
Nasvi2EG001304	2627	0	0	0	0	0	NA	NA	NA	NA
Nasvi2EG001305	1554	181.184	281.362	181.057	81.0066	52.1278	0.287908	-1.79632	6.11e-05	0.000364747
Nasvi2EG001306	281	38.5712	31.6732	112.716	45.4693	161.812	1.43558	0.521631	0.362711	0.673928
Nasvi2EG001307	2807	1903.05	2733.48	973.81	1072.62	382.122	0.392399	-1.34961	0.00164196	0.00723608
Nasvi2EG001308	218	0	0	0	0	0	NA	NA	NA	NA
Nasvi2EG001309	9321	1244.12	609.093	65.3463	1879.15	201.604	3.08517	1.62535	0.000580004	0.002827
Nasvi2EG001310	2774	645.407	1172.86	422.804	117.956	42.5221	0.100572	-3.31371	1.24e-13	1.88e-12
Nasvi2EG001311	6431	131.588	56.1436	8.73014	207.033	32.1929	3.68756	1.88267	0.00043637	0.00219264
Nasvi2EG001312	1033	2098.14	89.9838	87.1092	4106.29	3975.11	45.6336	5.51203	9.36e-29	3.41e-27
Nasvi2EG001313	1591	529.017	542.581	341.031	515.453	323.981	0.950002	-0.0739969	0.88121	1
Nasvi2EG001314	2602	272.792	288.833	111.004	256.751	98.6746	0.888927	-0.169863	0.858135	1
Nasvi2EG001315	3137	27.6835	9.51464	3.03304	45.8524	14.6166	4.81914	2.26878	0.00486797	0.0190786
Nasvi2EG001316	2900	705.428	574.297	198.033	836.558	288.468	1.45666	0.542669	0.271356	0.541725
Nasvi2EG001317	3201	0.725671	1.45134	0.453403	0	0	0	#NAME?	0.954692	1
Nasvi2EG001318	11799	2612.24	3311.85	280.689	1912.63	162.101	0.577511	-0.792079	0.0702815	0.185999
Nasvi2EG001319	3064	0	0	0	0	0	NA	NA	NA	NA
Nasvi2EG001320	282	0.0729345	0.145869	0.517266	0	0	0	#NAME?	1	1
Nasvi2EG001321	217	0	0	0	0	0	NA	NA	NA	NA
Nasvi2EG001323	9235	811.563	1177.23	127.475	445.894	48.283	0.378765	-1.40063	0.000919712	0.00427859
Nasvi2EG001325	3303	121.618	238.192	72.1138	5.04482	1.52734	0.0211796	-5.56118	1.24e-17	2.46e-16
Nasvi2EG001326	988	28.5104	56.3881	57.0729	0.632737	0.640422	0.0112211	-6.47764	8.99e-08	8.12e-07
Nasvi2EG001328	1511	0	0	0	0	0	NA	NA	NA	NA
Nasvi2EG001329	753	48.983	18.452	24.5047	79.5139	105.596	4.30922	2.10743	0.00197782	0.00855847
Nasvi2EG001330	1025	689.416	815.234	795.35	563.598	549.852	0.691333	-0.532547	0.21375	0.453305
Nasvi2EG001331	3509	1005.97	1195.16	340.598	816.789	232.77	0.683415	-0.549167	0.316222	0.60789
Nasvi2EG001332	573	360.847	376.029	656.246	345.666	603.257	0.919254	-0.121465	0.828123	1
Nasvi2EG001333	7952	2839	5653.36	710.936	24.6317	3.09755	0.004357	-7.84245	9.45e-52	9.42e-50
Nasvi2EG001334	1823	171.26	74.2288	40.718	268.291	147.17	3.61438	1.85375	0.000264204	0.00138544
Nasvi2EG001335	861	2.67942	5.35885	6.22398	0	0	0	#NAME?	0.195227	0.423045
Nasvi2EG001336	535	1696.95	2345.56	4384.22	1048.35	1959.53	0.44695	-1.16182	0.00376326	0.0152549
Nasvi2EG001337	3634	0	0	0	0	0	NA	NA	NA	NA
Nasvi2EG001338	338	2.45401	2.90516	8.59516	2.00286	5.92561	0.689413	-0.53656	1	1
Nasvi2EG001339	4313	7810.66	11559.4	2680.14	4061.87	941.773	0.351389	-1.50886	0.000273481	0.00142892
Nasvi2EG001340	5053	0	0	0	0	0	NA	NA	NA	NA
Nasvi2EG001341	1811	1583.88	906.044	500.3	2261.71	1248.87	2.49625	1.31976	0.251191	0.510086
Nasvi2EG001342	4214	700.823	1004.56	238.386	397.087	94.2303	0.395284	-1.33904	0.0012071	0.00547761
Nasvi2EG001343	3538	0	0	0	0	0	NA	NA	NA	NA
Nasvi2EG001344	4381	392.142	443.651	101.267	340.633	77.7523	0.767795	-0.381207	0.400073	0.7209
Nasvi2EG001345	6037	1665.89	2087.92	345.854	1243.86	206.04	0.595742	-0.747239	0.0664409	0.177709
Nasvi2EG001346	221	0	0	0	0	0	NA	NA	NA	NA
Nasvi2EG001347	2682	21.1251	8.06439	3.00686	34.1859	12.7464	4.23911	2.08376	0.0181569	0.0597108
Nasvi2EG001348	3922	0.900818	1.80164	0.459367	0	0	0	#NAME?	0.829852	1
Nasvi2EG001349	1230	12.8763	2.48492	2.02026	23.2676	18.9167	9.36352	3.22705	0.00151941	0.0067546
Nasvi2EG001350	3320	6.39451	2.03736	0.613663	10.7517	3.23845	5.27725	2.39979	0.107949	0.26369
Nasvi2EG001351	1482	2.41133	0.930128	0.627616	3.89253	2.62654	4.18494	2.06521	0.429177	0.753805
Nasvi2EG001352	15216	1381.97	2540.27	166.947	223.669	14.6996	0.0880492	-3.50555	5.77e-16	1.03e-14
Nasvi2EG001353	3164	0	0	0	0	0	NA	NA	NA	NA
Nasvi2EG001354	1378	75.022	79.768	57.8868	70.276	50.9985	0.881005	-0.182778	0.855222	1
Nasvi2EG001355	2584	208.731	244.648	94.6778	172.814	66.8785	0.706379	-0.501485	0.311469	0.60074
Nasvi2EG001356	369	0	0	0	0	0	NA	NA	NA	NA
Nasvi2EG001357	996	352.857	665.31	667.982	40.4049	40.5672	0.0607309	-4.04142	9.85e-17	1.85e-15
Nasvi2EG001359	5181	59.2419	117.851	22.7468	0.632737	0.122126	0.00536895	-7.54115	9.98e-14	1.53e-12
Nasvi2EG001360	1604	82.7211	32.2742	20.1211	133.168	83.0225	4.12615	2.0448	0.127108	0.301595
Nasvi2EG001361	1889	471.234	478.017	253.053	464.45	245.871	0.971617	-0.0415408	0.96441	1
Nasvi2EG001362	2949	203.346	334.878	113.557	71.8139	24.3519	0.214448	-2.2213	2.65e-06	1.96e-05
Nasvi2EG001363	2947	254.402	403.392	136.882	105.412	35.7693	0.261314	-1.93614	3.78e-05	0.000233873
Nasvi2EG001364	2569	487.939	521.443	202.975	454.435	176.892	0.871496	-0.198434	0.716615	1
Nasvi2EG001365	1476	195.18	147.819	100.148	242.541	164.323	1.6408	0.714396	0.14827	0.338917
Nasvi2EG001366	1605	14.6306	1.80788	1.12641	27.4533	17.1049	15.1853	3.92461	0.000210732	0.00112862
Nasvi2EG001367	271	0.487512	0.975023	3.59787	0	0	0	#NAME?	1	1
Nasvi2EG001368	267	0.922324	1.21191	4.539	0.632737	2.3698	0.522098	-0.937609	1	1
Nasvi2EG001369	498	0	0	0	0	0	NA	NA	NA	NA
Nasvi2EG001370	1616	0	0	0	0	0	NA	NA	NA	NA
Nasvi2EG001372	835	0.870238	1.74048	2.0844	0	0	0	#NAME?	0.849156	1
Nasvi2EG001373	3379	0.338519	0.677038	0.200366	0	0	0	#NAME?	1	1
Nasvi2EG001374	2442	25.2259	36.3479	14.8845	14.1039	5.77555	0.388025	-1.36578	0.135342	0.316038
Nasvi2EG001375	5500	515.24	444.907	80.8922	585.573	106.468	1.31617	0.396346	0.792476	1
Nasvi2EG001376	2605	2.07906	0.265584	0.101952	3.89253	1.49425	14.6565	3.87347	0.202658	0.435242
Nasvi2EG001377	1376	647.893	854.361	620.902	441.426	320.804	0.516674	-0.952674	0.0307287	0.0937358
Nasvi2EG001378	1504	872.757	1122.09	746.073	623.42	414.508	0.555586	-0.847917	0.0495107	0.139358
Nasvi2EG001379	2239	0.909248	1.18576	0.529593	0.632737	0.282598	0.533613	-0.906133	1	1
Nasvi2EG001380	336	0	0	0	0	0	NA	NA	NA	NA
Nasvi2EG001381	900	1.52297	3.04595	3.38439	0	0	0	#NAME?	0.500745	0.835603
Nasvi2EG001382	40917	1076.4	1947.31	47.5918	205.491	5.02215	0.105526	-3.24434	8.98e-14	1.38e-12
Nasvi2EG001383	2056	319.579	534.507	259.974	104.65	50.9	0.195788	-2.35263	2.36e-07	2.02e-06
Nasvi2EG001384	872	0.0729345	0.145869	0.167281	0	0	0	#NAME?	1	1
Nasvi2EG001385	2916	0	0	0	0	0	NA	NA	NA	NA
Nasvi2EG001386	1586	2.16432	1.48374	0.935526	2.84489	1.79375	1.91737	0.939129	0.664074	1
Nasvi2EG001387	8309	0.0648343	0.129669	0.0156058	0	0	0	#NAME?	1	1
Nasvi2EG001388	2770	3.489	2.763	0.997473	4.21501	1.52166	1.52552	0.6093	0.656336	1
Nasvi2EG001389	1549	0	0	0	0	0	NA	NA	NA	NA
Nasvi2EG001390	758	2.51297	1.23807	1.63333	3.78788	4.9972	3.05951	1.6133	0.493852	0.827021
Nasvi2EG001391	271	0.135916	0.271832	1.00307	0	0	0	#NAME?	1	1
Nasvi2EG001392	12586	1211.64	1179.24	93.6948	1244.04	98.8435	1.05495	0.077178	0.822202	1
Nasvi2EG001393	2064	0	0	0	0	0	NA	NA	NA	NA
Nasvi2EG001394	3375	516.11	69.2088	20.5063	963.011	285.336	13.9146	3.79852	4.51e-14	7.12e-13
Nasvi2EG001395	1040	763.996	1109.07	1066.41	418.924	402.812	0.377727	-1.40459	0.00130534	0.0058801
Nasvi2EG001396	2527	6.19998	2.51107	0.993698	9.88888	3.91329	3.93811	1.9775	0.163636	0.366814
Nasvi2EG001397	5177	345.421	68.7892	13.2875	622.052	120.157	9.04287	3.17678	0.0435374	0.125216
Nasvi2EG001398	670	1.49126	2.98252	4.45153	0	0	0	#NAME?	0.51339	0.850179
Nasvi2EG001399	6282	1372.98	1158.26	184.377	1587.7	252.737	1.37076	0.45498	0.338051	0.63945
Nasvi2EG001400	1914	61.3592	34.7941	18.1787	87.9243	45.9375	2.52699	1.33742	0.0323111	0.0977849
Nasvi2EG001401	2106	0	0	0	0	0	NA	NA	NA	NA
Nasvi2EG001402	4273	3.19865	3.7617	0.880342	2.63559	0.616802	0.700639	-0.513257	1	1
Nasvi2EG001403	720	1.65762	3.31524	4.6045	0	0	0	#NAME?	0.448493	0.770812
Nasvi2EG001404	3009	1.22314	2.44627	0.812985	0	0	0	#NAME?	0.639427	0.986141
Nasvi2EG001405	4500	8.77648	1.34158	0.298129	16.2114	3.60253	12.0838	3.595	0.00428329	0.017134
Nasvi2EG001406	2868	1.10634	0.427654	0.149112	1.78502	0.622394	4.17399	2.06143	0.756628	1
Nasvi2EG001407	3739	732.483	42.6598	11.4094	1422.31	380.397	33.3407	5.05921	1.7e-20	4e-19
Nasvi2EG001408	2547	344.397	511.66	200.887	177.134	69.546	0.346194	-1.53035	0.000725914	0.00344724
Nasvi2EG001409	1866	7.78158	8.39861	4.50086	7.16454	3.83952	0.853062	-0.229277	1	1
Nasvi2EG001410	5787	72.3843	121.476	20.9913	23.292	4.02489	0.191741	-2.38277	0.000276624	0.0014434
Nasvi2EG001411	506	0	0	0	0	0	NA	NA	NA	NA
Nasvi2EG001412	2817	0.137769	0.275538	0.0978124	0	0	0	#NAME?	1	1
Nasvi2EG001413	271	6.41624	12.8325	47.3523	0	0	0	#NAME?	0.010415	0.0369626
Nasvi2EG001414	135	1.61839	3.23678	23.9761	0	0	0	#NAME?	0.462451	0.788467
Nasvi2EG001415	5298	834.545	1637.76	309.128	31.3288	5.91332	0.019129	-5.70809	8.36e-32	3.46e-30
Nasvi2EG001416	2816	193.955	272.639	96.8178	115.272	40.9346	0.4228	-1.24195	0.00921989	0.033279
Nasvi2EG001417	3331	1634.55	83.266	24.9973	3185.84	956.421	38.261	5.2578	1.98e-06	1.5e-05
Nasvi2EG001418	1683	2.47008	0	0	4.94017	2.93534	Inf	Inf	0.0370781	0.109441
Nasvi2EG001419	11301	2287.78	467.123	41.3347	4108.43	363.545	8.79517	3.13671	3.83e-11	4.72e-10
Nasvi2EG001420	5099	0.846705	0.541122	0.106123	1.15229	0.225983	2.12944	1.09048	1	1
Nasvi2EG001421	3333	703.893	616.15	184.863	791.636	237.515	1.28481	0.361557	0.420893	0.746089
Nasvi2EG001422	9209	1116.99	1123.69	122.021	1110.29	120.565	0.988072	-0.0173116	1	1
Nasvi2EG001423	2643	861.291	440.305	166.593	1282.28	485.159	2.91225	1.54213	0.000526568	0.00258889
Nasvi2EG001424	3189	11.997	2.52473	0.791701	21.4692	6.73226	8.50354	3.08806	0.00692934	0.0259611
Nasvi2EG001425	2705	6.46619	1.879	0.694638	11.0534	4.08628	5.8826	2.55645	0.0660091	0.17681
Nasvi2EG001426	5297	5040.58	5648.4	1066.34	4432.75	836.842	0.78478	-0.34964	0.46278	0.788632
Nasvi2EG001427	1891	174.765	349.531	184.839	0	0	0	#NAME?	4.17e-28	1.46e-26
Nasvi2EG001428	2228	55.8133	27.8244	12.4885	83.8022	37.6132	3.01183	1.59064	0.145025	0.33284
Nasvi2EG001429	6147	301.962	197.275	32.0929	406.649	66.154	2.06133	1.04357	0.0350372	0.104433
Nasvi2EG001430	3991	4.73272	0	0	9.46543	2.37169	Inf	Inf	0.00113853	0.00519548
Nasvi2EG001431	1792	71.8028	114.763	64.0416	28.843	16.0954	0.251328	-1.99236	0.00106897	0.00490227
Nasvi2EG001432	12745	0.351596	0.703192	0.0551739	0	0	0	#NAME?	1	1
Nasvi2EG001433	4145	1872.2	2850.6	687.721	893.793	215.632	0.313545	-1.67326	5.42e-05	0.000325978
Nasvi2EG001434	1726	1416.7	2819.62	1633.62	13.7766	7.98178	0.00488596	-7.67714	8.41e-47	6.92e-45
Nasvi2EG001435	9343	464.476	484.102	51.8144	444.85	47.6131	0.918916	-0.121994	1	1
Nasvi2EG001436	6771	119.997	77.2871	11.4144	162.706	24.0299	2.10522	1.07397	0.0504358	0.141628
Nasvi2EG001437	5960	953.356	1330.75	223.28	575.961	96.6378	0.432809	-1.2082	0.00440225	0.0175477
Nasvi2EG001438	1200	840.998	822.518	685.431	859.477	716.231	1.04493	0.0634132	1	1
Nasvi2EG001439	1696	317.964	512.463	302.16	123.464	72.7974	0.240923	-2.05335	5.43e-06	3.85e-05
Nasvi2EG001440	791	74.0318	118.959	150.391	29.1044	36.7944	0.244659	-2.03116	0.000218815	0.00116792
Nasvi2EG001441	1819	1158.62	960.838	528.223	1356.41	745.689	1.41169	0.497426	0.252387	0.511634
Nasvi2EG001442	3114	0	0	0	0	0	NA	NA	NA	NA
Nasvi2EG001443	1286	0.713913	0.275538	0.214259	1.15229	0.896025	4.18196	2.06418	1	1
Nasvi2EG001444	5019	679.325	408.824	81.4553	949.825	189.246	2.32331	1.21618	0.00918618	0.0331692
Nasvi2EG001445	3671	0	0	0	0	0	NA	NA	NA	NA
Nasvi2EG001446	3820	29.2314	47.5067	12.4363	10.9561	2.86809	0.230622	-2.1164	0.0121885	0.0425145
Nasvi2EG001447	4459	0	0	0	0	0	NA	NA	NA	NA
Nasvi2EG001448	644	15.6407	21.2708	33.0292	10.0106	15.5444	0.470627	-1.08734	0.533767	0.875768
Nasvi2EG001449	513	10.9862	17.5517	34.2139	4.42062	8.61719	0.251863	-1.98929	0.135943	0.316826
Nasvi2EG001450	1303	0	0	0	0	0	NA	NA	NA	NA
Nasvi2EG001451	3961	7.75983	8.2627	2.08601	7.25697	1.8321	0.878281	-0.187246	0.983341	1
Nasvi2EG001452	644	0	0	0	0	0	NA	NA	NA	NA
Nasvi2EG001453	2094	729.176	824.523	393.755	633.829	302.688	0.768722	-0.379467	0.435884	0.761131
Nasvi2EG001459	5050	3647.25	4492.15	889.535	2802.35	554.921	0.623832	-0.68077	0.124714	0.297296
Nasvi2EG001460	235	0	0	0	0	0	NA	NA	NA	NA
Nasvi2EG001461	1054	254.186	255.742	242.639	252.629	239.686	0.98783	-0.0176648	1	1
Nasvi2EG001462	865	405.574	332.482	384.372	478.667	553.372	1.43968	0.525748	0.296347	0.580108
Nasvi2EG001463	2651	487.343	593.794	223.989	380.892	143.679	0.641455	-0.64058	0.116959	0.281959
Nasvi2EG001464	3595	0.494341	0.988683	0.275016	0	0	0	#NAME?	1	1
Nasvi2EG001465	2812	0.547369	1.09474	0.38931	0	0	0	#NAME?	1	1
Nasvi2EG001466	4744	108.511	215.133	45.3484	1.88967	0.398329	0.00878375	-6.83095	2.25e-19	4.91e-18
Nasvi2EG001467	3564	0	0	0	0	0	NA	NA	NA	NA
Nasvi2EG001468	1622	0	0	0	0	0	NA	NA	NA	NA
Nasvi2EG001469	619	0	0	0	0	0	NA	NA	NA	NA
Nasvi2EG001470	975	752.019	1477.52	1515.4	26.5225	27.2026	0.0179508	-5.79981	4.5e-31	1.82e-29
Nasvi2EG001471	650	0	0	0	0	0	NA	NA	NA	NA
Nasvi2EG001472	476	15.6585	26.1675	54.9738	5.14946	10.8182	0.196788	-2.34528	0.019545	0.0636416
Nasvi2EG001473	484	9.18992	14.8098	30.5987	3.57005	7.37614	0.24106	-2.05253	0.106475	0.260778
Nasvi2EG001474	924	0.576144	0	0	1.15229	1.24707	Inf	Inf	0.778952	1
Nasvi2EG001475	3502	0	0	0	0	0	NA	NA	NA	NA
Nasvi2EG001476	566	0	0	0	0	0	NA	NA	NA	NA
Nasvi2EG001477	2502	0	0	0	0	0	NA	NA	NA	NA
Nasvi2EG001478	2071	960.076	843.331	407.21	1076.82	519.952	1.27687	0.352608	0.522784	0.861208
Nasvi2EG001479	1658	45.0016	16.6564	10.0461	73.3469	44.2382	4.40353	2.13866	0.00971805	0.0348052
Nasvi2EG001480	1024	0.354719	0.709439	0.692811	0	0	0	#NAME?	1	1
Nasvi2EG001481	466	0	0	0	0	0	NA	NA	NA	NA
Nasvi2EG001482	25074	1435.56	1702.86	67.9132	1168.27	46.5927	0.686063	-0.543587	0.594276	0.936113
Nasvi2EG001483	611	0	0	0	0	0	NA	NA	NA	NA
Nasvi2EG001484	1940	0	0	0	0	0	NA	NA	NA	NA
Nasvi2EG001485	1025	469.215	936.012	913.182	2.41776	2.35879	0.00258304	-8.59671	6.14e-39	3.5e-37
Nasvi2EG001486	2623	316.372	150.504	57.3786	482.24	183.851	3.20417	1.67995	0.0614879	0.166543
Nasvi2EG001487	2834	0.202603	0.405206	0.14298	0	0	0	#NAME?	1	1
Nasvi2EG001488	4307	92.1162	146.879	34.1024	37.3532	8.67268	0.254313	-1.97532	0.000422522	0.00212832
Nasvi2EG001489	320	140.623	201.787	630.586	79.4581	248.307	0.393771	-1.34457	0.0113803	0.0399766
Nasvi2EG001490	2678	736.898	1170.31	437.009	303.485	113.325	0.25932	-1.9472	1.32e-05	8.84e-05
Nasvi2EG001491	3890	550.585	716.872	184.286	384.297	98.791	0.536074	-0.899495	0.0451887	0.129397
Nasvi2EG001492	3492	0	0	0	0	0	NA	NA	NA	NA
Nasvi2EG001493	144	0	0	0	0	0	NA	NA	NA	NA
Nasvi2EG001494	4406	10.766	0.686991	0.155922	20.845	4.73104	30.3424	4.92327	0.000141387	0.00078302
Nasvi2EG001495	1003	0	0	0	0	0	NA	NA	NA	NA
Nasvi2EG001496	518	0	0	0	0	0	NA	NA	NA	NA
Nasvi2EG001497	4557	122.458	4.2729	0.937656	240.642	52.8072	56.3183	5.81553	9.64e-11	1.15e-09
Nasvi2EG001498	637	0	0	0	0	0	NA	NA	NA	NA
Nasvi2EG001499	3040	554.216	71.2204	23.4278	1037.21	341.188	14.5634	3.86428	0.000292284	0.00151664
Nasvi2EG001500	3584	427.405	566.703	158.12	288.107	80.3869	0.508391	-0.975989	0.0305985	0.0933947
Nasvi2EG001501	320	1.27697	0.551075	1.72211	2.00286	6.25893	3.63445	1.86174	0.550979	0.895247
Nasvi2EG001502	4324	2181.46	3229.06	746.775	1133.86	262.226	0.351144	-1.50987	0.000419675	0.0021145
Nasvi2EG001503	4290	0	0	0	0	0	NA	NA	NA	NA
Nasvi2EG001504	317	0	0	0	0	0	NA	NA	NA	NA
Nasvi2EG001505	2700	0	0	0	0	0	NA	NA	NA	NA
Nasvi2EG001506	4270	1255.28	1029.54	241.109	1481.03	346.845	1.43854	0.524603	0.177722	0.392544
Nasvi2EG001507	2029	252.708	282.112	139.04	223.305	110.056	0.791545	-0.337258	0.392981	0.71163
Nasvi2EG001508	203	0	0	0	0	0	NA	NA	NA	NA
Nasvi2EG001509	2010	164.691	71.3703	35.5076	258.011	128.364	3.61511	1.85404	0.000865156	0.00404769
Nasvi2EG001510	2204	0	0	0	0	0	NA	NA	NA	NA
Nasvi2EG001511	3366	0.0729345	0.145869	0.043336	0	0	0	#NAME?	1	1
Nasvi2EG001512	1764	0	0	0	0	0	NA	NA	NA	NA
Nasvi2EG001513	2368	0	0	0	0	0	NA	NA	NA	NA
Nasvi2EG001514	1264	0	0	0	0	0	NA	NA	NA	NA
Nasvi2EG001515	1064	0	0	0	0	0	NA	NA	NA	NA
Nasvi2EG001516	2760	0	0	0	0	0	NA	NA	NA	NA
Nasvi2EG001517	5266	686.317	319.59	60.6894	1053.04	199.97	3.29498	1.72027	0.000295	0.00153034
Nasvi2EG001518	3394	2.43679	0.67079	0.19764	4.20279	1.2383	6.26542	2.64741	0.362599	0.673843
Nasvi2EG001519	2045	300.621	318.376	155.685	282.867	138.321	0.888466	-0.170611	0.702345	1
Nasvi2EG001520	2830	15.9361	3.96242	1.40015	27.9097	9.8621	7.04361	2.81632	0.00453892	0.0180087
Nasvi2EG001521	1075	10.1316	3.12585	2.90777	17.1373	15.9417	5.48244	2.45482	0.0517469	0.144571
Nasvi2EG001522	1841	59.126	85.5153	46.4504	32.7367	17.782	0.382817	-1.38527	0.0396095	0.115537
Nasvi2EG001523	6669	1130.94	1978.44	296.662	283.443	42.5015	0.143266	-2.80324	7.21e-11	8.65e-10
Nasvi2EG001524	2048	0	0	0	0	0	NA	NA	NA	NA
Nasvi2EG001525	14238	1353.81	2049.68	143.959	657.946	46.2106	0.320999	-1.63936	1.08e-05	7.3e-05
Nasvi2EG001526	232	0	0	0	0	0	NA	NA	NA	NA
Nasvi2EG001527	505	0.931695	1.23065	2.43694	0.632737	1.25294	0.514146	-0.959749	1	1
Nasvi2EG001528	1077	294.874	425.729	395.291	164.019	152.293	0.385267	-1.37607	0.00354876	0.0144691
Nasvi2EG001529	6445	0.560446	1.12089	0.173917	0	0	0	#NAME?	1	1
Nasvi2EG001530	1780	0	0	0	0	0	NA	NA	NA	NA
Nasvi2EG001531	7423	0	0	0	0	0	NA	NA	NA	NA
Nasvi2EG001532	2142	0	0	0	0	0	NA	NA	NA	NA
Nasvi2EG001533	749	0.649079	0.145869	0.194752	1.15229	1.53844	7.89947	2.98176	0.941889	1
Nasvi2EG001534	1504	0	0	0	0	0	NA	NA	NA	NA
Nasvi2EG001535	8695	1841.66	1155.83	132.93	2527.49	290.683	2.18673	1.12878	0.00868051	0.0316128
Nasvi2EG001536	4343	19.7741	1.65831	0.381835	37.8899	8.72435	22.8485	4.51403	1.58e-06	1.22e-05
Nasvi2EG001537	1853	0.0679579	0.135916	0.0733491	0	0	0	#NAME?	1	1
Nasvi2EG001538	846	635.967	610.363	721.469	661.572	782	1.0839	0.11623	0.772058	1
Nasvi2EG001539	3230	50.7173	18.2449	5.64859	83.1897	25.7553	4.5596	2.18891	0.00107197	0.00491491
Nasvi2EG001540	530	0	0	0	0	0	NA	NA	NA	NA
Nasvi2EG001541	5712	530.139	747.571	130.877	312.707	54.7456	0.418297	-1.2574	0.00613904	0.0233488
Nasvi2EG001542	3892	1341.1	1014.19	260.584	1668.02	428.575	1.64467	0.7178	0.122464	0.292696
Nasvi2EG001543	1510	1.71273	1.12089	0.742313	2.30458	1.52621	2.05602	1.03985	1	1
Nasvi2EG001544	3392	1291.95	2578.34	760.123	5.56437	1.64044	0.00215812	-8.85601	7.93e-52	7.94e-50
Nasvi2EG001545	1601	334.606	667.104	416.679	2.1075	1.31637	0.00315918	-8.30623	7.3e-34	3.42e-32
Nasvi2EG001546	9938	979.903	1326.67	133.495	633.136	63.7086	0.477237	-1.06722	0.013269	0.0456753
Nasvi2EG001547	7244	2364.1	2097.45	289.543	2630.75	363.162	1.25426	0.326836	0.486965	0.819268
Nasvi2EG001548	11412	1046.57	1262.25	110.607	830.883	72.8079	0.658256	-0.60328	0.156054	0.353168
Nasvi2EG001549	3711	596.991	101.87	27.4509	1092.11	294.29	10.7206	3.42232	1.37e-12	1.91e-11
Nasvi2EG001550	8746	658.77	551.61	63.07	765.929	87.5748	1.38853	0.473561	0.26735	0.535298
Nasvi2EG001551	2123	375.565	286.788	135.086	464.343	218.72	1.61912	0.695206	0.161993	0.363772
Nasvi2EG001552	1411	209.384	280.548	198.829	138.219	97.9584	0.492676	-1.02129	0.0395274	0.115332
Nasvi2EG001553	1700	296.842	301.944	177.614	291.741	171.612	0.966209	-0.0495926	0.914575	1
Nasvi2EG001554	903	315.188	395.911	438.439	234.466	259.653	0.59222	-0.755795	0.0763046	0.198781
Nasvi2EG001555	3704	629.632	942.357	254.416	316.908	85.5583	0.336293	-1.57221	0.000300063	0.00155502
Nasvi2EG001556	2836	0	0	0	0	0	NA	NA	NA	NA
Nasvi2EG001557	759	0	0	0	0	0	NA	NA	NA	NA
Nasvi2EG001563	753	2.96499	1.08224	1.43724	4.84774	6.43791	4.47935	2.16329	0.258679	0.521052
Nasvi2EG001564	2525	0.509584	0.281785	0.111598	0.737384	0.292033	2.61683	1.38782	0.931536	1
Nasvi2EG001565	4790	542.272	809.603	169.019	274.942	57.3992	0.339601	-1.55809	0.000352164	0.00179888
Nasvi2EG001566	1100	3.919	5.73049	5.20953	2.1075	1.91591	0.36777	-1.44312	0.675043	1
Nasvi2EG001567	689	24.6903	47.9058	69.5295	1.47477	2.14045	0.0307847	-5.02164	4e-06	2.88e-05
Nasvi2EG001568	597	0	0	0	0	0	NA	NA	NA	NA
Nasvi2EG001569	4420	3245.89	6439.83	1456.97	51.9608	11.7558	0.00806866	-6.95346	5.61e-46	4.35e-44
Nasvi2EG001570	648	406.331	238.398	367.898	574.264	886.21	2.40885	1.26834	0.00711411	0.0265213
Nasvi2EG001571	814	0.749894	0.129669	0.159298	1.37012	1.68319	10.5663	3.4014	0.574075	0.919709
Nasvi2EG001572	624	0.278661	0.557323	0.893145	0	0	0	#NAME?	1	1
Nasvi2EG001573	3759	5534.88	70.8064	18.8365	10999	2926.03	155.338	7.27927	0.00357313	0.0145539
Nasvi2EG001574	733	219.856	2.08088	2.83885	437.632	597.042	210.311	7.71638	6.08e-36	3.09e-34
Nasvi2EG001575	410	0	0	0	0	0	NA	NA	NA	NA
Nasvi2EG001576	923	0	0	0	0	0	NA	NA	NA	NA
Nasvi2EG001577	332	1.01604	0.557323	1.67868	1.47477	4.44207	2.64616	1.4039	0.764641	1
Nasvi2EG001578	1822	219.956	439.912	241.445	0	0	0	#NAME?	2.29e-31	9.35e-30
Nasvi2EG001579	1018	214.06	427.383	419.826	0.737384	0.724345	0.00172535	-9.1789	1.55e-29	5.92e-28
Nasvi2EG001580	868	0.770192	0.803	0.925115	0.737384	0.84952	0.918286	-0.122985	1	1
Nasvi2EG001581	842	767.219	84.9632	100.906	1449.47	1721.47	17.06	4.09255	7.47e-15	1.25e-13
Nasvi2EG001582	630	0	0	0	0	0	NA	NA	NA	NA
Nasvi2EG001583	1168	0.593177	0.553616	0.473987	0.632737	0.541726	1.14291	0.192718	0.98223	1
Nasvi2EG001584	626	0	0	0	0	0	NA	NA	NA	NA
Nasvi2EG001585	4187	0	0	0	0	0	NA	NA	NA	NA
Nasvi2EG001586	994	0.327295	0.65459	0.658541	0	0	0	#NAME?	1	1
Nasvi2EG001587	1237	0	0	0	0	0	NA	NA	NA	NA
Nasvi2EG001588	3185	1.3369	2.04107	0.640837	0.632737	0.198661	0.310003	-1.68965	1	1
Nasvi2EG001589	3774	0	0	0	0	0	NA	NA	NA	NA
Nasvi2EG001590	1274	2.45867	3.44258	2.70218	1.47477	1.15759	0.42839	-1.223	0.87694	1
Nasvi2EG001591	903	0	0	0	0	0	NA	NA	NA	NA
Nasvi2EG001592	1278	584.282	1168.56	914.37	0	0	0	#NAME?	4.73e-46	3.7e-44
Nasvi2EG001593	1643	12.1738	3.81655	2.32291	20.531	12.4961	5.37948	2.42747	0.0166846	0.0556197
Nasvi2EG001594	2604	0.0729345	0.145869	0.0560173	0	0	0	#NAME?	1	1
Nasvi2EG001595	2382	3009.42	4260.79	1788.74	1758.06	738.061	0.412614	-1.27713	0.00291635	0.0121092
Nasvi2EG001596	6623	4.77319	7.65671	1.15608	1.88967	0.28532	0.246799	-2.01859	0.282882	0.559352
Nasvi2EG001597	5886	328.761	473.372	80.4234	184.149	31.286	0.389016	-1.3621	0.00682013	0.025618
Nasvi2EG001598	6333	83.0547	6.49505	1.02559	159.614	25.2036	24.5748	4.61911	1.11e-13	1.69e-12
Nasvi2EG001599	911	331.195	382.008	419.328	280.382	307.774	0.73397	-0.446207	0.308829	0.597406
Nasvi2EG001600	1393	2529.08	2970.7	2132.59	2087.45	1498.53	0.702681	-0.509059	0.324982	0.620795
Nasvi2EG001601	6157	1.06053	0.968776	0.157345	1.15229	0.187151	1.18943	0.250267	1	1
Nasvi2EG001602	1443	0.773771	0.395253	0.27391	1.15229	0.798537	2.91532	1.54365	1	1
Nasvi2EG001603	2961	83.0246	24.2996	8.20654	141.75	47.8722	5.83342	2.54434	0.145456	0.333641
Nasvi2EG001604	5235	421.197	830.39	158.623	12.0037	2.29298	0.0144555	-6.11223	3.93e-29	1.46e-27
Nasvi2EG001605	1358	531.234	1051.41	774.234	11.0571	8.14217	0.0105164	-6.57121	5.56e-33	2.44e-31
Nasvi2EG001606	1039	475.78	477.793	459.859	473.767	455.983	0.991573	-0.0122098	0.861382	1
Nasvi2EG001607	4869	668.745	1308.66	268.773	28.8345	5.92205	0.0220337	-5.50415	7.56e-29	2.76e-27
Nasvi2EG001608	8317	6556.63	4077.75	490.291	9035.5	1086.39	2.2158	1.14783	0.4278	0.752066
Nasvi2EG001609	928	0	0	0	0	0	NA	NA	NA	NA
Nasvi2EG001610	523	263.315	199.405	381.271	327.225	625.669	1.64101	0.714583	0.176276	0.390038
Nasvi2EG001611	3712	469.754	446.948	120.406	492.561	132.694	1.10205	0.140194	0.7418	1
Nasvi2EG001612	1003	0	0	0	0	0	NA	NA	NA	NA
Nasvi2EG001613	7524	8.04775	4.63575	0.616128	11.4598	1.52309	2.47204	1.3057	0.363609	0.675411
Nasvi2EG001614	3131	5.40274	2.28304	0.729172	8.52244	2.72195	3.73294	1.90031	0.233076	0.482411
Nasvi2EG001615	19878	4896.24	5154.26	259.295	4638.22	233.334	0.89988	-0.152196	0.810574	1
Nasvi2EG001616	3694	5.51713	0.822907	0.222768	10.2114	2.76431	12.4089	3.6333	0.0203157	0.0657406
Nasvi2EG001617	22563	5618.2	4533.29	200.917	6703.1	297.084	1.47864	0.564272	0.494079	0.827196
Nasvi2EG001618	3785	0	0	0	0	0	NA	NA	NA	NA
Nasvi2EG001619	5051	0.84096	1.68192	0.332988	0	0	0	#NAME?	0.869896	1
Nasvi2EG001620	3565	5.27213	4.02468	1.12894	6.51958	1.82878	1.6199	0.695906	0.715158	1
Nasvi2EG001621	2560	0.527072	0.421407	0.164612	0.632737	0.247163	1.50149	0.586392	0.943001	1
Nasvi2EG001622	2059	0	0	0	0	0	NA	NA	NA	NA
Nasvi2EG001629	363	0	0	0	0	0	NA	NA	NA	NA
Nasvi2EG001630	1218	1.23065	2.46131	2.02078	0	0	0	#NAME?	0.635582	0.982533
Nasvi2EG001640	1738	4.54614	0.573523	0.32999	8.51876	4.90147	14.8534	3.89272	0.0677189	0.180439
Nasvi2EG001641	787	110.489	27.591	35.0584	193.387	245.727	7.00908	2.80923	1.64e-06	1.26e-05
Nasvi2EG001642	3978	0	0	0	0	0	NA	NA	NA	NA
Nasvi2EG001643	572	0	0	0	0	0	NA	NA	NA	NA
Nasvi2EG001644	1061	0.41643	0.83286	0.784977	0	0	0	#NAME?	1	1
Nasvi2EG001645	2875	1.06537	0.865261	0.30096	1.26547	0.440165	1.46253	0.548469	0.813284	1
Nasvi2EG001646	15735	1713.6	2056.22	130.678	1370.98	87.1295	0.666747	-0.584788	0.192594	0.418571
Nasvi2EG001647	8105	4006.95	4611.52	568.973	3402.38	419.788	0.7378	-0.438698	0.341865	0.644445
Nasvi2EG001648	697	3.67949	0.952575	1.36668	6.4064	9.19139	6.72535	2.74961	0.271175	0.541525
Nasvi2EG001649	4787	130.144	184.435	38.5284	75.8526	15.8455	0.411269	-1.28185	0.0155483	0.0523037
Nasvi2EG001650	1376	0	0	0	0	0	NA	NA	NA	NA
Nasvi2EG001651	546	2.35753	1.76553	3.23357	2.94953	5.40208	1.67062	0.740387	0.745997	1
Nasvi2EG001652	2118	11.2211	15.4869	7.31203	6.95525	3.28388	0.449106	-1.15487	0.488657	0.82123
Nasvi2EG001653	2397	0	0	0	0	0	NA	NA	NA	NA
Nasvi2EG001654	1481	0.778292	0.819201	0.55314	0.737384	0.497896	0.900125	-0.151802	1	1
Nasvi2EG001655	5430	0	0	0	0	0	NA	NA	NA	NA
Nasvi2EG001656	3268	14.562	27.9716	8.55925	1.15229	0.352597	0.0411949	-4.60139	0.000252376	0.001329
Nasvi2EG001657	5424	902.656	1584.1	292.054	221.212	40.7839	0.139645	-2.84016	3.89e-11	4.8e-10
Nasvi2EG001658	3099	185.158	275.681	88.958	94.6361	30.5376	0.343281	-1.54254	0.0010492	0.00482359
Nasvi2EG001659	1422	0.724698	0.81666	0.574303	0.632737	0.444962	0.774786	-0.36813	1	1
Nasvi2EG001666	5626	0.0729345	0.145869	0.0259277	0	0	0	#NAME?	1	1
Nasvi2EG001667	734	0	0	0	0	0	NA	NA	NA	NA
Nasvi2EG001668	436	59.919	3.73548	8.56762	116.102	266.29	31.081	4.95796	7.61e-06	5.26e-05
Nasvi2EG001669	346	1.00143	0	0	2.00286	5.7886	Inf	Inf	0.247199	0.503539
Nasvi2EG001670	440	106.739	2.75051	6.25115	210.727	478.926	76.6141	6.25954	2.89e-12	3.92e-11
Nasvi2EG001671	4942	0.316368	0	0	0.632737	0.128032	Inf	Inf	0.778049	1
Nasvi2EG001672	620	11.0593	0.145869	0.235273	21.9728	35.44	150.634	7.2349	2.38e-06	1.78e-05
Nasvi2EG001673	664	0	0	0	0	0	NA	NA	NA	NA
Nasvi2EG001674	500	26.0717	1.37652	2.75305	50.767	101.534	36.8806	5.20479	2.4e-08	2.31e-07
Nasvi2EG001675	1191	24.6271	4.58454	3.84932	44.6696	37.506	9.74353	3.28445	0.000290205	0.00150662
Nasvi2EG001676	2316	0	0	0	0	0	NA	NA	NA	NA
Nasvi2EG001677	1604	0	0	0	0	0	NA	NA	NA	NA
Nasvi2EG001678	1084	0	0	0	0	0	NA	NA	NA	NA
Nasvi2EG001679	1312	217.035	56.9155	43.3807	377.154	287.465	6.62656	2.72826	1.03e-07	9.22e-07
Nasvi2EG001680	1112	0	0	0	0	0	NA	NA	NA	NA
Nasvi2EG001681	1613	0.0729345	0.145869	0.0904334	0	0	0	#NAME?	1	1
Nasvi2EG001682	3778	655.811	109.806	29.0645	1201.82	318.109	10.9449	3.45219	1.78e-12	2.46e-11
Nasvi2EG001683	3223	313.053	57.2581	17.7655	568.848	176.497	9.93482	3.31249	2.39e-11	3.02e-10
Nasvi2EG001684	8658	11907.6	23600.3	2725.84	214.87	24.8175	0.00910455	-6.7792	1.53e-46	1.24e-44
Nasvi2EG001685	6654	568.868	1132.16	170.148	5.57291	0.837527	0.00492235	-7.66644	1.46e-38	8.19e-37
Nasvi2EG001686	831	463.481	471.657	567.578	455.304	547.899	0.965329	-0.0509079	0.847436	1
Nasvi2EG001687	4240	451.761	825.884	194.784	77.6376	18.3108	0.0940054	-3.41111	1.08e-13	1.66e-12
Nasvi2EG001688	4004	507.034	594.3	148.427	419.768	104.837	0.706323	-0.501599	0.337427	0.638566
Nasvi2EG001689	1742	0.737775	0.842813	0.483819	0.632737	0.363224	0.750743	-0.413608	1	1
Nasvi2EG001690	561	38.8496	15.8386	28.2327	61.8607	110.269	3.9057	1.96558	0.00539471	0.0208495
Nasvi2EG001691	8601	1303.63	1960.58	227.948	646.688	75.1875	0.329845	-1.60014	0.000173326	0.000942192
Nasvi2EG001692	740	0.708936	0.265584	0.358898	1.15229	1.55715	4.33869	2.11726	1	1
Nasvi2EG001693	1812	1067.73	2129.57	1175.26	5.89538	3.25352	0.00276835	-8.49676	1.87e-47	1.59e-45
Nasvi2EG001694	4293	2979.61	5247.43	1222.32	711.79	165.803	0.135645	-2.88209	2.38e-12	3.26e-11
Nasvi2EG001695	2227	241.361	134.957	60.6004	347.766	156.159	2.57686	1.36562	0.00890663	0.0323148
Nasvi2EG001696	6694	999.012	1616.49	241.483	381.537	56.9969	0.236028	-2.08297	1.05e-06	8.31e-06
Nasvi2EG001697	2541	215.927	423.126	166.519	8.72805	3.43489	0.0206276	-5.59928	3.87e-22	9.96e-21
Nasvi2EG001698	1070	651.667	755.239	705.831	548.096	512.239	0.725725	-0.462506	0.244475	0.500197
Nasvi2EG001699	2667	3286.12	1304.61	489.168	5267.62	1975.11	4.03769	2.01353	3.01e-05	0.000189229
Nasvi2EG001700	6663	1655.8	2966.36	445.199	345.246	51.8153	0.116387	-3.103	1.67e-13	2.52e-12
Nasvi2EG001701	1521	0	0	0	0	0	NA	NA	NA	NA
Nasvi2EG001702	3470	0	0	0	0	0	NA	NA	NA	NA
Nasvi2EG001703	9468	362.052	578.928	61.1457	145.176	15.3333	0.250767	-1.99558	1.08e-05	7.29e-05
Nasvi2EG001706	3644	0	0	0	0	0	NA	NA	NA	NA
Nasvi2EG001707	2840	0	0	0	0	0	NA	NA	NA	NA
Nasvi2EG001708	1507	0	0	0	0	0	NA	NA	NA	NA
Nasvi2EG001709	2480	1.12669	0.145869	0.0588182	2.1075	0.8498	14.4479	3.85279	0.36803	0.680831
Nasvi2EG001710	2072	464.418	928.836	448.28	0	0	0	#NAME?	1.6e-42	1.07e-40
Nasvi2EG001711	1239	0	0	0	0	0	NA	NA	NA	NA
Nasvi2EG001712	1902	0	0	0	0	0	NA	NA	NA	NA
Nasvi2EG001713	2083	0	0	0	0	0	NA	NA	NA	NA
Nasvi2EG001714	845	0	0	0	0	0	NA	NA	NA	NA
Nasvi2EG001715	707	0	0	0	0	0	NA	NA	NA	NA
Nasvi2EG001716	3245	221.373	295.516	91.0682	147.23	45.3712	0.498211	-1.00517	0.0302818	0.092553
Nasvi2EG001717	6164	362.431	626.643	101.662	98.2195	15.9344	0.156739	-2.67356	3.1e-09	3.22e-08
Nasvi2EG001718	1797	15.3237	28.5399	15.8819	2.1075	1.17279	0.0738442	-3.75937	0.00208757	0.00898134
Nasvi2EG001719	629	23.9146	44.8797	71.3509	2.94953	4.68924	0.0657209	-3.9275	7.83e-05	0.000457357
Nasvi2EG001720	706	53.7644	90.4961	128.181	17.0327	24.1256	0.188214	-2.40955	0.000159652	0.000873703
Nasvi2EG001721	484	19.7851	29.0572	60.0356	10.5131	21.7212	0.361806	-1.46671	0.104154	0.256008
Nasvi2EG001722	630	48.875	86.2902	136.969	11.4598	18.1901	0.132805	-2.91262	1.62e-05	0.000107238
Nasvi2EG001723	210	8.83	12.6066	60.0316	5.05335	24.0636	0.400848	-1.31887	0.438002	0.762713
Nasvi2EG001724	561	12.0495	7.79517	13.8951	16.3038	29.0621	2.09153	1.06456	0.306802	0.595071
Nasvi2EG001724b	657	54.8294	104.602	159.211	5.05704	7.69717	0.0483456	-4.37047	6.83e-09	6.93e-08
Nasvi2EG001725	1836	99.758	84.5986	46.0776	114.917	62.5912	1.35839	0.441893	0.480735	0.811337
Nasvi2EG001726	956	67.3097	107.799	112.76	26.8206	28.055	0.248802	-2.00693	0.000821164	0.00385989
Nasvi2EG001727	358	384.959	718.523	2007.05	51.3948	143.561	0.0715285	-3.80534	1.6e-16	2.98e-15
Nasvi2EG001729	1330	0	0	0	0	0	NA	NA	NA	NA
Nasvi2EG001730	870	0	0	0	0	0	NA	NA	NA	NA
Nasvi2EG001731	395	0	0	0	0	0	NA	NA	NA	NA
Nasvi2EG001732	737	0	0	0	0	0	NA	NA	NA	NA
Nasvi2EG001733	1986	0	0	0	0	0	NA	NA	NA	NA
Nasvi2EG001734	3314	0	0	0	0	0	NA	NA	NA	NA
Nasvi2EG001735	4143	0	0	0	0	0	NA	NA	NA	NA
Nasvi2EG001736	289	0	0	0	0	0	NA	NA	NA	NA
Nasvi2EG001739	523	0	0	0	0	0	NA	NA	NA	NA
Nasvi2EG001740	499	0	0	0	0	0	NA	NA	NA	NA
Nasvi2EG001741	1267	0	0	0	0	0	NA	NA	NA	NA
Nasvi2EG001742	625	0	0	0	0	0	NA	NA	NA	NA
Nasvi2EG001744	1848	0	0	0	0	0	NA	NA	NA	NA
Nasvi2EG001745	779	0	0	0	0	0	NA	NA	NA	NA
Nasvi2EG001746	382	0	0	0	0	0	NA	NA	NA	NA
Nasvi2EG001747	612	0	0	0	0	0	NA	NA	NA	NA
Nasvi2EG001748	724	0	0	0	0	0	NA	NA	NA	NA
Nasvi2EG001749	1358	0	0	0	0	0	NA	NA	NA	NA
Nasvi2EG001751	472	0	0	0	0	0	NA	NA	NA	NA
Nasvi2EG001752	519	0	0	0	0	0	NA	NA	NA	NA
Nasvi2EG001753	943	0	0	0	0	0	NA	NA	NA	NA
Nasvi2EG001755	732	0	0	0	0	0	NA	NA	NA	NA
Nasvi2EG001756	456	0	0	0	0	0	NA	NA	NA	NA
Nasvi2EG001757	485	0	0	0	0	0	NA	NA	NA	NA
Nasvi2EG001758	524	0	0	0	0	0	NA	NA	NA	NA
Nasvi2EG001759	2002	0	0	0	0	0	NA	NA	NA	NA
Nasvi2EG001760	1420	0	0	0	0	0	NA	NA	NA	NA
Nasvi2EG001761	965	0	0	0	0	0	NA	NA	NA	NA
Nasvi2EG001762	2441	0	0	0	0	0	NA	NA	NA	NA
Nasvi2EG001763	488	0.0648343	0.129669	0.265714	0	0	0	#NAME?	1	1
Nasvi2EG001764	2143	0	0	0	0	0	NA	NA	NA	NA
Nasvi2EG001765	640	0	0	0	0	0	NA	NA	NA	NA
Nasvi2EG001766	903	0	0	0	0	0	NA	NA	NA	NA
Nasvi2EG001768	1267	0	0	0	0	0	NA	NA	NA	NA
Nasvi2EG001769	955	0	0	0	0	0	NA	NA	NA	NA
Nasvi2EG001772	3410	0	0	0	0	0	NA	NA	NA	NA
Nasvi2EG001774	2891	0	0	0	0	0	NA	NA	NA	NA
Nasvi2EG001776	1476	0	0	0	0	0	NA	NA	NA	NA
Nasvi2EG001778	1072	0	0	0	0	0	NA	NA	NA	NA
Nasvi2EG001779	1639	2.69189	0.129669	0.0791144	5.25411	3.20568	40.5196	5.34055	0.0828054	0.212648
Nasvi2EG001780	2828	0	0	0	0	0	NA	NA	NA	NA
Nasvi2EG001781	2331	0	0	0	0	0	NA	NA	NA	NA
Nasvi2EG001782	309	0	0	0	0	0	NA	NA	NA	NA
Nasvi2EG001783	712	0	0	0	0	0	NA	NA	NA	NA
Nasvi2EG001790	497	0	0	0	0	0	NA	NA	NA	NA
Nasvi2EG001792	309	0	0	0	0	0	NA	NA	NA	NA
Nasvi2EG001801	445	0	0	0	0	0	NA	NA	NA	NA
Nasvi2EG001806	926	0	0	0	0	0	NA	NA	NA	NA
Nasvi2EG001809	483	0	0	0	0	0	NA	NA	NA	NA
Nasvi2EG001811	645	0	0	0	0	0	NA	NA	NA	NA
Nasvi2EG001814	8020	4.11047	7.5882	0.94616	0.632737	0.0788948	0.0833843	-3.58408	0.197426	0.426654
Nasvi2EG001821	9501	0	0	0	0	0	NA	NA	NA	NA
Nasvi2EG001823	521	0	0	0	0	0	NA	NA	NA	NA
Nasvi2EG001828	5487	0	0	0	0	0	NA	NA	NA	NA
Nasvi2EG001834	1176	0	0	0	0	0	NA	NA	NA	NA
Nasvi2EG001836	1269	0	0	0	0	0	NA	NA	NA	NA
Nasvi2EG001837	587	0	0	0	0	0	NA	NA	NA	NA
Nasvi2EG001838	1602	0	0	0	0	0	NA	NA	NA	NA
Nasvi2EG001839	491	0	0	0	0	0	NA	NA	NA	NA
Nasvi2EG001842	754	0	0	0	0	0	NA	NA	NA	NA
Nasvi2EG001844	752	0	0	0	0	0	NA	NA	NA	NA
Nasvi2EG001847	525	0	0	0	0	0	NA	NA	NA	NA
Nasvi2EG001850	2529	0	0	0	0	0	NA	NA	NA	NA
Nasvi2EG001852	791	0	0	0	0	0	NA	NA	NA	NA
Nasvi2EG001854	876	0	0	0	0	0	NA	NA	NA	NA
Nasvi2EG001859	399	0	0	0	0	0	NA	NA	NA	NA
Nasvi2EG001860	2110	0	0	0	0	0	NA	NA	NA	NA
Nasvi2EG001861	434	0	0	0	0	0	NA	NA	NA	NA
Nasvi2EG001863	719	0	0	0	0	0	NA	NA	NA	NA
Nasvi2EG001865	1542	0	0	0	0	0	NA	NA	NA	NA
Nasvi2EG001866	1550	0	0	0	0	0	NA	NA	NA	NA
Nasvi2EG001867	3125	0	0	0	0	0	NA	NA	NA	NA
Nasvi2EG001868	4579	3.73044	5.98612	1.3073	1.47477	0.322072	0.246364	-2.02113	0.478218	0.80803
Nasvi2EG001869	1148	20.0984	24.0901	20.9844	16.1067	14.0303	0.668605	-0.580774	0.697651	1
Nasvi2EG001870	6234	389.434	471.452	75.6259	307.416	49.3129	0.652063	-0.616917	0.143581	0.330273
Nasvi2EG001871	1769	0	0	0	0	0	NA	NA	NA	NA
Nasvi2EG001872	3867	673.722	1241.48	321.046	105.961	27.4014	0.0853504	-3.55046	2.95e-15	5.05e-14
Nasvi2EG001873	947	179.804	147.677	155.942	211.932	223.793	1.4351	0.521155	0.213968	0.453624
Nasvi2EG001874	3206	83.1192	65.6293	20.4708	100.609	31.3815	1.53299	0.61635	0.332777	0.631648
Nasvi2EG001875	2194	401.651	556.526	253.658	246.775	112.477	0.443421	-1.17325	0.0058659	0.022398
Nasvi2EG001876	3650	33.6984	27.2681	7.47071	40.1288	10.9942	1.47164	0.557425	0.340597	0.643368
Nasvi2EG001877	3041	308.619	566.81	186.389	50.4286	16.5829	0.0889691	-3.49055	4.24e-14	6.7e-13
Nasvi2EG001878	2126	0	0	0	0	0	NA	NA	NA	NA
Nasvi2EG001879	788	0	0	0	0	0	NA	NA	NA	NA
Nasvi2EG001880	1989	0	0	0	0	0	NA	NA	NA	NA
Nasvi2EG001881	3662	23.1195	42.5642	11.6232	3.6747	1.00347	0.086333	-3.53394	0.000117661	0.000662637
Nasvi2EG001882	298	6.39616	12.7923	42.9273	0	0	0	#NAME?	0.01066	0.0377202
Nasvi2EG001883	1684	0	0	0	0	0	NA	NA	NA	NA
Nasvi2EG001884	3806	0	0	0	0	0	NA	NA	NA	NA
Nasvi2EG001885	3214	0.20885	0.417701	0.129963	0	0	0	#NAME?	1	1
Nasvi2EG001886	2165	0	0	0	0	0	NA	NA	NA	NA
Nasvi2EG001888	127	0	0	0	0	0	NA	NA	NA	NA
Nasvi2EG001889	212	0	0	0	0	0	NA	NA	NA	NA
Nasvi2EG001891	2001	0.316368	0	0	0.632737	0.31621	Inf	Inf	0.778049	1
Nasvi2EG001892	2085	0	0	0	0	0	NA	NA	NA	NA
Nasvi2EG001893	3140	0	0	0	0	0	NA	NA	NA	NA
Nasvi2EG001894	3707	90.6215	180.506	48.6932	0.737384	0.198917	0.0040851	-7.93541	2.74e-18	5.59e-17
Nasvi2EG001895	1778	0.673914	1.34783	0.758059	0	0	0	#NAME?	0.992283	1
Nasvi2EG001896	853	33.7336	67.4672	79.0941	0	0	0	#NAME?	4.85e-10	5.37e-09
Nasvi2EG001897	4020	0.270561	0.541122	0.134607	0	0	0	#NAME?	1	1
Nasvi2EG001898	1050	0.537998	1.076	1.02476	0	0	0	#NAME?	1	1
Nasvi2EG001899	6461	3.79479	7.58958	1.17468	0	0	0	#NAME?	0.0796857	0.206294
Nasvi2EG001900	1615	193.957	344.806	213.502	43.1073	26.6918	0.125019	-2.99978	8.54e-10	9.3e-09
Nasvi2EG001901	210	0	0	0	0	0	NA	NA	NA	NA
Nasvi2EG001902	704	0	0	0	0	0	NA	NA	NA	NA
Nasvi2EG001903	714	215.352	420.509	588.948	10.1943	14.2777	0.0242427	-5.36631	1.32e-21	3.3e-20
Nasvi2EG001904	2566	10.7637	11.8735	4.62725	9.65397	3.76226	0.813066	-0.298555	0.616178	0.962186
Nasvi2EG001905	974	27.9142	51.6134	52.9912	4.21501	4.32752	0.0816649	-3.61414	8.99e-05	0.000519559
Nasvi2EG001906	606	1.16307	0.541122	0.89294	1.78502	2.94559	3.29875	1.72192	0.809146	1
Nasvi2EG001907	433	0	0	0	0	0	NA	NA	NA	NA
Nasvi2EG001908	2343	2142.6	3142.13	1341.07	1143.07	487.867	0.363788	-1.45883	0.000525047	0.00258204
Nasvi2EG001909	1569	89.9188	22.2909	14.2071	157.547	100.412	7.06776	2.82125	2.48e-06	1.84e-05
Nasvi2EG001910	423	26.9924	9.92107	23.4541	44.0637	104.169	4.44143	2.15102	0.0341642	0.102342
Nasvi2EG001911	3468	597.992	515.693	148.7	680.29	196.162	1.31918	0.399638	0.496644	0.830327
Nasvi2EG001912	314	118.136	117.187	373.207	119.085	379.252	1.0162	0.0231845	0.902565	1
Nasvi2EG001913	704	331.492	246.165	349.667	416.818	592.071	1.69324	0.759789	0.115553	0.279165
Nasvi2EG001914	948	1161.8	87.7009	92.5115	2235.89	2358.54	25.4945	4.67211	4.81e-21	1.18e-19
Nasvi2EG001915	1173	0	0	0	0	0	NA	NA	NA	NA
Nasvi2EG001916	7423	1961.36	1374.84	185.213	2547.87	343.24	1.85322	0.89003	0.0418966	0.121148
Nasvi2EG001917	2884	178.533	0.291738	0.101157	356.773	123.708	1222.92	10.2561	2e-40	1.2e-38
Nasvi2EG001918	1391	0	0	0	0	0	NA	NA	NA	NA
Nasvi2EG001919	4039	701.734	734.143	181.764	669.325	165.716	0.911709	-0.133354	0.848668	1
Nasvi2EG001920	4282	293.785	380.584	88.8801	206.986	48.3385	0.543863	-0.878686	0.0787508	0.204212
Nasvi2EG001921	3607	0	0	0	0	0	NA	NA	NA	NA
Nasvi2EG001922	1039	5.29698	1.63586	1.57446	8.9581	8.62185	5.47608	2.45314	0.110198	0.268398
Nasvi2EG001923	2028	0	0	0	0	0	NA	NA	NA	NA
Nasvi2EG001924	2839	107.323	180.923	63.7279	33.7221	11.8782	0.186389	-2.42361	2.24e-06	1.68e-05
Nasvi2EG001925	387	0	0	0	0	0	NA	NA	NA	NA
Nasvi2EG001926	1096	36.1252	25.2458	23.0344	47.0047	42.8875	1.86188	0.896764	0.2201	0.46382
Nasvi2EG001927	2940	271.37	345.299	117.449	197.442	67.157	0.571799	-0.80642	0.0647554	0.173991
Nasvi2EG001928	279	0.876814	1.12089	4.01754	0.632737	2.26787	0.564494	-0.824971	1	1
Nasvi2EG001929	6202	25.5819	23.2797	3.75358	27.8841	4.49599	1.19779	0.26037	0.701098	1
Nasvi2EG001930	2771	258.838	151.341	54.6159	366.336	132.203	2.4206	1.27537	0.0263703	0.0820976
Nasvi2EG001931	285	0	0	0	0	0	NA	NA	NA	NA
Nasvi2EG001932	2930	404.469	251.351	85.7855	557.586	190.303	2.21835	1.14949	0.030352	0.0926781
Nasvi2EG001933	1225	15.6839	6.97719	5.69567	24.3906	19.9107	3.49576	1.80561	0.0837479	0.214542
Nasvi2EG001934	1058	412.241	250.623	236.884	573.86	542.401	2.28973	1.19518	0.0129318	0.0446928
Nasvi2EG001935	2997	121.75	186.859	62.3487	56.6416	18.8994	0.303125	-1.72202	0.00039458	0.00199797
Nasvi2EG001936	841	684.258	1330.77	1582.36	37.7486	44.8853	0.028366	-5.13969	7.62e-27	2.5e-25
Nasvi2EG001937	1778	27.8483	39.8162	22.3938	15.8804	8.93159	0.398842	-1.32611	0.0957701	0.239307
Nasvi2EG001938	4189	752.372	1501.8	358.509	2.94953	0.704114	0.00196401	-8.99199	3.31e-45	2.48e-43
Nasvi2EG001939	5157	37.1607	71.0531	13.778	3.26833	0.633766	0.0459984	-4.44227	6.19e-07	5.03e-06
Nasvi2EG001940	2851	0	0	0	0	0	NA	NA	NA	NA
Nasvi2EG001941	995	0	0	0	0	0	NA	NA	NA	NA
Nasvi2EG001942	819	0	0	0	0	0	NA	NA	NA	NA
Nasvi2EG001943	2057	0	0	0	0	0	NA	NA	NA	NA
Nasvi2EG001944	423	0	0	0	0	0	NA	NA	NA	NA
Nasvi2EG001945	1274	0.0679579	0.135916	0.106684	0	0	0	#NAME?	1	1
Nasvi2EG001946	5807	652.608	1301.53	224.131	3.68692	0.634909	0.00283276	-8.46358	3.64e-42	2.39e-40
Nasvi2EG001947	7495	0	0	0	0	0	NA	NA	NA	NA
Nasvi2EG001948	1101	7.2883	14.5766	13.2394	0	0	0	#NAME?	0.0054524	0.0210245
Nasvi2EG001949	3053	0	0	0	0	0	NA	NA	NA	NA
Nasvi2EG001950	732	11274.8	13.3411	18.2256	22536.2	30787.1	1689.23	10.7221	9.85e-35	4.78e-33
Nasvi2EG001951	1339	0	0	0	0	0	NA	NA	NA	NA
Nasvi2EG001952	1397	1.81826	0.686991	0.491762	2.94953	2.11133	4.29341	2.10212	0.557811	0.903676
Nasvi2EG001953	679	0.316368	0	0	0.632737	0.931865	Inf	Inf	0.778049	1
Nasvi2EG001954	2596	13.1896	2.84777	1.09698	23.5315	9.06452	8.26312	3.04669	0.0134167	0.0460758
Nasvi2EG001955	1616	12.4214	8.95869	5.54374	15.8841	9.82924	1.77303	0.82622	0.452963	0.776178
Nasvi2EG001956	673	234.76	12.2331	18.177	457.286	679.474	37.381	5.22423	7.22e-06	5e-05
Nasvi2EG001957	1702	14.1484	1.77802	1.04467	26.5189	15.581	14.9148	3.89867	0.00020041	0.00107846
Nasvi2EG001958	2914	830.234	1206.54	414.048	453.933	155.776	0.376228	-1.41032	0.00123686	0.00560265
Nasvi2EG001959	1850	587.027	700.023	378.391	474.032	256.234	0.677167	-0.562417	0.265215	0.532028
Nasvi2EG001960	11475	2613.55	3352.74	292.178	1874.36	163.343	0.559054	-0.838941	0.0603964	0.163967
Nasvi2EG001961	2265	117.272	97.3972	43.001	137.146	60.5501	1.40811	0.49376	0.342683	0.645089
Nasvi2EG001962	2213	1.38288	0.553616	0.250166	2.21215	0.999616	3.99582	1.99849	0.595274	0.937248
Nasvi2EG001963	586	0.137769	0.275538	0.470201	0	0	0	#NAME?	1	1
Nasvi2EG001964	4568	92.9369	95.5582	20.9191	90.3156	19.7714	0.945137	-0.0814051	1	1
Nasvi2EG001965	782	13.9077	11.3948	14.5714	16.4207	20.9983	1.44107	0.527139	0.511749	0.848795
Nasvi2EG001966	1798	0	0	0	0	0	NA	NA	NA	NA
Nasvi2EG001967	939	101.951	203.901	217.147	0	0	0	#NAME?	4.92e-21	1.2e-19
Nasvi2EG001968	4193	24.4113	48.8225	11.6438	0	0	0	#NAME?	1.03e-05	7.01e-05
Nasvi2EG001969	1588	794.411	1168.11	735.588	420.708	264.929	0.36016	-1.47329	0.000589374	0.00286785
Nasvi2EG001970	1369	297.003	423.977	309.698	170.03	124.2	0.401035	-1.3182	0.0032717	0.0134664
Nasvi2EG001971	10039	400.87	477.534	47.5679	324.206	32.2947	0.678917	-0.558692	0.199749	0.430575
Nasvi2EG001972	5245	0.271832	0.543663	0.103654	0	0	0	#NAME?	1	1
Nasvi2EG001973	24295	1263.97	1898.75	78.1539	629.196	25.8982	0.331374	-1.59347	0.000178279	0.000965241
Nasvi2EG001974	2818	145.472	283.784	100.704	7.16086	2.54111	0.0252335	-5.30852	1.45e-17	2.85e-16
Nasvi2EG001975	401	0.549222	1.09844	2.73926	0	0	0	#NAME?	1	1
Nasvi2EG001976	3879	0.316368	0	0	0.632737	0.163118	Inf	Inf	0.778049	1
Nasvi2EG001977	2206	3.53271	5.28039	2.39365	1.78502	0.809168	0.338048	-1.5647	0.53382	0.875768
Nasvi2EG001978	2977	128.48	19.6073	6.58625	237.352	79.7286	12.1053	3.59757	0.00853663	0.0311226
Nasvi2EG001979	2074	25.8334	21.1121	10.1794	30.5547	14.7323	1.44726	0.533322	0.836648	1
Nasvi2EG001980	2126	377.675	668.737	314.552	86.6116	40.7392	0.129515	-2.94881	2.22e-10	2.54e-09
Nasvi2EG001981	7183	430.631	789.791	109.953	71.4706	9.94997	0.0904931	-3.46605	1.36e-14	2.23e-13
Nasvi2EG001982	1875	0	0	0	0	0	NA	NA	NA	NA
Nasvi2EG001983	1809	13.067	19.1788	10.6019	6.95525	3.8448	0.362653	-1.46334	0.288893	0.568803
Nasvi2EG001984	828	167.456	301.081	363.624	33.8304	40.858	0.112363	-3.15376	1.47e-10	1.71e-09
Nasvi2EG001985	3026	401.21	757.721	250.403	44.6989	14.7716	0.0589913	-4.08335	7.3e-18	1.46e-16
Nasvi2EG001986	1564	1440.44	1371.31	876.799	1509.56	965.194	1.10082	0.138572	0.631421	0.978612
Nasvi2EG001987	2732	156.898	282.45	103.386	31.3458	11.4736	0.110979	-3.17165	1.02e-09	1.11e-08
Nasvi2EG001988	957	107.442	137.586	143.768	77.298	80.7712	0.561814	-0.831834	0.114875	0.277891
Nasvi2EG001989	5574	1461.46	2245.16	402.791	677.756	121.592	0.301874	-1.72798	7.61e-05	0.000445343
Nasvi2EG001990	664	404.73	498.404	750.608	311.057	468.459	0.624106	-0.680137	0.139546	0.323076
Nasvi2EG001991	621	11.4337	22.1299	35.6359	0.737384	1.18741	0.0333207	-4.90744	0.00174662	0.00764592
Nasvi2EG001992	3363	282.098	553.244	164.509	10.9524	3.25674	0.0197967	-5.65859	6.77e-24	1.88e-22
Nasvi2EG001993	2699	486.294	963.74	357.073	8.8486	3.27847	0.00918152	-6.76705	3.59e-33	1.6e-31
Nasvi2EG001994	331	0	0	0	0	0	NA	NA	NA	NA
Nasvi2EG001995	4047	5.33464	1.93755	0.478762	8.73173	2.15758	4.50658	2.17203	0.188429	0.411587
Nasvi2EG001996	1670	42.7352	48.5988	29.1011	36.8715	22.0788	0.758692	-0.398414	0.878257	1
Nasvi2EG001997	3004	1784.63	2640.67	879.052	928.594	309.119	0.35165	-1.50779	0.000383665	0.00194755
Nasvi2EG001998	1494	110.951	43.8411	29.3448	178.062	119.185	4.06153	2.02202	0.000311992	0.00161109
Nasvi2EG001999	2496	84.1055	34.8089	13.9459	133.402	53.4464	3.83242	1.93826	0.000708213	0.00337501
Nasvi2EG002000	476	742.076	741.95	1558.72	742.202	1559.25	1.00034	0.000490695	0.959438	1
Nasvi2EG002001	1953	416.192	430.844	220.606	401.541	205.602	0.931986	-0.10162	0.683992	1
Nasvi2EG002002	1712	467.696	366.754	214.225	568.638	332.148	1.55046	0.632699	0.188	0.410916
Nasvi2EG002003	2920	1629.1	1856.4	635.755	1401.79	480.064	0.755109	-0.405244	0.504077	0.839578
Nasvi2EG002004	3436	587.126	561.825	163.511	612.427	178.238	1.09007	0.124417	0.864835	1
Nasvi2EG002005	4574	23.3441	7.61313	1.66444	39.0751	8.54288	5.1326	2.35969	0.0788566	0.204434
Nasvi2EG002006	2500	235.362	385.985	154.394	84.7399	33.8959	0.219542	-2.18743	1.99e-06	1.51e-05
Nasvi2EG002007	3218	1.22811	2.45623	0.763277	0	0	0	#NAME?	0.636879	0.983405
Nasvi2EG002008	2134	3833.13	2415.99	1132.14	5250.27	2460.3	2.17313	1.11978	0.0124113	0.0431583
Nasvi2EG002009	1025	15.8811	14.6041	14.2479	17.1581	16.7396	1.17488	0.232511	0.697204	1
Nasvi2EG002010	955	1502.75	1339.64	1402.77	1665.85	1744.35	1.2435	0.314409	0.508548	0.844947
Nasvi2EG002011	4093	79.8363	116.278	28.4089	43.3948	10.6022	0.373199	-1.42198	0.0276733	0.0856104
Nasvi2EG002012	920	2.97829	2.59214	2.81755	3.36444	3.657	1.29794	0.376221	0.96271	1
Nasvi2EG002013	871	32.3612	6.70545	7.69856	58.017	66.6097	8.65223	3.11307	0.084636	0.216196
Nasvi2EG002014	29846	648.506	824.678	27.6311	472.333	15.8257	0.572749	-0.804026	0.0713574	0.188282
Nasvi2EG002015	3484	0.0679579	0.135916	0.0390114	0	0	0	#NAME?	1	1
Nasvi2EG002016	1893	2.34635	0.686991	0.362911	4.00571	2.11607	5.83081	2.5437	0.240951	0.49553
Nasvi2EG002017	1072	12.5769	3.39885	3.17057	21.755	20.2938	6.4007	2.67823	0.0235259	0.0743413
Nasvi2EG002018	1244	0	0	0	0	0	NA	NA	NA	NA
Nasvi2EG002019	1232	0.576144	0	0	1.15229	0.935299	Inf	Inf	0.778952	1
Nasvi2EG002020	2461	0.452284	0.271832	0.110456	0.632737	0.257105	2.32768	1.21889	0.899515	1
Nasvi2EG002021	1033	332.926	400.669	387.87	265.182	256.71	0.661847	-0.595431	0.168702	0.376015
Nasvi2EG002022	603	106.423	16.014	26.5572	196.831	326.42	12.2912	3.61955	3.38e-10	3.8e-09
Nasvi2EG002023	1052	30.6425	23.9354	22.7523	37.3496	35.5034	1.56043	0.641944	0.361298	0.671979
Nasvi2EG002024	3014	52.6224	80.6865	26.7706	24.5584	8.1481	0.304368	-1.71611	0.00165599	0.00729158
Nasvi2EG002025	3081	63.1925	83.9736	27.2553	42.4114	13.7655	0.505057	-0.985483	0.14098	0.325393
Nasvi2EG002026	1777	1.36588	2.73176	1.53729	0	0	0	#NAME?	0.569072	0.916972
Nasvi2EG002027	1648	4.2445	7.85626	4.76715	0.632737	0.383942	0.0805391	-3.63417	0.182101	0.400475
Nasvi2EG002028	5812	0	0	0	0	0	NA	NA	NA	NA
Nasvi2EG002029	487	0	0	0	0	0	NA	NA	NA	NA
Nasvi2EG002030	1256	187.514	257.665	205.147	117.363	93.4422	0.455488	-1.13452	0.0172767	0.0572742
Nasvi2EG002031	3452	683.171	1084	314.02	282.343	81.7913	0.260465	-1.94084	4.76e-06	3.4e-05
Nasvi2EG002032	756	852.599	1370.22	1812.46	334.982	443.098	0.244474	-2.03225	3.46e-06	2.52e-05
Nasvi2EG002033	2294	0.316368	0	0	0.632737	0.275822	Inf	Inf	0.778049	1
Nasvi2EG002034	2350	1037.51	466.955	198.704	1608.07	684.286	3.44374	1.78398	0.000175749	0.000953067
Nasvi2EG002035	2849	0	0	0	0	0	NA	NA	NA	NA
Nasvi2EG002036	515	0	0	0	0	0	NA	NA	NA	NA
Nasvi2EG002037	3361	0	0	0	0	0	NA	NA	NA	NA
Nasvi2EG002038	3059	0	0	0	0	0	NA	NA	NA	NA
Nasvi2EG002039	788	0	0	0	0	0	NA	NA	NA	NA
Nasvi2EG002040	3859	0	0	0	0	0	NA	NA	NA	NA
Nasvi2EG002041	2739	0	0	0	0	0	NA	NA	NA	NA
Nasvi2EG002042	841	0	0	0	0	0	NA	NA	NA	NA
Nasvi2EG002043	2447	0	0	0	0	0	NA	NA	NA	NA
Nasvi2EG002044	2061	511.02	1022.04	495.895	0	0	0	#NAME?	5.43e-44	3.85e-42
Nasvi2EG002045	2238	386.013	771.288	344.633	0.737384	0.329483	0.000956042	-10.0306	3.18e-38	1.77e-36
Nasvi2EG002046	1477	0.81793	1.63586	1.10756	0	0	0	#NAME?	0.886728	1
Nasvi2EG002047	912	0.528045	1.05609	1.15799	0	0	0	#NAME?	1	1
Nasvi2EG002048	2779	3.7491	2.33651	0.840774	5.16168	1.85739	2.20914	1.14349	0.62376	0.970512
Nasvi2EG002049	1898	299.561	509.857	268.629	89.2639	47.0305	0.175076	-2.51394	2.44e-08	2.35e-07
Nasvi2EG002050	1591	0.481264	0.962529	0.604983	0	0	0	#NAME?	1	1
Nasvi2EG002051	10671	1497.25	1426.37	133.668	1568.13	146.952	1.09938	0.136695	0.704291	1
Nasvi2EG002052	1967	5.2217	2.763	1.40468	7.68041	3.90463	2.77974	1.47495	0.342654	0.645089
Nasvi2EG002053	2066	0.129669	0.259337	0.125526	0	0	0	#NAME?	1	1
Nasvi2EG002054	1965	0	0	0	0	0	NA	NA	NA	NA
Nasvi2EG002055	806	0	0	0	0	0	NA	NA	NA	NA
Nasvi2EG002056	434	0.291738	0.583476	1.34442	0	0	0	#NAME?	1	1
Nasvi2EG002057	394	1.25719	0.729345	1.85113	1.78502	4.53052	2.44743	1.29127	0.865178	1
Nasvi2EG002058	1057	1.62186	1.45869	1.38003	1.78502	1.68877	1.22372	0.29127	1	1
Nasvi2EG002059	934	3.92718	3.74399	4.00856	4.11036	4.40081	1.09785	0.134686	0.803875	1
Nasvi2EG002060	1322	0	0	0	0	0	NA	NA	NA	NA
Nasvi2EG002061	1295	0.340372	0.680744	0.525671	0	0	0	#NAME?	1	1
Nasvi2EG002062	2441	0	0	0	0	0	NA	NA	NA	NA
Nasvi2EG002063	1767	7.53674	1.5099	0.854498	13.5636	7.67605	8.98311	3.16721	0.026336	0.0820224
Nasvi2EG002064	1886	4.86687	1.74308	0.924221	7.99067	4.23683	4.58422	2.19668	0.21685	0.458729
Nasvi2EG002065	1850	13.0496	1.47379	0.796644	24.6255	13.3111	16.709	4.06255	0.000859967	0.00402738
Nasvi2EG002066	9053	9048.44	3506.3	387.308	14590.6	1611.68	4.16124	2.05702	0.0686729	0.182526
Nasvi2EG002067	4278	37.1721	72.9741	17.058	1.37012	0.320271	0.0187754	-5.73501	8.71e-09	8.74e-08
Nasvi2EG002068	1824	80.3405	155.201	85.088	5.48048	3.00465	0.0353122	-4.82369	6.48e-12	8.57e-11
Nasvi2EG002069	4248	997.913	1936.64	455.895	59.1848	13.9324	0.0305605	-5.03219	1.02e-27	3.51e-26
Nasvi2EG002070	1124	0	0	0	0	0	NA	NA	NA	NA
Nasvi2EG002071	2678	637.047	667.625	249.3	606.468	226.463	0.908396	-0.138606	0.689218	1
Nasvi2EG002072	1532	548.316	449.639	293.498	646.992	422.319	1.43891	0.52498	0.18942	0.413264
Nasvi2EG002073	2692	0.718435	0.699486	0.259839	0.737384	0.273917	1.05418	0.0761209	1	1
Nasvi2EG002074	1396	4.12501	6.77525	4.85333	1.47477	1.05642	0.21767	-2.19979	0.390566	0.708394
Nasvi2EG002075	1975	0	0	0	0	0	NA	NA	NA	NA
Nasvi2EG002076	2812	21.2883	3.4213	1.21668	39.1553	13.9244	11.4446	3.51659	5.38e-05	0.000324182
Nasvi2EG002077	3659	0	0	0	0	0	NA	NA	NA	NA
Nasvi2EG002078	759	0	0	0	0	0	NA	NA	NA	NA
Nasvi2EG002079	1814	281.167	1.13709	0.626843	561.197	309.37	493.537	8.94701	7.13e-12	9.41e-11
Nasvi2EG002080	3170	3.25737	6.51475	2.05513	0	0	0	#NAME?	0.12236	0.292515
Nasvi2EG002081	339	0	0	0	0	0	NA	NA	NA	NA
Nasvi2EG002082	1338	0	0	0	0	0	NA	NA	NA	NA
Nasvi2EG002083	1230	0.135916	0.271832	0.221001	0	0	0	#NAME?	1	1
Nasvi2EG002084	1545	9871.19	12968.1	8393.62	6774.23	4384.61	0.522374	-0.936844	0.0299046	0.0914826
Nasvi2EG002085	2228	822.544	1013.02	454.678	632.065	283.691	0.623939	-0.680523	0.133776	0.31308
Nasvi2EG002086	1686	11.3261	7.79881	4.62563	14.8535	8.8099	1.90458	0.929476	0.261967	0.526863
Nasvi2EG002087	3546	320.207	451.722	127.389	188.691	53.2123	0.417714	-1.25941	0.00574784	0.0219926
Nasvi2EG002088	3408	1429.18	2844.15	834.551	14.2122	4.17025	0.004997	-7.64472	4.73e-46	3.7e-44
Nasvi2EG002089	2694	596.794	910.897	338.121	282.692	104.934	0.310344	-1.68806	8.92e-05	0.000515704
Nasvi2EG002090	348	597.256	621.292	1785.32	573.219	1647.18	0.922624	-0.116185	0.747379	1
Nasvi2EG002091	274	0	0	0	0	0	NA	NA	NA	NA
Nasvi2EG002092	3809	55.2733	66.6933	17.5094	43.8532	11.5131	0.657536	-0.604859	0.333168	0.632084
Nasvi2EG002093	2308	9.77303	18.9133	8.19468	0.632737	0.274149	0.0334545	-4.90165	0.00501942	0.019589
Nasvi2EG002094	1042	2.4085	0.291738	0.279979	4.52526	4.34286	15.5114	3.95526	0.131732	0.309603
Nasvi2EG002095	3770	128.843	250.005	66.3144	7.68041	2.03724	0.030721	-5.02463	4.25e-16	7.67e-15
Nasvi2EG002096	2254	0	0	0	0	0	NA	NA	NA	NA
Nasvi2EG002097	4466	307.367	105.342	23.5876	509.391	114.06	4.83558	2.27369	5.43e-06	3.85e-05
Nasvi2EG002098	5883	1381.22	505.643	85.9499	2256.8	383.614	4.46323	2.15809	0.00016427	0.000897521
Nasvi2EG002099	2045	0	0	0	0	0	NA	NA	NA	NA
Nasvi2EG002100	1228	262.364	103.087	83.9469	421.642	343.356	4.09016	2.03216	0.10919	0.266197
Nasvi2EG002101	3108	156.61	242.558	78.0431	70.6616	22.7354	0.291318	-1.77933	0.000271399	0.00141877
Nasvi2EG002102	1450	0.140892	0.281785	0.194334	0	0	0	#NAME?	1	1
Nasvi2EG002103	3228	0.0679579	0.135916	0.0421053	0	0	0	#NAME?	1	1
Nasvi2EG002104	2956	84.6676	167.86	56.7863	1.47477	0.498906	0.00878567	-6.83063	1.79e-16	3.31e-15
Nasvi2EG002105	2964	380.766	684.865	231.061	76.6678	25.8663	0.111946	-3.15913	3.6e-12	4.85e-11
Nasvi2EG002106	1865	216.557	352.995	189.273	80.1185	42.959	0.226968	-2.13944	4.59e-06	3.28e-05
Nasvi2EG002107	2777	318.328	518.945	186.873	117.71	42.3876	0.226826	-2.14034	2.89e-06	2.13e-05
Nasvi2EG002108	1106	33.0777	46.705	42.2288	19.4504	17.5863	0.416452	-1.26378	0.0801808	0.207259
Nasvi2EG002109	912	23.3593	43.8737	48.1071	2.84489	3.11939	0.0648427	-3.94691	0.000101788	0.000581055
Nasvi2EG002110	1029	8350.64	1108.43	1077.19	15592.8	15153.4	14.0675	3.81429	0.00272805	0.0113926
Nasvi2EG002111	1444	223.435	8.42979	5.8378	438.44	303.629	52.0108	5.70074	0.00766834	0.0283277
Nasvi2EG002112	2237	42916.5	503.677	225.157	85329.2	38144.5	169.413	7.4044	9.04e-49	8.17e-47
Nasvi2EG002113	442	29.7079	3.31662	7.50366	56.0993	126.921	16.9146	4.0802	9.23e-05	0.000531336
Nasvi2EG002114	742	0.0648343	0.129669	0.174755	0	0	0	#NAME?	1	1
Nasvi2EG002115	5654	924.415	1053.62	186.35	795.21	140.646	0.75474	-0.405948	0.424984	0.749028
Nasvi2EG002116	800	0.341642	0.683285	0.854106	0	0	0	#NAME?	1	1
Nasvi2EG002117	1417	476.919	597.043	421.343	356.795	251.796	0.597604	-0.742737	0.0819616	0.210843
Nasvi2EG002118	950	0	0	0	0	0	NA	NA	NA	NA
Nasvi2EG002119	1067	1190.76	1277.42	1197.21	1104.11	1034.78	0.864328	-0.210348	0.801237	1
Nasvi2EG002120	4501	117.214	172.536	38.3329	61.892	13.7507	0.358719	-1.47907	0.00208887	0.00898354
Nasvi2EG002121	3079	262.768	504.598	163.884	20.9374	6.80007	0.0414932	-4.59098	1.06e-18	2.22e-17
Nasvi2EG002122	7318	4254.56	5710.08	780.279	2799.04	382.487	0.490192	-1.02858	0.0606822	0.164646
Nasvi2EG002123	1028	3.70904	4.26294	4.14683	3.15514	3.06921	0.740133	-0.434144	1	1
Nasvi2EG002124	1056	303.25	357.021	338.088	249.479	236.249	0.698781	-0.517088	0.248757	0.506106
Nasvi2EG002125	7221	42.6791	43.2863	5.9945	42.0719	5.82632	0.971945	-0.0410532	0.989968	1
Nasvi2EG002126	2810	14.2188	6.75788	2.40494	21.6796	7.71518	3.20805	1.6817	0.0727551	0.191448
Nasvi2EG002127	2594	1293.61	296.122	114.156	2291.09	883.226	7.73698	2.95177	9.32e-10	1.01e-08
Nasvi2EG002128	2039	190.702	289.906	142.18	91.498	44.874	0.315613	-1.66377	0.000505267	0.0024908
Nasvi2EG002129	326	1228.11	568.183	1742.89	1888.03	5791.51	3.32293	1.73245	0.000208869	0.00111924
Nasvi2EG002130	2711	208.255	320.108	118.078	96.402	35.5596	0.301154	-1.73143	0.000439598	0.00220559
Nasvi2EG002131	3381	9771.5	2254	666.667	17289	5113.58	7.67036	2.93929	0.045321	0.129648
Nasvi2EG002132	989	1084.02	1195.1	1208.39	972.948	983.769	0.814118	-0.296691	0.582655	0.928238
Nasvi2EG002133	715	0.368692	0	0	0.737384	1.03131	Inf	Inf	0.778231	1
Nasvi2EG002134	18229	856.742	924.127	50.6954	789.358	43.3023	0.854167	-0.227411	0.58449	0.930433
Nasvi2EG002135	10836	950.146	1137.01	104.929	763.279	70.4392	0.671303	-0.574965	0.187221	0.409714
Nasvi2EG002136	3004	774.329	499.57	166.302	1049.09	349.23	2.09998	1.07038	0.0929588	0.233488
Nasvi2EG002137	1883	3815.66	411.929	218.762	7219.39	3833.98	17.5258	4.13141	6.06e-09	6.17e-08
Nasvi2EG002138	1797	645.17	913.978	508.613	376.363	209.439	0.411785	-1.28004	0.00400299	0.0161206
Nasvi2EG002139	1230	300.135	386.401	314.147	213.868	173.877	0.553488	-0.853377	0.0504939	0.141758
Nasvi2EG002140	664	374.494	444.554	669.509	304.435	458.486	0.68481	-0.546224	0.240735	0.495236
Nasvi2EG002141	2916	325.418	475.136	162.941	175.7	60.2539	0.36979	-1.43522	0.0020838	0.00896933
Nasvi2EG002142	1257	0	0	0	0	0	NA	NA	NA	NA
Nasvi2EG002143	417	0	0	0	0	0	NA	NA	NA	NA
Nasvi2EG002144	215	0	0	0	0	0	NA	NA	NA	NA
Nasvi2EG002146	731	0	0	0	0	0	NA	NA	NA	NA
Nasvi2EG002147	1165	4435.54	3623.96	3110.69	5247.12	4503.97	1.4479	0.533962	0.201096	0.432731
Nasvi2EG002148	1792	317.355	422.016	235.5	212.694	118.691	0.503996	-0.988516	0.0335668	0.100939
Nasvi2EG002149	309	0	0	0	0	0	NA	NA	NA	NA
Nasvi2EG002150	1439	1589.89	2782.25	1933.46	397.539	276.261	0.142884	-2.80708	3.01e-11	3.75e-10
Nasvi2EG002151	4075	4729.94	1742.65	427.645	7717.24	1893.8	4.42844	2.1468	0.00338497	0.0138821
Nasvi2EG002152	4480	1.07414	2.14829	0.479528	0	0	0	#NAME?	0.72194	1
Nasvi2EG002153	3525	0.916061	1.09474	0.310564	0.737384	0.209187	0.673571	-0.570099	1	1
Nasvi2EG002154	3414	1.37505	0.96507	0.28268	1.78502	0.522854	1.84963	0.887239	0.943853	1
Nasvi2EG002155	384	7.13899	2.93509	7.64346	11.3429	29.5388	3.86458	1.95031	0.354096	0.661915
Nasvi2EG002156	313	10.0237	3.36645	10.7554	16.6809	53.2936	4.95504	2.3089	0.461463	0.787312
Nasvi2EG002157	3648	569.831	87.5116	23.9889	1052.15	288.418	12.023	3.58772	0.00243883	0.0103033
Nasvi2EG002158	3869	334.671	33.0633	8.5457	636.279	164.456	19.2443	4.26636	0.0208554	0.0671023
Nasvi2EG002159	303	0.316368	0	0	0.632737	2.08824	Inf	Inf	0.778049	1
Nasvi2EG002160	4181	113.598	35.381	8.46233	191.815	45.8779	5.42142	2.43867	2.32e-05	0.000149077
Nasvi2EG002161	3125	116.694	49.1861	15.7396	184.202	58.9447	3.745	1.90497	0.000470091	0.00233609
Nasvi2EG002162	16013	21.7803	2.8116	0.175582	40.749	2.54474	14.4932	3.8573	0.0295313	0.0904768
Nasvi2EG002163	2517	0.0679579	0.135916	0.0539991	0	0	0	#NAME?	1	1
Nasvi2EG002164	5912	0.276808	0.553616	0.0936428	0	0	0	#NAME?	1	1
Nasvi2EG002165	2742	24.2117	9.63086	3.51235	38.7925	14.1475	4.02794	2.01004	0.0732143	0.192457
[truncated: 34,803 more rows]
